# Supplementary material for: Gene expression networks and functionally enriched pathways involved in the response of domestic chicken to acute heat stress
Source: Front Genet. 2023 May 2;14:1102136. doi: 10.3389/fgene.2023.1102136 (PMC10185895; doi:10.3389/fgene.2023.1102136)
Supplement: Supplementary file 2 [file DataSheet7.xlsx]

## Sheet: Clue GO result
Significant Gene Ontology terms and KEGG pathways enriched by significant meta-genes
ID	Term	Ontology Source	Term PValue	Term PValue Corrected with Bonferroni step down	Group PValue	Group PValue Corrected with Bonferroni step down	GOLevels	GOGroups	% Associated Genes	Nr. Genes	Associated Genes Found
KEGG:04141	Protein processing in endoplasmic reticulum	KEGG_18.11.2019	4.45046e-08	8.90093e-07	4.45046e-08	1.33514e-07	[-1]	Group0	5.22876	8	[DERL3, ERLEC1, HERPUD1, HSPA5, SEC23B, SEC61A1, SEC61B, SSR1]
KEGG:03060	Protein export	KEGG_18.11.2019	6.42696e-05	0.000642696	7.19174e-06	7.19174e-06	[-1]	Group1	13.0435	3	[HSPA5, SEC61A1, SEC61B]
GO:0005791	rough endoplasmic reticulum	GO_CellularComponent-EBI-UniProt-GOA_18.11.2019_00h00	0.000144871	0.00130384	7.19174e-06	7.19174e-06	[4, 5, 6]	Group1	10	3	[DERL3, SEC61A1, SEC61B]
GO:0030867	rough endoplasmic reticulum membrane	GO_CellularComponent-EBI-UniProt-GOA_18.11.2019_00h00	1.34996e-05	0.000148496	7.19174e-06	7.19174e-06	[5, 6, 7]	Group1	21.4286	3	[DERL3, SEC61A1, SEC61B]
GO:0071806	protein transmembrane transport	GO_BiologicalProcess-EBI-UniProt-GOA_18.11.2019_00h00	0.000319107	0.00191464	7.19174e-06	7.19174e-06	[5, 6, 7, 8]	Group1	7.69231	3	[PEX10, SEC61A1, SEC61B]
GO:0065002	intracellular protein transmembrane transport	GO_BiologicalProcess-EBI-UniProt-GOA_18.11.2019_00h00	0.000251116	0.00200893	7.19174e-06	7.19174e-06	[5, 6, 7, 8, 9]	Group1	8.33333	3	[PEX10, SEC61A1, SEC61B]
GO:0034976	response to endoplasmic reticulum stress	GO_BiologicalProcess-EBI-UniProt-GOA_18.11.2019_00h00	1.26209e-07	2.27176e-06	1.44259e-06	2.88519e-06	[4]	Group2	4.57143	8	[DERL3, EIF2A, ERLEC1, HERPUD1, HSPA5, SEC61B, SELENOK, USP14]
GO:0006986	response to unfolded protein	GO_BiologicalProcess-EBI-UniProt-GOA_18.11.2019_00h00	0.00184791	0.00184791	1.44259e-06	2.88519e-06	[4, 5]	Group2	4.22535	3	[DERL3, HERPUD1, HSPA5]
GO:1903513	endoplasmic reticulum to cytosol transport	GO_BiologicalProcess-EBI-UniProt-GOA_18.11.2019_00h00	1.47105e-06	2.05947e-05	1.44259e-06	2.88519e-06	[4, 5]	Group2	16	4	[DERL3, ERLEC1, HERPUD1, SEC61B]
GO:0030968	endoplasmic reticulum unfolded protein response	GO_BiologicalProcess-EBI-UniProt-GOA_18.11.2019_00h00	0.000790869	0.00316348	1.44259e-06	2.88519e-06	[3, 4, 5, 6, 7]	Group2	5.66038	3	[DERL3, HERPUD1, HSPA5]
GO:1903573	negative regulation of response to endoplasmic reticulum stress	GO_BiologicalProcess-EBI-UniProt-GOA_18.11.2019_00h00	2.94335e-08	6.18104e-07	1.44259e-06	2.88519e-06	[3, 4, 5, 6, 7]	Group2	18.5185	5	[DERL3, ERLEC1, HERPUD1, HSPA5, USP14]
GO:1905897	regulation of response to endoplasmic reticulum stress	GO_BiologicalProcess-EBI-UniProt-GOA_18.11.2019_00h00	8.05347e-07	1.28855e-05	1.44259e-06	2.88519e-06	[4, 5, 6]	Group2	9.80392	5	[DERL3, ERLEC1, HERPUD1, HSPA5, USP14]
GO:0034620	cellular response to unfolded protein	GO_BiologicalProcess-EBI-UniProt-GOA_18.11.2019_00h00	0.00136989	0.00273979	1.44259e-06	2.88519e-06	[5, 6]	Group2	4.6875	3	[DERL3, HERPUD1, HSPA5]
GO:1903363	negative regulation of cellular protein catabolic process	GO_BiologicalProcess-EBI-UniProt-GOA_18.11.2019_00h00	0.00092911	0.00278733	1.44259e-06	2.88519e-06	[5, 6, 7, 8]	Group2	5.35714	3	[DERL3, ERLEC1, USP14]
GO:0032527	protein exit from endoplasmic reticulum	GO_BiologicalProcess-EBI-UniProt-GOA_18.11.2019_00h00	8.30749e-06	9.96898e-05	1.44259e-06	2.88519e-06	[5, 6, 7, 8, 9]	Group2	10.5263	4	[DERL3, ERLEC1, HERPUD1, SEC61B]
GO:0036503	ERAD pathway	GO_BiologicalProcess-EBI-UniProt-GOA_18.11.2019_00h00	1.99846e-07	3.39739e-06	1.44259e-06	2.88519e-06	[5, 6, 7, 8, 9]	Group2	8	6	[DERL3, ERLEC1, HERPUD1, HSPA5, SEC61B, USP14]
GO:0030970	retrograde protein transport, ER to cytosol	GO_BiologicalProcess-EBI-UniProt-GOA_18.11.2019_00h00	1.47105e-06	2.05947e-05	1.44259e-06	2.88519e-06	[5, 6, 7, 8, 9, 10]	Group2	16	4	[DERL3, ERLEC1, HERPUD1, SEC61B]
GO:1903051	negative regulation of proteolysis involved in cellular protein catabolic process	GO_BiologicalProcess-EBI-UniProt-GOA_18.11.2019_00h00	0.000555381	0.00277691	1.44259e-06	2.88519e-06	[6, 7, 8, 9]	Group2	6.38298	3	[DERL3, ERLEC1, USP14]
GO:1904292	regulation of ERAD pathway	GO_BiologicalProcess-EBI-UniProt-GOA_18.11.2019_00h00	8.57099e-07	1.28565e-05	1.44259e-06	2.88519e-06	[5, 6, 7, 8, 9, 10]	Group2	18.1818	4	[DERL3, ERLEC1, HERPUD1, USP14]
GO:1904293	negative regulation of ERAD pathway	GO_BiologicalProcess-EBI-UniProt-GOA_18.11.2019_00h00	6.16384e-06	8.01299e-05	1.44259e-06	2.88519e-06	[4, 5, 6, 7, 8, 9, 10, 11]	Group2	27.2727	3	[DERL3, ERLEC1, USP14]
GO:1901799	negative regulation of proteasomal protein catabolic process	GO_BiologicalProcess-EBI-UniProt-GOA_18.11.2019_00h00	0.000295271	0.0020669	1.44259e-06	2.88519e-06	[6, 7, 8, 9, 10]	Group2	7.89474	3	[DERL3, ERLEC1, USP14]
GO:0030433	ubiquitin-dependent ERAD pathway	GO_BiologicalProcess-EBI-UniProt-GOA_18.11.2019_00h00	4.66008e-08	8.85416e-07	1.44259e-06	2.88519e-06	[6, 7, 8, 9, 10, 11]	Group2	10.1695	6	[DERL3, ERLEC1, HERPUD1, HSPA5, SEC61B, USP14]
