# Supplementary material for: Gene expression networks and functionally enriched pathways involved in the response of domestic chicken to acute heat stress
Source: Front Genet. 2023 May 2;14:1102136. doi: 10.3389/fgene.2023.1102136 (PMC10185895; doi:10.3389/fgene.2023.1102136)
Supplement: Supplementary file 4 [file DataSheet4.xlsx]

## Sheet: Sheet4
gene	module	gene-symbol	gene-biotype
ENSGALG00000000011	brown	C10orf88	protein_coding		List of genes within each of the 22 modules
ENSGALG00000000223	brown	TMEM183A	protein_coding
ENSGALG00000000311	brown	DOCK5	protein_coding
ENSGALG00000000551	brown	C26H6orf89	protein_coding
ENSGALG00000000643	brown	ANKS3	protein_coding
ENSGALG00000000650	brown	NIP7	protein_coding
ENSGALG00000000669	brown	ETV3	protein_coding
ENSGALG00000000707	brown	PSMD7	protein_coding
ENSGALG00000000721	brown	SLC41A1	protein_coding
ENSGALG00000000875	brown	PHLPP2	protein_coding
ENSGALG00000001024	brown	TPRG1L	protein_coding
ENSGALG00000001054	brown	C20H20ORF24	protein_coding
ENSGALG00000001171	brown	SEMA6B	protein_coding
ENSGALG00000001250	brown	APLP2	protein_coding
ENSGALG00000001309	brown	SNF8	protein_coding
ENSGALG00000001420	brown	RALGAPB	protein_coding
ENSGALG00000001480	brown	INKA2	protein_coding
ENSGALG00000001527	brown	VWA1	protein_coding
ENSGALG00000001540	brown	SF3A3	protein_coding
ENSGALG00000001564	brown	ATP2A3	protein_coding
ENSGALG00000001618	brown	OGFOD3	protein_coding
ENSGALG00000001621	brown	CLDN5	protein_coding
ENSGALG00000001682	brown	FBXL20	protein_coding
ENSGALG00000001684	brown	SEC14L1	protein_coding
ENSGALG00000001702	brown	EXOC3L1	protein_coding
ENSGALG00000001730	brown	DGKD	protein_coding
ENSGALG00000001733	brown	LRIG2	protein_coding
ENSGALG00000001840	brown	TEK	protein_coding
ENSGALG00000001943	brown	RHBDF2	protein_coding
ENSGALG00000002069	brown	FAM214B	protein_coding
ENSGALG00000002085	brown	FZR1	protein_coding
ENSGALG00000002294	brown	SEMA6A	protein_coding
ENSGALG00000002316	brown	NUBP2	protein_coding
ENSGALG00000002356	brown	CMTR2	protein_coding
ENSGALG00000013573	brown	ALG2	protein_coding
ENSGALG00000002430	brown	SMN	protein_coding
ENSGALG00000002452	brown	AQP3	protein_coding
ENSGALG00000002532	brown	GJA4	protein_coding
ENSGALG00000002562	brown	ARAP3	protein_coding
ENSGALG00000002616	brown	LZIC	protein_coding
ENSGALG00000002632	brown	CALCRL	protein_coding
ENSGALG00000002666	brown	RAB11FIP3	protein_coding
ENSGALG00000002689	brown	NUP35	protein_coding
ENSGALG00000002703	brown	TFAM	protein_coding
ENSGALG00000002709	brown	MYO1C	protein_coding
ENSGALG00000002769	brown	DNAJC12	protein_coding
ENSGALG00000002783	brown	SLC43A2	protein_coding
ENSGALG00000002816	brown	STK10	protein_coding
ENSGALG00000002854	brown	PDZD2	protein_coding
ENSGALG00000002943	brown	PRPF8	protein_coding
ENSGALG00000003147	brown	TRPC4AP	protein_coding
ENSGALG00000003254	brown	BAG4	protein_coding
ENSGALG00000014189	brown	SULT4A1	protein_coding
ENSGALG00000003260	brown	UTP6	protein_coding
ENSGALG00000003314	brown	RILPL1	protein_coding
ENSGALG00000003454	brown	ZNF207	protein_coding
ENSGALG00000003550	brown	ARHGAP40	protein_coding
ENSGALG00000003695	brown	MINPP1	protein_coding
ENSGALG00000003753	brown	CYLD	protein_coding
ENSGALG00000003786	brown	BRD7	protein_coding
ENSGALG00000003860	brown	MID2	protein_coding
ENSGALG00000003875	brown	ABL1	protein_coding
ENSGALG00000003891	brown	ZNF423	protein_coding
ENSGALG00000003919	brown	MRPL22	protein_coding
ENSGALG00000004055	brown	C7orf50	protein_coding
ENSGALG00000004088	brown	FNBP1	protein_coding
ENSGALG00000004460	brown	FOXK1	protein_coding
ENSGALG00000004858	brown	FICD	protein_coding
ENSGALG00000032430	brown	IPO5	protein_coding
ENSGALG00000020249	brown	RAPGEF2	protein_coding
ENSGALG00000005845	brown	SLC7A5	protein_coding
ENSGALG00000008274	brown	CRBN	protein_coding
ENSGALG00000008403	brown	PHF21A	protein_coding
ENSGALG00000008473	brown	PLXND1	protein_coding
ENSGALG00000008557	brown	ARL5B	protein_coding
ENSGALG00000008620	brown	RPL39L	protein_coding
ENSGALG00000009507	brown	PLEKHH1	protein_coding
ENSGALG00000017173	brown	GUCY1A2	protein_coding
ENSGALG00000010151	brown	CCDC167	protein_coding
ENSGALG00000013100	brown	GRB10	protein_coding
ENSGALG00000013962	brown	HBS1L	protein_coding
ENSGALG00000015152	brown	BOC	protein_coding
ENSGALG00000015833	brown	NT5E	protein_coding
ENSGALG00000025938	brown	KIAA0513	protein_coding
ENSGALG00000029175	brown	EFNB2	protein_coding
ENSGALG00000032419	brown	STARD8	protein_coding
ENSGALG00000004246	brown	SLC6A4	protein_coding
ENSGALG00000004286	brown	COL13A1	protein_coding
ENSGALG00000004295	brown	CPD	protein_coding
ENSGALG00000004310	brown	TTYH3	protein_coding
ENSGALG00000004345	brown	OIT3	protein_coding
ENSGALG00000004437	brown	LHFPL2	protein_coding
ENSGALG00000004573	brown	LRRC8A	protein_coding
ENSGALG00000004581	brown	NDST1	protein_coding
ENSGALG00000004614	brown	NPL	protein_coding
ENSGALG00000004667	brown	SMG7	protein_coding
ENSGALG00000004701	brown	SET	protein_coding
ENSGALG00000004710	brown	TMOD3	protein_coding
ENSGALG00000004714	brown	CPSF4	protein_coding
ENSGALG00000004841	brown	APLNR	protein_coding
ENSGALG00000004853	brown	LRP3	protein_coding
ENSGALG00000004953	brown	DRG2	protein_coding
ENSGALG00000004998	brown	RAF1	protein_coding
ENSGALG00000005030	brown	DOCK10	protein_coding
ENSGALG00000005042	brown	IQSEC1	protein_coding
ENSGALG00000005077	brown	F8	protein_coding
ENSGALG00000005090	brown	SKA2	protein_coding
ENSGALG00000005263	brown	SOX8	protein_coding
ENSGALG00000005315	brown	RPUSD1	protein_coding
ENSGALG00000005430	brown	ALS2CL	protein_coding
ENSGALG00000005442	brown	PALMD	protein_coding
ENSGALG00000005465	brown	NDUFB10	protein_coding
ENSGALG00000005589	brown	SYNGR3	protein_coding
ENSGALG00000005643	brown	LYVE1	protein_coding
ENSGALG00000005676	brown	TTC28	protein_coding
ENSGALG00000005802	brown	FLT4	protein_coding
ENSGALG00000005888	brown	PGP	protein_coding
ENSGALG00000005891	brown	DGCR2	protein_coding
ENSGALG00000005909	brown	GATA2	protein_coding
ENSGALG00000005948	brown	RPL27A	protein_coding
ENSGALG00000006038	brown	TGFBR3	protein_coding
ENSGALG00000006096	brown	RPS13	protein_coding
ENSGALG00000006113	brown	ZNF326	protein_coding
ENSGALG00000006327	brown	FBXL21	protein_coding
ENSGALG00000006351	brown	FAS	protein_coding
ENSGALG00000006385	brown	UBXN7	protein_coding
ENSGALG00000006401	brown	OSBPL5	protein_coding
ENSGALG00000006413	brown	CEMIP	protein_coding
ENSGALG00000006471	brown	SLCO2A1	protein_coding
ENSGALG00000006516	brown	MTHFS	protein_coding
ENSGALG00000006617	brown	BCCIP	protein_coding
ENSGALG00000006695	brown	BCR	protein_coding
ENSGALG00000006782	brown	MRPL46	protein_coding
ENSGALG00000006787	brown	CCDC71	protein_coding
ENSGALG00000006867	brown	QRICH1	protein_coding
ENSGALG00000006868	brown	CRACR2B	protein_coding
ENSGALG00000007012	brown	ARRDC4	protein_coding
ENSGALG00000007023	brown	PRKAR2A	protein_coding
ENSGALG00000007254	brown	ARHGAP12	protein_coding
ENSGALG00000007302	brown	ATXN7	protein_coding
ENSGALG00000007330	brown	CTNND1	protein_coding
ENSGALG00000007396	brown	TAOK3	protein_coding
ENSGALG00000007473	brown	MRPL28	protein_coding
ENSGALG00000007474	brown	PCYT1A	protein_coding
ENSGALG00000007595	brown	LRCH3	protein_coding
ENSGALG00000007695	brown	SNAPC5	protein_coding
ENSGALG00000007758	brown	OSBP2	protein_coding
ENSGALG00000007769	brown	FOXP1	protein_coding
ENSGALG00000007822	brown	MRPL58	protein_coding
ENSGALG00000007867	brown	SLC9A5	protein_coding
ENSGALG00000007914	brown	DNAJC1	protein_coding
ENSGALG00000007926	brown	ATP5PD	protein_coding
ENSGALG00000008011	brown	SLC25A19	protein_coding
ENSGALG00000008076	brown	TMEM164	protein_coding
ENSGALG00000008136	brown	C7H2ORF69	protein_coding
ENSGALG00000008181	brown	MADD	protein_coding
ENSGALG00000008193	brown	RELN	protein_coding
ENSGALG00000008239	brown	NDUFB3	protein_coding
ENSGALG00000008287	brown	PSMD10	protein_coding
ENSGALG00000008359	brown	CD248	protein_coding
ENSGALG00000008460	brown	ZFYVE19	protein_coding
ENSGALG00000008545	brown	SENP5	protein_coding
ENSGALG00000008550	brown	MRPS5	protein_coding
ENSGALG00000008621	brown	NRP2	protein_coding
ENSGALG00000008624	brown	RPAP1	protein_coding
ENSGALG00000008629	brown	MRC1	protein_coding
ENSGALG00000008698	brown	MGME1	protein_coding
ENSGALG00000008734	brown	PCSK2	protein_coding
ENSGALG00000008821	brown	NDUFA5	protein_coding
ENSGALG00000008838	brown	FKBP15	protein_coding
ENSGALG00000008870	brown	ZDHHC6	protein_coding
ENSGALG00000008872	brown	FAM199X	protein_coding
ENSGALG00000008873	brown	POLE3	protein_coding
ENSGALG00000008902	brown	GIPC2	protein_coding
ENSGALG00000008944	brown	FBXO11	protein_coding
ENSGALG00000008946	brown	NHLRC2	protein_coding
ENSGALG00000008962	brown	MSH2	protein_coding
ENSGALG00000008970	brown	NRK	protein_coding
ENSGALG00000008983	brown	GNB4	protein_coding
ENSGALG00000008997	brown	STEAP4	protein_coding
ENSGALG00000009012	brown	ZNF385B	protein_coding
ENSGALG00000009086	brown	EHD3	protein_coding
ENSGALG00000009154	brown	IDS	protein_coding
ENSGALG00000009222	brown	FNDC3B	protein_coding
ENSGALG00000009338	brown	ZFYVE1	protein_coding
ENSGALG00000009341	brown	CRAMP1	protein_coding
ENSGALG00000009528	brown	TMEM192	protein_coding
ENSGALG00000009540	brown	YAF2	protein_coding
ENSGALG00000009553	brown	SMC4	protein_coding
ENSGALG00000009554	brown	KLHL2	protein_coding
ENSGALG00000009731	brown	ARHGAP11B	protein_coding
ENSGALG00000009733	brown	SHFM1	protein_coding
ENSGALG00000009759	brown	SLC16A7	protein_coding
ENSGALG00000009940	brown	SLC35E3	protein_coding
ENSGALG00000009957	brown	TIE1	protein_coding
ENSGALG00000009985	brown	LSM6	protein_coding
ENSGALG00000010048	brown	SUPT7L	protein_coding
ENSGALG00000010049	brown	PTPRB	protein_coding
ENSGALG00000010140	brown	EIF2B3	protein_coding
ENSGALG00000010179	brown	RFX3	protein_coding
ENSGALG00000010315	brown	GTPBP2	protein_coding
ENSGALG00000010371	brown	FAM13A	protein_coding
ENSGALG00000010464	brown	GLRX3	protein_coding
ENSGALG00000010592	brown	TET2	protein_coding
ENSGALG00000010610	brown	SNX25	protein_coding
ENSGALG00000010611	brown	CFAP97	protein_coding
ENSGALG00000010624	brown	MEMO1	protein_coding
ENSGALG00000010674	brown	DCTD	protein_coding
ENSGALG00000010837	brown	ASB5	protein_coding
ENSGALG00000010978	brown	ANGPTL3	protein_coding
ENSGALG00000010991	brown	ALG6	protein_coding
ENSGALG00000011099	brown	FAP	protein_coding
ENSGALG00000011254	brown	SATB1	protein_coding
ENSGALG00000011373	brown	TECPR2	protein_coding
ENSGALG00000011434	brown	SLC11A1	protein_coding
ENSGALG00000011481	brown	GPD1L	protein_coding
ENSGALG00000011594	brown	NR1H4	protein_coding
ENSGALG00000011794	brown	DDX47	protein_coding
ENSGALG00000012101	brown	AP5M1	protein_coding
ENSGALG00000012222	brown	RAP1GDS1	protein_coding
ENSGALG00000012277	brown	MAFF	protein_coding
ENSGALG00000012341	brown	SAV1	protein_coding
ENSGALG00000012374	brown	FRMD6	protein_coding
ENSGALG00000012587	brown	NAA20	protein_coding
ENSGALG00000012588	brown	KIF27	protein_coding
ENSGALG00000012739	brown	HIVEP1	protein_coding
ENSGALG00000012747	brown	NEDD9	protein_coding
ENSGALG00000012787	brown	BMP6	protein_coding
ENSGALG00000012876	brown	SSBP1	protein_coding
ENSGALG00000012932	brown	FGD4	protein_coding
ENSGALG00000012956	brown	TMTC1	protein_coding
ENSGALG00000012992	brown	WNK1	protein_coding
ENSGALG00000013177	brown	BCAT1	protein_coding
ENSGALG00000013189	brown	LPCAT1	protein_coding
ENSGALG00000013197	brown	GALNT12	protein_coding
ENSGALG00000013232	brown	RHBG	protein_coding
ENSGALG00000013352	brown	SF3B4	protein_coding
ENSGALG00000013437	brown	GAN	protein_coding
ENSGALG00000013489	brown	CCDC82	protein_coding
ENSGALG00000013695	brown	ZDHHC14	protein_coding
ENSGALG00000013759	brown	MRPL47	protein_coding
ENSGALG00000013768	brown	PHACTR2	protein_coding
ENSGALG00000013803	brown	ADGRG6	protein_coding
ENSGALG00000013824	brown	HECA	protein_coding
ENSGALG00000013865	brown	IFNGR1	protein_coding
ENSGALG00000013907	brown	KDR	protein_coding
ENSGALG00000013931	brown	CHIC2	protein_coding
ENSGALG00000014290	brown	UBE2K	protein_coding
ENSGALG00000014365	brown	RBPJ	protein_coding
ENSGALG00000014378	brown	ANAPC4	protein_coding
ENSGALG00000014464	brown	MTR	protein_coding
ENSGALG00000014508	brown	CD38	protein_coding
ENSGALG00000014516	brown	CPEB2	protein_coding
ENSGALG00000014716	brown	IL6ST	protein_coding
ENSGALG00000014725	brown	PLK2	protein_coding
ENSGALG00000014937	brown	KPNA5	protein_coding
ENSGALG00000015008	brown	ZNF366	protein_coding
ENSGALG00000015077	brown	ARHGAP31	protein_coding
ENSGALG00000015200	brown	DAZAP1	protein_coding
ENSGALG00000015204	brown	ATG3	protein_coding
ENSGALG00000015286	brown	SESN1	protein_coding
ENSGALG00000015344	brown	NXPE3	protein_coding
ENSGALG00000015355	brown	CD47	protein_coding
ENSGALG00000015396	brown	CD200	protein_coding
ENSGALG00000015438	brown	MPZL1	protein_coding
ENSGALG00000015568	brown	SH3TC1	protein_coding
ENSGALG00000015708	brown	FGFR3	protein_coding
ENSGALG00000015742	brown	MRPL39	protein_coding
ENSGALG00000015807	brown	RWDD2B	protein_coding
ENSGALG00000015813	brown	USP16	protein_coding
ENSGALG00000015821	brown	CCT8	protein_coding
ENSGALG00000015842	brown	TIAM1	protein_coding
ENSGALG00000016053	brown	DYRK1A	protein_coding
ENSGALG00000016059	brown	ETS2	protein_coding
ENSGALG00000016067	brown	HMGN1	protein_coding
ENSGALG00000016174	brown	LMBRD1	protein_coding
ENSGALG00000016419	brown	ASAP2	protein_coding
ENSGALG00000016545	brown	REPS2	protein_coding
ENSGALG00000016547	brown	TXLNG	protein_coding
ENSGALG00000016605	brown	EFR3B	protein_coding
ENSGALG00000016673	brown	TRAM2	protein_coding
ENSGALG00000016731	brown	MRPL19	protein_coding
ENSGALG00000016811	brown	SEPTIN10	protein_coding
ENSGALG00000016817	brown	RASA3	protein_coding
ENSGALG00000016834	brown	MCF2L	protein_coding
ENSGALG00000016880	brown	UBAC2	protein_coding
ENSGALG00000016974	brown	GTF2F2	protein_coding
ENSGALG00000016995	brown	MED4	protein_coding
ENSGALG00000017002	brown	FNDC3A	protein_coding
ENSGALG00000017033	brown	MRPS31	protein_coding
ENSGALG00000017204	brown	SESN3	protein_coding
ENSGALG00000017205	brown	ENDOD1	protein_coding
ENSGALG00000017272	brown	VWF	protein_coding
ENSGALG00000017304	brown	PGM2L1	protein_coding
ENSGALG00000017462	brown	FNIP1	protein_coding
ENSGALG00000017524	brown	DOHH	protein_coding
ENSGALG00000017715	brown	TINAGL1	protein_coding
ENSGALG00000020316	brown	IL13RA2	protein_coding
ENSGALG00000020449	brown	COX16	protein_coding
ENSGALG00000021225	brown	CDCA9	protein_coding
ENSGALG00000021601	brown	EPS15L1	protein_coding
ENSGALG00000022813	brown	NDUFV3	protein_coding
ENSGALG00000023379	brown	F2RL2	protein_coding
ENSGALG00000023542	brown	ALPL	protein_coding
ENSGALG00000023806	brown	PITPNA	protein_coding
ENSGALG00000024082	brown	SMCR8	protein_coding
ENSGALG00000024449	brown	RAMP2	protein_coding
ENSGALG00000025780	brown	ITPRIP	protein_coding
ENSGALG00000026182	brown	CTTNBP2NL	protein_coding
ENSGALG00000026360	brown	SOWAHC	protein_coding
ENSGALG00000026600	brown	C1orf198	protein_coding
ENSGALG00000026850	brown	TICAM1	protein_coding
ENSGALG00000026891	brown	NINJ1	protein_coding
ENSGALG00000026944	brown	ARF6	protein_coding
ENSGALG00000027835	brown	PCBD1	protein_coding
ENSGALG00000027871	brown	MAD2L1BP	protein_coding
ENSGALG00000028141	brown	C15orf61	protein_coding
ENSGALG00000028512	brown	LCOR	protein_coding
ENSGALG00000028762	brown	ZFYVE26	protein_coding
ENSGALG00000028774	brown	S100A10	protein_coding
ENSGALG00000029135	brown	YEATS4	protein_coding
ENSGALG00000029583	brown	PLBD1	protein_coding
ENSGALG00000029652	brown	OPHN1	protein_coding
ENSGALG00000029701	brown	INO80D	protein_coding
ENSGALG00000029709	brown	INPP4A	protein_coding
ENSGALG00000029731	brown	TPP1	protein_coding
ENSGALG00000030002	brown	KRT18	protein_coding
ENSGALG00000030008	brown	HHEX	protein_coding
ENSGALG00000030027	brown	MCAM	protein_coding
ENSGALG00000030028	brown	MRPS14	protein_coding
ENSGALG00000030055	brown	RIPOR1	protein_coding
ENSGALG00000030357	brown	ABL2	protein_coding
ENSGALG00000030406	brown	CDS2	protein_coding
ENSGALG00000030419	brown	GLS2	protein_coding
ENSGALG00000030460	brown	TBC1D31	protein_coding
ENSGALG00000030550	brown	ATP2B1	protein_coding
ENSGALG00000030705	brown	TRABD	protein_coding
ENSGALG00000030857	brown	USP48	protein_coding
ENSGALG00000031205	brown	GNGT2	protein_coding
ENSGALG00000031265	brown	MTIF2	protein_coding
ENSGALG00000031416	brown	UBN1	protein_coding
ENSGALG00000031448	brown	MAPK4	protein_coding
ENSGALG00000031450	brown	MYO7A	protein_coding
ENSGALG00000031474	brown	ZRANB1	protein_coding
ENSGALG00000031663	brown	SEC11C	protein_coding
ENSGALG00000031786	brown	BLVRA	protein_coding
ENSGALG00000032090	brown	TXNDC9	protein_coding
ENSGALG00000032145	brown	B4GALT7	protein_coding
ENSGALG00000042330	brown	PPP1R9B	protein_coding
ENSGALG00000015689	brown	ECPAS	protein_coding
ENSGALG00000030580	brown	RPS6KA5	protein_coding
ENSGALG00000000955	brown	TMEM222	protein_coding
ENSGALG00000006332	brown	RBM17	protein_coding
ENSGALG00000007736	brown	ZWILCH	protein_coding
ENSGALG00000007878	brown	SDHD	protein_coding
ENSGALG00000014614	brown	TNKS2	protein_coding
ENSGALG00000027768	brown	CTDSP1	protein_coding
ENSGALG00000028809	brown	CHCHD1	protein_coding
ENSGALG00000008357	brown	TPCN1	protein_coding
ENSGALG00000031284	brown	PTPRM	protein_coding
ENSGALG00000006117	brown	UBFD1	protein_coding
ENSGALG00000000632	brown	CHTF8	protein_coding
ENSGALG00000001645	brown	KCNT1	protein_coding
ENSGALG00000003403	brown	ZNF385C	protein_coding
ENSGALG00000003886	brown	SGCD	protein_coding
ENSGALG00000005305	brown	ACKR2	protein_coding
ENSGALG00000005662	brown	AMPD3	protein_coding
ENSGALG00000006368	brown	PTPN5	protein_coding
ENSGALG00000007409	brown	SCN4B	protein_coding
ENSGALG00000008293	brown	SH3PXD2A	protein_coding
ENSGALG00000008462	brown	CDK3	protein_coding
ENSGALG00000009784	brown	PTPN14	protein_coding
ENSGALG00000011354	brown	CRYBA2	protein_coding
ENSGALG00000012420	brown	CG-1B	protein_coding
ENSGALG00000012505	brown	LRFN5	protein_coding
ENSGALG00000012688	brown	NHLRC1	protein_coding
ENSGALG00000013090	brown	LOXL4	protein_coding
ENSGALG00000015728	brown	MUSK	protein_coding
ENSGALG00000016358	brown	PTCHD1	protein_coding
ENSGALG00000016803	brown	ST6GAL2	protein_coding
ENSGALG00000022887	brown	KBTBD11	protein_coding
ENSGALG00000025181	brown	gga-mir-1778	miRNA
ENSGALG00000025454	brown	gga-mir-1603	miRNA
ENSGALG00000026367	brown	FAM43B	protein_coding
ENSGALG00000027207	brown	PERP2	protein_coding
ENSGALG00000029721	brown	C1orf232	protein_coding
ENSGALG00000031947	brown	FBXL7	protein_coding
ENSGALG00000001220	green	HERPUD1	protein_coding
ENSGALG00000008436	green	CRY2	protein_coding
ENSGALG00000002679	green	GLT1D1	protein_coding
ENSGALG00000000086	green	TIMM17B	protein_coding
ENSGALG00000000349	green	PSMC5	protein_coding
ENSGALG00000000396	green	METTL2B	protein_coding
ENSGALG00000000581	green	DDX42	protein_coding
ENSGALG00000000668	green	RBBP5	protein_coding
ENSGALG00000000708	green	NUCKS1	protein_coding
ENSGALG00000000790	green	DNAJC8	protein_coding
ENSGALG00000000855	green	ZMPSTE24	protein_coding
ENSGALG00000000893	green	TAT	protein_coding
ENSGALG00000000920	green	CGN	pseudogene
ENSGALG00000001000	green	HSPA5	protein_coding
ENSGALG00000001048	green	OLFML2A	protein_coding
ENSGALG00000001093	green	TCF3	protein_coding
ENSGALG00000001118	green	NEK6	protein_coding
ENSGALG00000001597	green	PSMB3	protein_coding
ENSGALG00000001802	green	JMJD6	protein_coding
ENSGALG00000001962	green	PTBP1	protein_coding
ENSGALG00000001971	green	UBE2O	protein_coding
ENSGALG00000002014	green	SMU1	protein_coding
ENSGALG00000002139	green	CSDE1	protein_coding
ENSGALG00000002144	green	THRAP3	protein_coding
ENSGALG00000002147	green	SIKE1	protein_coding
ENSGALG00000002158	green	GOLGA3	protein_coding
ENSGALG00000002189	green	SNX1	protein_coding
ENSGALG00000002247	green	SETD6	protein_coding
ENSGALG00000002253	green	HEMK1	protein_coding
ENSGALG00000002276	green	EME2	protein_coding
ENSGALG00000002417	green	GMPPA	protein_coding
ENSGALG00000002448	green	CCT6A	protein_coding
ENSGALG00000002501	green	VKORC1L1	protein_coding
ENSGALG00000002542	green	GUSB	protein_coding
ENSGALG00000002569	green	RAN	protein_coding
ENSGALG00000002624	green	BMS1	protein_coding
ENSGALG00000002649	green	UBE4B	protein_coding
ENSGALG00000002653	green	NCBP3	protein_coding
ENSGALG00000002725	green	UAP1	protein_coding
ENSGALG00000002761	green	SIRT1	protein_coding
ENSGALG00000002893	green	STC2	protein_coding
ENSGALG00000003046	green	PSMA4	protein_coding
ENSGALG00000003153	green	COPE	protein_coding
ENSGALG00000003154	green	TXNDC11	protein_coding
ENSGALG00000003307	green	TMED2	protein_coding
ENSGALG00000003400	green	AIMP2	protein_coding
ENSGALG00000003492	green	PPP1R3E	protein_coding
ENSGALG00000003693	green	MACF1	protein_coding
ENSGALG00000003722	green	THG1L	protein_coding
ENSGALG00000003845	green	MKNK2	protein_coding
ENSGALG00000003969	green	EMC1	protein_coding
ENSGALG00000004171	green	RNF111	protein_coding
ENSGALG00000004172	green	BET1L	protein_coding
ENSGALG00000013628	green	C6orf62	protein_coding
ENSGALG00000005654	green	PITPNB	protein_coding
ENSGALG00000013098	green	MGST1	protein_coding
ENSGALG00000010053	green	PTPRF	protein_coding
ENSGALG00000010401	green	EIF2A	protein_coding
ENSGALG00000011937	green	NFE2L1	protein_coding
ENSGALG00000012087	green	CEP70	protein_coding
ENSGALG00000013034	green	CECR2	protein_coding
ENSGALG00000013817	green	SPIRE1	protein_coding
ENSGALG00000032273	green	POLR1B	protein_coding
ENSGALG00000004431	green	SAR1A	protein_coding
ENSGALG00000004496	green	TNIP1	protein_coding
ENSGALG00000004555	green	RBM22	protein_coding
ENSGALG00000004645	green	TBC1D13	protein_coding
ENSGALG00000004801	green	PHKA1	protein_coding
ENSGALG00000004875	green	PEMT	protein_coding
ENSGALG00000004899	green	PEPD	protein_coding
ENSGALG00000004901	green	CORO1C	protein_coding
ENSGALG00000005309	green	TKT	protein_coding
ENSGALG00000005328	green	IBA57	protein_coding
ENSGALG00000005357	green	COPB2	protein_coding
ENSGALG00000005391	green	SELENOK	protein_coding
ENSGALG00000005522	green	DYNLL2	protein_coding
ENSGALG00000005622	green	ARF4	protein_coding
ENSGALG00000005707	green	IFT20	protein_coding
ENSGALG00000005781	green	ARFGAP1	protein_coding
ENSGALG00000005782	green	GCLM	protein_coding
ENSGALG00000005869	green	COPG1	protein_coding
ENSGALG00000005966	green	SEC61A1	protein_coding
ENSGALG00000005994	green	DERL3	protein_coding
ENSGALG00000006015	green	COPB1	protein_coding
ENSGALG00000006207	green	HM13	protein_coding
ENSGALG00000006395	green	WDR53	protein_coding
ENSGALG00000006489	green	CHCHD3	protein_coding
ENSGALG00000006503	green	VDAC1	protein_coding
ENSGALG00000006512	green	HSPA8	protein_coding
ENSGALG00000006788	green	RPRD1B	protein_coding
ENSGALG00000006901	green	AATK	protein_coding
ENSGALG00000007040	green	ACAP2	protein_coding
ENSGALG00000007102	green	MLEC	protein_coding
ENSGALG00000007153	green	DYL1	protein_coding
ENSGALG00000007315	green	PSMD6	protein_coding
ENSGALG00000007404	green	YIPF5	protein_coding
ENSGALG00000007430	green	ARCN1	protein_coding
ENSGALG00000007606	green	PGAM1	protein_coding
ENSGALG00000007659	green	HYOU1	protein_coding
ENSGALG00000007709	green	RTFDC1	protein_coding
ENSGALG00000008172	green	ERLEC1	protein_coding
ENSGALG00000008180	green	SPG11	protein_coding
ENSGALG00000008187	green	EIF3J	protein_coding
ENSGALG00000008236	green	PSMC2	protein_coding
ENSGALG00000008249	green	DNAJC2	protein_coding
ENSGALG00000008272	green	TMED3	protein_coding
ENSGALG00000008280	green	PMPCB	protein_coding
ENSGALG00000008407	green	IRAK2	protein_coding
ENSGALG00000008418	green	LARGE2	protein_coding
ENSGALG00000008419	green	SEC13	protein_coding
ENSGALG00000008470	green	WDR12	protein_coding
ENSGALG00000008551	green	CRELD2	protein_coding
ENSGALG00000008586	green	TUBB4B	protein_coding
ENSGALG00000008614	green	TTL	protein_coding
ENSGALG00000008675	green	SLC25A5	protein_coding
ENSGALG00000008793	green	SEC23B	protein_coding
ENSGALG00000008812	green	CCT4	protein_coding
ENSGALG00000008837	green	PELI3	protein_coding
ENSGALG00000008862	green	DNAJC10	protein_coding
ENSGALG00000008909	green	USP13	protein_coding
ENSGALG00000009024	green	CLIP4	protein_coding
ENSGALG00000009202	green	RBM45	protein_coding
ENSGALG00000009246	green	ACBD3	protein_coding
ENSGALG00000009379	green	SEC62	protein_coding
ENSGALG00000009438	green	SLC39A9	protein_coding
ENSGALG00000009492	green	DNAJB9	protein_coding
ENSGALG00000009500	green	VPS50	protein_coding
ENSGALG00000009544	green	ZCRB1	protein_coding
ENSGALG00000009565	green	EIF2S1	protein_coding
ENSGALG00000009583	green	GORASP2	protein_coding
ENSGALG00000009592	green	SRP14	protein_coding
ENSGALG00000009800	green	SETD7	protein_coding
ENSGALG00000009916	green	SCFD1	protein_coding
ENSGALG00000009975	green	CCT2	protein_coding
ENSGALG00000009990	green	SRBD1	protein_coding
ENSGALG00000010017	green	MCFD2	protein_coding
ENSGALG00000010020	green	TTC7A	protein_coding
ENSGALG00000010084	green	EIF4G3	protein_coding
ENSGALG00000010110	green	TMEM53	protein_coding
ENSGALG00000010185	green	HSPA4L	protein_coding
ENSGALG00000010221	green	ZSWIM5	protein_coding
ENSGALG00000010229	green	ABCD4	protein_coding
ENSGALG00000010243	green	PRDX1	protein_coding
ENSGALG00000010290	green	VEGFA	protein_coding
ENSGALG00000010399	green	SELENOT	protein_coding
ENSGALG00000010428	green	FAM98A	protein_coding
ENSGALG00000010463	green	AHSA1	protein_coding
ENSGALG00000010481	green	CMPK1	protein_coding
ENSGALG00000010526	green	OSTC	protein_coding
ENSGALG00000010561	green	GPATCH11	protein_coding
ENSGALG00000010565	green	NRDC	protein_coding
ENSGALG00000010570	green	BTF3L4	protein_coding
ENSGALG00000010665	green	FOXN3	protein_coding
ENSGALG00000010671	green	HNRNPU	protein_coding
ENSGALG00000010675	green	PSMC1	protein_coding
ENSGALG00000010785	green	ACOT11	protein_coding
ENSGALG00000010839	green	SPCS3	protein_coding
ENSGALG00000010878	green	USO1	protein_coding
ENSGALG00000010938	green	KLHL7	protein_coding
ENSGALG00000011020	green	CYCS	protein_coding
ENSGALG00000011130	green	COPS4	protein_coding
ENSGALG00000011138	green	CCNK	protein_coding
ENSGALG00000011304	green	NGLY1	protein_coding
ENSGALG00000011340	green	ZRANB2	protein_coding
ENSGALG00000011357	green	VEZT	protein_coding
ENSGALG00000011555	green	QKI	protein_coding
ENSGALG00000011637	green	TCP1	protein_coding
ENSGALG00000011651	green	ARL1	protein_coding
ENSGALG00000011770	green	UMPS	protein_coding
ENSGALG00000011885	green	ANXA5	protein_coding
ENSGALG00000011931	green	SNU13	protein_coding
ENSGALG00000012109	green	EIF3M	protein_coding
ENSGALG00000012130	green	DNAJC24	protein_coding
ENSGALG00000012147	green	DDX18	protein_coding
ENSGALG00000012211	green	PDLIM5	protein_coding
ENSGALG00000012232	green	DNAAF2	protein_coding
ENSGALG00000012540	green	RBFOX2	protein_coding
ENSGALG00000012611	green	RTCB	protein_coding
ENSGALG00000012697	green	SLC41A2	protein_coding
ENSGALG00000012782	green	BLOC1S5	protein_coding
ENSGALG00000012798	green	SSR1	protein_coding
ENSGALG00000012919	green	YARS2	protein_coding
ENSGALG00000013036	green	ATP6V1E1	protein_coding
ENSGALG00000013041	green	CCT5	protein_coding
ENSGALG00000013348	green	OTUD7B	protein_coding
ENSGALG00000013569	green	SEC61B	protein_coding
ENSGALG00000013583	green	FAM114A1	protein_coding
ENSGALG00000013635	green	SCAF8	protein_coding
ENSGALG00000013646	green	VPS37A	protein_coding
ENSGALG00000013683	green	ARID1B	protein_coding
ENSGALG00000014026	green	DNAJB14	protein_coding
ENSGALG00000014081	green	OCIAD1	protein_coding
ENSGALG00000014140	green	ARFGAP3	protein_coding
ENSGALG00000014371	green	LGALS8	protein_coding
ENSGALG00000014703	green	PRRC1	protein_coding
ENSGALG00000014899	green	NUS1	protein_coding
ENSGALG00000014920	green	USP14	protein_coding
ENSGALG00000015274	green	TCEA1	protein_coding
ENSGALG00000015308	green	SEC63	protein_coding
ENSGALG00000015450	green	RAB2A	protein_coding
ENSGALG00000015580	green	UFL1	protein_coding
ENSGALG00000015649	green	NOP14	protein_coding
ENSGALG00000015860	green	UBE3D	protein_coding
ENSGALG00000015959	green	SMAP1	protein_coding
ENSGALG00000016198	green	U2AF1	protein_coding
ENSGALG00000016345	green	APOO	protein_coding
ENSGALG00000016363	green	ACP1	protein_coding
ENSGALG00000016409	green	KIDINS220	protein_coding
ENSGALG00000016420	green	SH3KBP1	protein_coding
ENSGALG00000016461	green	DDX1	protein_coding
ENSGALG00000016735	green	TUBGCP5	protein_coding
ENSGALG00000016764	green	EIF5B	protein_coding
ENSGALG00000016894	green	DNAJC3	protein_coding
ENSGALG00000016946	green	SUGT1	protein_coding
ENSGALG00000017077	green	HSPH1	protein_coding
ENSGALG00000017218	green	MED17	protein_coding
ENSGALG00000017242	green	FZD4	protein_coding
ENSGALG00000017370	green	ARPP19	protein_coding
ENSGALG00000017384	green	ERH	protein_coding
ENSGALG00000018976	green	LYSMD2	protein_coding
ENSGALG00000019201	green	HSPA13	protein_coding
ENSGALG00000019921	green	NDUFAF4	protein_coding
ENSGALG00000021231	green	TMEM254	protein_coding
ENSGALG00000021683	green	RER1	protein_coding
ENSGALG00000022166	green	PNKD	protein_coding
ENSGALG00000022850	green	TMEM214	protein_coding
ENSGALG00000023066	green	DNAJA1	protein_coding
ENSGALG00000023612	green	LZTS2	protein_coding
ENSGALG00000023686	green	ZSWIM7	protein_coding
ENSGALG00000024485	green	BET1	protein_coding
ENSGALG00000025743	green	CDR2	protein_coding
ENSGALG00000025788	green	CACNB1	protein_coding
ENSGALG00000026225	green	PSMD12	protein_coding
ENSGALG00000026229	green	PIGY	protein_coding
ENSGALG00000026302	green	SRPRB	protein_coding
ENSGALG00000026421	green	PSMB2	protein_coding
ENSGALG00000026957	green	SEMA4G	protein_coding
ENSGALG00000027199	green	MMGT1	protein_coding
ENSGALG00000027242	green	TTF1	protein_coding
ENSGALG00000027872	green	STBD1	protein_coding
ENSGALG00000028230	green	SUN2	protein_coding
ENSGALG00000028265	green	SURF4	protein_coding
ENSGALG00000028543	green	FGFR4	protein_coding
ENSGALG00000028683	green	SSR3	protein_coding
ENSGALG00000029484	green	RIC8B	protein_coding
ENSGALG00000029599	green	ACVR1B	protein_coding
ENSGALG00000029743	green	MED6	protein_coding
ENSGALG00000029944	green	FAM222A	protein_coding
ENSGALG00000030475	green	SCO1	protein_coding
ENSGALG00000030783	green	GTPBP1	protein_coding
ENSGALG00000031212	green	MGAT2	protein_coding
ENSGALG00000031425	green	PMP22	protein_coding
ENSGALG00000031512	green	PAN2	protein_coding
ENSGALG00000031582	green	RAB1B	protein_coding
ENSGALG00000031718	green	CSNK2A2	protein_coding
ENSGALG00000031982	green	SDF2L1	protein_coding
ENSGALG00000032148	green	CANX	protein_coding
ENSGALG00000032287	green	ATP2A2	protein_coding
ENSGALG00000032316	green	CDV3	protein_coding
ENSGALG00000032563	green	FBXO34	protein_coding
ENSGALG00000003815	green	RPN2	protein_coding
ENSGALG00000004554	green	CACYBP	protein_coding
ENSGALG00000005064	green	PRPSAP2	protein_coding
ENSGALG00000008539	green	ALG12	protein_coding
ENSGALG00000009595	green	TWF1	protein_coding
ENSGALG00000013165	green	FH	protein_coding
ENSGALG00000000417	green	SLC16A4	protein_coding
ENSGALG00000002123	green	OSCP1	protein_coding
ENSGALG00000003155	green	SRR	protein_coding
ENSGALG00000003354	green	KCNH4	protein_coding
ENSGALG00000006804	green	ODF2L	protein_coding
ENSGALG00000007324	green	TP63	protein_coding
ENSGALG00000008270	green	CALHM2	protein_coding
ENSGALG00000009567	green	TLL1	protein_coding
ENSGALG00000010874	green	UNC79	protein_coding
ENSGALG00000013818	green	CITED2	protein_coding
ENSGALG00000017050	green	SMAD9	protein_coding
ENSGALG00000022137	green	CRP	protein_coding
ENSGALG00000026207	green	CNTF	protein_coding
ENSGALG00000030917	green	CCDC65	protein_coding
ENSGALG00000008014	light cyan	CEBPB	protein_coding
ENSGALG00000007956	light cyan	PLXDC2	protein_coding
ENSGALG00000000430	light cyan	SPPL2C	protein_coding
ENSGALG00000000540	light cyan	GAS8	protein_coding
ENSGALG00000000579	light cyan	VAMP3	protein_coding
ENSGALG00000000660	light cyan	CYB5B	protein_coding
ENSGALG00000000802	light cyan	DHODH	protein_coding
ENSGALG00000000848	light cyan	AP1G1	protein_coding
ENSGALG00000001103	light cyan	PSMB7	protein_coding
ENSGALG00000001555	light cyan	AURKAIP1	protein_coding
ENSGALG00000001714	light cyan	PUSL1	protein_coding
ENSGALG00000001998	light cyan	R3HDM4	protein_coding
ENSGALG00000002002	light cyan	BCAS2	protein_coding
ENSGALG00000002145	light cyan	CAMSAP2	protein_coding
ENSGALG00000002210	light cyan	PPIB	protein_coding
ENSGALG00000002305	light cyan	ZBTB41	protein_coding
ENSGALG00000002463	light cyan	SUMF2	protein_coding
ENSGALG00000002485	light cyan	PHKG1	protein_coding
ENSGALG00000002591	light cyan	POLR2E	protein_coding
ENSGALG00000002706	light cyan	XRN1	protein_coding
ENSGALG00000002773	light cyan	SNRPC	protein_coding
ENSGALG00000003304	light cyan	CRTC1	protein_coding
ENSGALG00000003445	light cyan	MGST3	protein_coding
ENSGALG00000003924	light cyan	ACBD6	protein_coding
ENSGALG00000004542	light cyan	ZMYND8	protein_coding
ENSGALG00000005487	light cyan	CCDC12	protein_coding
ENSGALG00000005559	light cyan	MRPS23	protein_coding
ENSGALG00000005614	light cyan	SRRD	protein_coding
ENSGALG00000005660	light cyan	NF1	protein_coding
ENSGALG00000006182	light cyan	NSFL1C	protein_coding
ENSGALG00000006237	light cyan	PKN2	protein_coding
ENSGALG00000006630	light cyan	COMMD7	protein_coding
ENSGALG00000007237	light cyan	ALYREF	protein_coding
ENSGALG00000007569	light cyan	KBTBD8	protein_coding
ENSGALG00000008459	light cyan	BMPR2	protein_coding
ENSGALG00000008474	light cyan	CARF	protein_coding
ENSGALG00000008506	light cyan	MRPS25	protein_coding
ENSGALG00000008572	light cyan	LAMP2	protein_coding
ENSGALG00000009282	light cyan	MIDEAS	protein_coding
ENSGALG00000009483	light cyan	MARK1	protein_coding
ENSGALG00000009898	light cyan	GAB1	protein_coding
ENSGALG00000010055	light cyan	DAAM2	protein_coding
ENSGALG00000010270	light cyan	AREL1	protein_coding
ENSGALG00000010296	light cyan	MRPS18A	protein_coding
ENSGALG00000011036	light cyan	HNRNPA2B1	protein_coding
ENSGALG00000011251	light cyan	TBC1D5	protein_coding
ENSGALG00000011330	light cyan	DYNC1H1	protein_coding
ENSGALG00000011360	light cyan	PRKAG3	protein_coding
ENSGALG00000011570	light cyan	ILF2	protein_coding
ENSGALG00000011625	light cyan	MRPL18	protein_coding
ENSGALG00000011822	light cyan	CANT1	protein_coding
ENSGALG00000011868	light cyan	SNAPC1	protein_coding
ENSGALG00000012291	light cyan	POLR2F	protein_coding
ENSGALG00000012689	light cyan	KIF13A	protein_coding
ENSGALG00000013235	light cyan	PDK1	protein_coding
ENSGALG00000013883	light cyan	SNRNP27	protein_coding
ENSGALG00000014071	light cyan	ITPR2	protein_coding
ENSGALG00000014118	light cyan	MRPS26	protein_coding
ENSGALG00000014537	light cyan	BMF	protein_coding
ENSGALG00000014662	light cyan	RBP5	protein_coding
ENSGALG00000014892	light cyan	CEP85L	protein_coding
ENSGALG00000015027	light cyan	JAK2	protein_coding
ENSGALG00000015273	light cyan	TBC1D23	protein_coding
ENSGALG00000015388	light cyan	PRDM1	protein_coding
ENSGALG00000015459	light cyan	ZFP92	protein_coding
ENSGALG00000015635	light cyan	HTT	protein_coding
ENSGALG00000015681	light cyan	NRIP1	protein_coding
ENSGALG00000015877	light cyan	SH3BGRL2	protein_coding
ENSGALG00000016795	light cyan	TGFBRAP1	protein_coding
ENSGALG00000016865	light cyan	TPP2	protein_coding
ENSGALG00000017165	light cyan	CUL5	protein_coding
ENSGALG00000017681	light cyan	POLR3K	protein_coding
ENSGALG00000022739	light cyan	AKAP11	protein_coding
ENSGALG00000023335	light cyan	RCHY1	protein_coding
ENSGALG00000024172	light cyan	THOC3	protein_coding
ENSGALG00000026559	light cyan	SNRNP25	protein_coding
ENSGALG00000028119	light cyan	CDC42SE1	protein_coding
ENSGALG00000028254	light cyan	WASHC4	protein_coding
ENSGALG00000028471	light cyan	CNPY3	protein_coding
ENSGALG00000029172	light cyan	NDUFC2	protein_coding
ENSGALG00000029616	light cyan	HCFC2	protein_coding
ENSGALG00000031495	light cyan	TRIO	protein_coding
ENSGALG00000031560	light cyan	USF3	protein_coding
ENSGALG00000031642	light cyan	ILK	protein_coding
ENSGALG00000031973	light cyan	ANKRD52	protein_coding
ENSGALG00000032468	light cyan	SNX17	protein_coding
ENSGALG00000011409	light cyan	SNRPF	protein_coding
ENSGALG00000027909	light cyan	GPN2	protein_coding
ENSGALG00000000905	light cyan	PSMB4	protein_coding
ENSGALG00000016412	light cyan	MBOAT2	protein_coding
ENSGALG00000011343	pink	CNPPD1	protein_coding
ENSGALG00000007439	pink	PRELID3B	protein_coding
ENSGALG00000016898	pink	TGDS	protein_coding
ENSGALG00000010178	pink	PUM3	protein_coding
ENSGALG00000015230	pink	NME7	protein_coding
ENSGALG00000008517	pink	MCTS1	protein_coding
ENSGALG00000009328	pink	EIF3A	protein_coding
ENSGALG00000004244	pink	TTPAL	protein_coding
ENSGALG00000006942	pink	PIK3IP1	protein_coding
ENSGALG00000016893	pink	UGGT2	protein_coding
ENSGALG00000017217	pink	VSTM5	protein_coding
ENSGALG00000000106	pink	LRIF1	protein_coding
ENSGALG00000000399	pink	DUSP28	protein_coding
ENSGALG00000000751	pink	ARNT	protein_coding
ENSGALG00000001073	pink	NR6A1	protein_coding
ENSGALG00000001121	pink	SH3GL1	protein_coding
ENSGALG00000001223	pink	PEX10	protein_coding
ENSGALG00000001245	pink	SIRT6	protein_coding
ENSGALG00000001433	pink	B3GNTL1	protein_coding
ENSGALG00000001434	pink	STOM	protein_coding
ENSGALG00000001446	pink	GSN	protein_coding
ENSGALG00000001790	pink	METTL23	protein_coding
ENSGALG00000002018	pink	CAPN15	protein_coding
ENSGALG00000002090	pink	GPSM2	protein_coding
ENSGALG00000002415	pink	SAP30BP	protein_coding
ENSGALG00000002447	pink	CTNNA1	protein_coding
ENSGALG00000002656	pink	CRK	protein_coding
ENSGALG00000003259	pink	EIF2B1	protein_coding
ENSGALG00000003281	pink	GSS	protein_coding
ENSGALG00000003282	pink	STAT5A	protein_coding
ENSGALG00000003540	pink	CEP95	protein_coding
ENSGALG00000003738	pink	EMC3	protein_coding
ENSGALG00000003941	pink	FUBP3	protein_coding
ENSGALG00000003959	pink	AP1M1	protein_coding
ENSGALG00000003972	pink	FAXDC2	protein_coding
ENSGALG00000003976	pink	BCORL1	protein_coding
ENSGALG00000003991	pink	MRTO4	protein_coding
ENSGALG00000004052	pink	GPR107	protein_coding
ENSGALG00000004254	pink	TMEM120B	protein_coding
ENSGALG00000004455	pink	USP34	protein_coding
ENSGALG00000004646	pink	FBXO44	protein_coding
ENSGALG00000004687	pink	CENPP	protein_coding
ENSGALG00000004885	pink	SLC24A5	protein_coding
ENSGALG00000004991	pink	MKRN2	protein_coding
ENSGALG00000005108	pink	CUL3	protein_coding
ENSGALG00000005125	pink	LSM14B	protein_coding
ENSGALG00000005173	pink	TUBD1	protein_coding
ENSGALG00000005277	pink	RTCA	protein_coding
ENSGALG00000005284	pink	LRRC39	protein_coding
ENSGALG00000005294	pink	PPFIBP2	protein_coding
ENSGALG00000005418	pink	FRRS1	protein_coding
ENSGALG00000005702	pink	TMEM97	protein_coding
ENSGALG00000005779	pink	FBXO31	protein_coding
ENSGALG00000006020	pink	BTBD1	protein_coding
ENSGALG00000006118	pink	ZC3H18	protein_coding
ENSGALG00000006307	pink	NSMCE1	protein_coding
ENSGALG00000006312	pink	TSG101	protein_coding
ENSGALG00000006658	pink	FANCI	protein_coding
ENSGALG00000006880	pink	SLC38A10	protein_coding
ENSGALG00000006965	pink	C12orf43	protein_coding
ENSGALG00000007272	pink	RNF166	protein_coding
ENSGALG00000007351	pink	MTPAP	protein_coding
ENSGALG00000007477	pink	NELFCD	protein_coding
ENSGALG00000007491	pink	VWA9	protein_coding
ENSGALG00000007556	pink	ORAOV1	protein_coding
ENSGALG00000007579	pink	APBB1IP	protein_coding
ENSGALG00000007649	pink	TIPIN	protein_coding
ENSGALG00000007778	pink	PES1	protein_coding
ENSGALG00000007919	pink	EIF4E2	protein_coding
ENSGALG00000007999	pink	MRPS7	protein_coding
ENSGALG00000008111	pink	MEST	protein_coding
ENSGALG00000008144	pink	COPG2	protein_coding
ENSGALG00000008218	pink	DDB2	protein_coding
ENSGALG00000008358	pink	AMBRA1	protein_coding
ENSGALG00000008435	pink	SUMO1	protein_coding
ENSGALG00000008534	pink	POLR2H	protein_coding
ENSGALG00000008667	pink	DSTN	protein_coding
ENSGALG00000008731	pink	DZANK1	protein_coding
ENSGALG00000008787	pink	CEP68	protein_coding
ENSGALG00000008914	pink	NRAP	protein_coding
ENSGALG00000009373	pink	CTSO	protein_coding
ENSGALG00000009402	pink	LRRC34	protein_coding
ENSGALG00000009429	pink	RXFP1	protein_coding
ENSGALG00000009451	pink	PPID	protein_coding
ENSGALG00000009566	pink	IARS2	protein_coding
ENSGALG00000009651	pink	LXN	protein_coding
ENSGALG00000009676	pink	METTL5	protein_coding
ENSGALG00000009677	pink	SSB	protein_coding
ENSGALG00000010001	pink	EGLN3	protein_coding
ENSGALG00000010010	pink	RHOQ	protein_coding
ENSGALG00000010022	pink	PRMT9	protein_coding
ENSGALG00000010023	pink	CALM2	protein_coding
ENSGALG00000010043	pink	RBKS	protein_coding
ENSGALG00000010047	pink	SLC4A1AP	protein_coding
ENSGALG00000010087	pink	IPO13	protein_coding
ENSGALG00000010193	pink	ZNF410	protein_coding
ENSGALG00000010485	pink	ALKBH1	protein_coding
ENSGALG00000010501	pink	SNW1	protein_coding
ENSGALG00000010609	pink	NDUFAF7	protein_coding
ENSGALG00000010661	pink	CDKN2AIP	protein_coding
ENSGALG00000010835	pink	DTX4	protein_coding
ENSGALG00000010929	pink	SPARCL1	protein_coding
ENSGALG00000010961	pink	IGF2BP3	protein_coding
ENSGALG00000011131	pink	TANK	protein_coding
ENSGALG00000011139	pink	CCDC85C	protein_coding
ENSGALG00000011171	pink	TBP	protein_coding
ENSGALG00000011210	pink	FAM175A	protein_coding
ENSGALG00000011372	pink	CINP	protein_coding
ENSGALG00000011379	pink	SLC44A5	protein_coding
ENSGALG00000011387	pink	POLR2B	protein_coding
ENSGALG00000011445	pink	AAMP	protein_coding
ENSGALG00000011533	pink	XRCC3	protein_coding
ENSGALG00000011835	pink	FGF2	protein_coding
ENSGALG00000012041	pink	ACTR10	protein_coding
ENSGALG00000012128	pink	IMMP1L	protein_coding
ENSGALG00000012339	pink	ATL1	protein_coding
ENSGALG00000012525	pink	FMNL2	protein_coding
ENSGALG00000012574	pink	WDSUB1	protein_coding
ENSGALG00000012784	pink	TXNDC5	protein_coding
ENSGALG00000012888	pink	PHLPP1	protein_coding
ENSGALG00000012929	pink	DNM1L	protein_coding
ENSGALG00000012968	pink	RMND1	protein_coding
ENSGALG00000013069	pink	BPGM	protein_coding
ENSGALG00000013438	pink	TEX10	protein_coding
ENSGALG00000013756	pink	ZC2HC1B	protein_coding
ENSGALG00000013828	pink	GALM	protein_coding
ENSGALG00000013893	pink	MNS1	protein_coding
ENSGALG00000014031	pink	ETFRF1	protein_coding
ENSGALG00000014222	pink	NUP50	protein_coding
ENSGALG00000014448	pink	CDC37L1	protein_coding
ENSGALG00000014568	pink	EMG1	protein_coding
ENSGALG00000014709	pink	SKIV2L2	protein_coding
ENSGALG00000014953	pink	RWDD1	protein_coding
ENSGALG00000015010	pink	NSG1	protein_coding
ENSGALG00000015182	pink	NEPRO	protein_coding
ENSGALG00000015185	pink	TAF13	protein_coding
ENSGALG00000015328	pink	TRMT10C	protein_coding
ENSGALG00000015330	pink	PCNP	protein_coding
ENSGALG00000015358	pink	MYH15	protein_coding
ENSGALG00000015851	pink	RWDD2A	protein_coding
ENSGALG00000015917	pink	EEF1A1	protein_coding
ENSGALG00000016446	pink	ATP6V1C2	protein_coding
ENSGALG00000016864	pink	METTL21C	protein_coding
ENSGALG00000017042	pink	UFM1	protein_coding
ENSGALG00000017073	pink	BRCA2	protein_coding
ENSGALG00000017084	pink	UBL3	protein_coding
ENSGALG00000017098	pink	GTF3A	protein_coding
ENSGALG00000017319	pink	MRPL48	protein_coding
ENSGALG00000019741	pink	PSMC3IP	protein_coding
ENSGALG00000019979	pink	DYNLT1	protein_coding
ENSGALG00000020078	pink	H3F3C	protein_coding
ENSGALG00000020201	pink	CEP44	protein_coding
ENSGALG00000020391	pink	SERPINA10	protein_coding
ENSGALG00000020999	pink	DYNLL1	protein_coding
ENSGALG00000023135	pink	SRP54	protein_coding
ENSGALG00000023157	pink	REEP5	protein_coding
ENSGALG00000023571	pink	TRIM59	protein_coding
ENSGALG00000023920	pink	PHYKPL	protein_coding
ENSGALG00000024051	pink	SETDB1	protein_coding
ENSGALG00000024094	pink	UBAP2L	protein_coding
ENSGALG00000026009	pink	SRP9	protein_coding
ENSGALG00000026443	pink	RNF44	protein_coding
ENSGALG00000026715	pink	MIF4GD	protein_coding
ENSGALG00000027046	pink	INTS3	protein_coding
ENSGALG00000027501	pink	ANPEP	protein_coding
ENSGALG00000027564	pink	NDUFAF2	protein_coding
ENSGALG00000027635	pink	NME3	protein_coding
ENSGALG00000028253	pink	ATXN1L	protein_coding
ENSGALG00000029387	pink	PURA	protein_coding
ENSGALG00000029476	pink	XPO1	protein_coding
ENSGALG00000029714	pink	UNC45A	protein_coding
ENSGALG00000029820	pink	NMRAL1	protein_coding
ENSGALG00000030022	pink	FANCL	protein_coding
ENSGALG00000030076	pink	PCSK6	protein_coding
ENSGALG00000030401	pink	MED31	protein_coding
ENSGALG00000030702	pink	KIN	protein_coding
ENSGALG00000030943	pink	KRAS	protein_coding
ENSGALG00000031238	pink	SLIRP	protein_coding
ENSGALG00000031551	pink	ZDHHC9	protein_coding
ENSGALG00000031832	pink	IKBKB	protein_coding
ENSGALG00000046712	pink	LMNA	protein_coding
ENSGALG00000011564	pink	RUFY3	protein_coding
ENSGALG00000009350	pink	SFXN4	protein_coding
ENSGALG00000028876	pink	SNN	protein_coding
ENSGALG00000007555	pink	CCND1	protein_coding
ENSGALG00000009963	pink	LYZ	protein_coding
ENSGALG00000014737	pink	KIF2A	protein_coding
ENSGALG00000001314	pink	PTGS1	protein_coding
ENSGALG00000004320	pink	FAT2	protein_coding
ENSGALG00000006479	pink	CCM2L	protein_coding
ENSGALG00000009254	pink	ENO4	protein_coding
ENSGALG00000014821	pink	THEMIS	protein_coding
ENSGALG00000015897	pink	IMPG1	protein_coding
ENSGALG00000005393	purple	ARF1	protein_coding
ENSGALG00000026151	purple	CEP250	protein_coding
ENSGALG00000026558	purple	ZNF362	protein_coding
ENSGALG00000028438	purple	CLK1	protein_coding
ENSGALG00000000336	purple	PPP1R12B	protein_coding
ENSGALG00000000541	purple	ZC3H11B	protein_coding
ENSGALG00000000625	purple	MAPT	protein_coding
ENSGALG00000000864	purple	FBXW2	protein_coding
ENSGALG00000000977	purple	MAPKAP1	protein_coding
ENSGALG00000001165	purple	PANK4	protein_coding
ENSGALG00000001258	purple	NUMA1	protein_coding
ENSGALG00000001313	purple	EIF4H	protein_coding
ENSGALG00000001429	purple	TTC1	protein_coding
ENSGALG00000001551	purple	CCNL2	protein_coding
ENSGALG00000001610	purple	PIP4K2B	protein_coding
ENSGALG00000001803	purple	IWS1	protein_coding
ENSGALG00000001945	purple	RFT1	protein_coding
ENSGALG00000002487	purple	SFSWAP	protein_coding
ENSGALG00000002528	purple	DNAJC18	protein_coding
ENSGALG00000002612	purple	U2SURP	protein_coding
ENSGALG00000002708	purple	LINGO1	protein_coding
ENSGALG00000002774	purple	TSPAN3	protein_coding
ENSGALG00000002863	purple	ERGIC1	protein_coding
ENSGALG00000002906	purple	TARDBP	protein_coding
ENSGALG00000002945	purple	TMEM266	protein_coding
ENSGALG00000003369	purple	KAT2A	protein_coding
ENSGALG00000003532	purple	DDX5	protein_coding
ENSGALG00000003663	purple	RBL2	protein_coding
ENSGALG00000003682	purple	ARL6IP4	protein_coding
ENSGALG00000003774	purple	ATP13A2	protein_coding
ENSGALG00000004143	purple	YWHAB	protein_coding
ENSGALG00000004796	purple	CDC42	protein_coding
ENSGALG00000005070	purple	AP3M1	protein_coding
ENSGALG00000005425	purple	OGT	protein_coding
ENSGALG00000005587	purple	EIF4G2	protein_coding
ENSGALG00000005668	purple	WSB1	protein_coding
ENSGALG00000005750	purple	SWAP70	protein_coding
ENSGALG00000005800	purple	DCAF12L2	protein_coding
ENSGALG00000005889	purple	CCDC18	protein_coding
ENSGALG00000005894	purple	USP8	protein_coding
ENSGALG00000005907	purple	RPN1	protein_coding
ENSGALG00000006057	purple	CLK4	protein_coding
ENSGALG00000006607	purple	GUCD1	protein_coding
ENSGALG00000006773	purple	TRMT12	protein_coding
ENSGALG00000006919	purple	POF1B	protein_coding
ENSGALG00000006968	purple	HNF1A	protein_coding
ENSGALG00000007310	purple	CEP164	protein_coding
ENSGALG00000007386	purple	LUC7L3	protein_coding
ENSGALG00000007861	purple	MAGT1	protein_coding
ENSGALG00000007974	purple	NUP85	protein_coding
ENSGALG00000007992	purple	GGA3	protein_coding
ENSGALG00000008139	purple	EML6	protein_coding
ENSGALG00000008167	purple	KMT2E	protein_coding
ENSGALG00000008294	purple	ITPR1	protein_coding
ENSGALG00000008369	purple	ABCC5	protein_coding
ENSGALG00000008398	purple	MPP4	protein_coding
ENSGALG00000008432	purple	AP2M1	protein_coding
ENSGALG00000008889	purple	TTC14	protein_coding
ENSGALG00000009018	purple	TMEM87A	protein_coding
ENSGALG00000009421	purple	SRSF5	protein_coding
ENSGALG00000009467	purple	RBM48	protein_coding
ENSGALG00000009699	purple	CCNL1	protein_coding
ENSGALG00000010073	purple	DDOST	protein_coding
ENSGALG00000010167	purple	PNN	protein_coding
ENSGALG00000010177	purple	ZFC3H1	protein_coding
ENSGALG00000010273	purple	PPP2CB	protein_coding
ENSGALG00000010318	purple	TMED10	protein_coding
ENSGALG00000010716	purple	AGA	protein_coding
ENSGALG00000010746	purple	TMEM59	protein_coding
ENSGALG00000010973	purple	TRA2A	protein_coding
ENSGALG00000011153	purple	LY75	protein_coding
ENSGALG00000011305	purple	SRSF11	protein_coding
ENSGALG00000011689	purple	PDIA5	protein_coding
ENSGALG00000011878	purple	TCF20	protein_coding
ENSGALG00000011922	purple	PCNX4	protein_coding
ENSGALG00000012241	purple	KLHDC1	protein_coding
ENSGALG00000012281	purple	PLA2G6	protein_coding
ENSGALG00000012408	purple	PSMC6	protein_coding
ENSGALG00000012468	purple	PRPF39	protein_coding
ENSGALG00000012813	purple	PRPF4B	protein_coding
ENSGALG00000013167	purple	SDHA	protein_coding
ENSGALG00000013210	purple	C2CD5	protein_coding
ENSGALG00000013452	purple	ERP44	protein_coding
ENSGALG00000014152	purple	KMT5B	protein_coding
ENSGALG00000014234	purple	ATXN10	protein_coding
ENSGALG00000014514	purple	CC2D2A	protein_coding
ENSGALG00000014638	purple	ASH1L	protein_coding
ENSGALG00000014647	purple	RIT1	protein_coding
ENSGALG00000014652	purple	KIAA0907	protein_coding
ENSGALG00000015050	purple	KIAA2026	protein_coding
ENSGALG00000015405	purple	PREP	protein_coding
ENSGALG00000015483	purple	PNISR	protein_coding
ENSGALG00000016231	purple	DDX3X	protein_coding
ENSGALG00000016686	purple	AKAP17A	protein_coding
ENSGALG00000016720	purple	CD2AP	protein_coding
ENSGALG00000016728	purple	RP2	protein_coding
ENSGALG00000016855	purple	ARGLU1	protein_coding
ENSGALG00000016910	purple	RBM26	protein_coding
ENSGALG00000017024	purple	NEK3	protein_coding
ENSGALG00000017145	purple	MPHOSPH8	protein_coding
ENSGALG00000017170	purple	ALKBH8	protein_coding
ENSGALG00000017249	purple	PCF11	protein_coding
ENSGALG00000021017	purple	DUSP15	protein_coding
ENSGALG00000021443	purple	PANX3	protein_coding
ENSGALG00000022920	purple	SMYD5	protein_coding
ENSGALG00000024378	purple	ZNF414	protein_coding
ENSGALG00000025907	purple	ZBTB7A	protein_coding
ENSGALG00000026396	purple	BG1	protein_coding
ENSGALG00000026677	purple	F10	protein_coding
ENSGALG00000027287	purple	HK3	protein_coding
ENSGALG00000027517	purple	gga-mir-3064	miRNA
ENSGALG00000029706	purple	RUFY1	protein_coding
ENSGALG00000030599	purple	TYK2	protein_coding
ENSGALG00000030918	purple	RBM3	protein_coding
ENSGALG00000031348	purple	SPPL2A	protein_coding
ENSGALG00000031589	purple	ZNF592	protein_coding
ENSGALG00000031796	purple	SP3	protein_coding
ENSGALG00000032004	purple	CSRNP2	protein_coding
ENSGALG00000037002	purple	U6	snRNA
ENSGALG00000001652	purple	SEPT2L	protein_coding
ENSGALG00000003562	purple	NPTX2	protein_coding
ENSGALG00000004568	purple	CELA2A	protein_coding
ENSGALG00000005517	purple	KIF9	protein_coding
ENSGALG00000007907	purple	CCDC157	protein_coding
ENSGALG00000009705	purple	RYR3	protein_coding
ENSGALG00000010078	purple	GLP1R	protein_coding
ENSGALG00000011242	purple	OBSL1	protein_coding
ENSGALG00000030502	purple	ADAMTS4	protein_coding
ENSGALG00000011079	royal blue	GLRX5	protein_coding
ENSGALG00000003357	royal blue	FKBP8	protein_coding
ENSGALG00000000067	royal blue	SPR	protein_coding
ENSGALG00000001096	royal blue	UQCR11	protein_coding
ENSGALG00000001330	royal blue	ATP5MC1	protein_coding
ENSGALG00000001452	royal blue	ATP5PB	protein_coding
ENSGALG00000002336	royal blue	EP400	protein_coding
ENSGALG00000002595	royal blue	GPX4	protein_coding
ENSGALG00000002786	royal blue	PSTPIP1	protein_coding
ENSGALG00000002849	royal blue	DCXR	protein_coding
ENSGALG00000003067	royal blue	MRPL44	protein_coding
ENSGALG00000004621	royal blue	PREX1	protein_coding
ENSGALG00000004920	royal blue	TRUB2	protein_coding
ENSGALG00000005353	royal blue	FAR1	protein_coding
ENSGALG00000006073	royal blue	NDUFAB1	protein_coding
ENSGALG00000006350	royal blue	DDTL	protein_coding
ENSGALG00000006646	royal blue	ABCC1	protein_coding
ENSGALG00000006753	royal blue	ATP5C1	protein_coding
ENSGALG00000006842	royal blue	ACOT8	protein_coding
ENSGALG00000007483	royal blue	LRIG1	protein_coding
ENSGALG00000007484	royal blue	GOT1	protein_coding
ENSGALG00000007863	royal blue	COX7B	protein_coding
ENSGALG00000007932	royal blue	TRAF6	protein_coding
ENSGALG00000007979	royal blue	CALML4	protein_coding
ENSGALG00000007996	royal blue	ANKRD44	protein_coding
ENSGALG00000008066	royal blue	UQCR10	protein_coding
ENSGALG00000008281	royal blue	NEURL1	protein_coding
ENSGALG00000008306	royal blue	FGL2	protein_coding
ENSGALG00000008852	royal blue	DNAJC19	protein_coding
ENSGALG00000009070	royal blue	HSPE1	protein_coding
ENSGALG00000009076	royal blue	NDUFB5	protein_coding
ENSGALG00000009286	royal blue	ATP5G3	protein_coding
ENSGALG00000009369	royal blue	PRDX3	protein_coding
ENSGALG00000009703	royal blue	NDUFS7	protein_coding
ENSGALG00000010733	royal blue	CEP170	protein_coding
ENSGALG00000011455	royal blue	CL2	protein_coding
ENSGALG00000012024	royal blue	MRTFA	protein_coding
ENSGALG00000012112	royal blue	DBI	protein_coding
ENSGALG00000012702	royal blue	JARID2	protein_coding
ENSGALG00000013967	royal blue	NUDT5	protein_coding
ENSGALG00000014121	royal blue	COX5A	protein_coding
ENSGALG00000014413	royal blue	CCDC58	protein_coding
ENSGALG00000014526	royal blue	TPI1	protein_coding
ENSGALG00000015348	royal blue	ALCAM	protein_coding
ENSGALG00000015437	royal blue	MPC2	protein_coding
ENSGALG00000015751	royal blue	ATP5PF	protein_coding
ENSGALG00000015961	royal blue	SUCLG1	protein_coding
ENSGALG00000017380	royal blue	UQCRHL	protein_coding
ENSGALG00000019316	royal blue	TOMM22	protein_coding
ENSGALG00000024271	royal blue	ECHS1	pseudogene
ENSGALG00000025999	royal blue	NDUFA4	protein_coding
ENSGALG00000027981	royal blue	AASDHPPT	protein_coding
ENSGALG00000028302	royal blue	UQCRQ	protein_coding
ENSGALG00000028537	royal blue	NDUFB1	protein_coding
ENSGALG00000029319	royal blue	UQCRB	protein_coding
ENSGALG00000030162	royal blue	IQGAP1	protein_coding
ENSGALG00000031248	royal blue	RMDN1	protein_coding
ENSGALG00000032385	royal blue	PFKFB4	protein_coding
ENSGALG00000016906	royal blue	SPRY2	protein_coding
ENSGALG00000005749	royal blue	COX4I1	protein_coding
ENSGALG00000032456	tan	COII	protein_coding
ENSGALG00000000146	tan	SUPT6H	protein_coding
ENSGALG00000000241	tan	STARD4	protein_coding
ENSGALG00000000296	tan	PCNX1	protein_coding
ENSGALG00000000755	tan	ACER3	protein_coding
ENSGALG00000001014	tan	ARPC5L	protein_coding
ENSGALG00000001126	tan	CHAF1A	protein_coding
ENSGALG00000001157	tan	DENND1A	protein_coding
ENSGALG00000001229	tan	SKI	protein_coding
ENSGALG00000001364	tan	CSNK1A1	protein_coding
ENSGALG00000001602	tan	NUTF2	protein_coding
ENSGALG00000001663	tan	MAK16	protein_coding
ENSGALG00000002023	tan	PIGO	protein_coding
ENSGALG00000002301	tan	CNOT1	protein_coding
ENSGALG00000002524	tan	UCHL5	protein_coding
ENSGALG00000002701	tan	DNAJC9	protein_coding
ENSGALG00000002726	tan	KIF1B	protein_coding
ENSGALG00000002818	tan	VAT1	protein_coding
ENSGALG00000002870	tan	LEMD2	protein_coding
ENSGALG00000003122	tan	ZFAND2A	protein_coding
ENSGALG00000003183	tan	C11H16orf70	protein_coding
ENSGALG00000003195	tan	TRADD	protein_coding
ENSGALG00000003219	tan	TMEM231	protein_coding
ENSGALG00000003220	tan	UPF1	protein_coding
ENSGALG00000003339	tan	MTOR	protein_coding
ENSGALG00000003572	tan	ARHGEF18	protein_coding
ENSGALG00000003601	tan	ATP2B4	protein_coding
ENSGALG00000003795	tan	DENR	protein_coding
ENSGALG00000004168	tan	FEM1A	protein_coding
ENSGALG00000004203	tan	PSMG3	protein_coding
ENSGALG00000004205	tan	SOAT1	protein_coding
ENSGALG00000004220	tan	SERINC3	protein_coding
ENSGALG00000004357	tan	ANXA6	protein_coding
ENSGALG00000004533	tan	KIAA2013	protein_coding
ENSGALG00000004559	tan	DPY19L3	protein_coding
ENSGALG00000004618	tan	TAX1BP3	protein_coding
ENSGALG00000005086	tan	PLAU	protein_coding
ENSGALG00000005269	tan	INTS2	protein_coding
ENSGALG00000005290	tan	TRMT13	protein_coding
ENSGALG00000006097	tan	PLXNA1	protein_coding
ENSGALG00000006596	tan	SNRPD3	protein_coding
ENSGALG00000006649	tan	TMEM41A	protein_coding
ENSGALG00000006652	tan	DIP2C	protein_coding
ENSGALG00000006757	tan	XYLT1	protein_coding
ENSGALG00000007291	tan	C16orf72	protein_coding
ENSGALG00000008023	tan	TMEM94	protein_coding
ENSGALG00000008097	tan	CELF1	protein_coding
ENSGALG00000008122	tan	SLC39A13	protein_coding
ENSGALG00000008389	tan	VBP1	protein_coding
ENSGALG00000008431	tan	SMARCA1	protein_coding
ENSGALG00000008618	tan	UPF3B	protein_coding
ENSGALG00000008632	tan	ACSS1	protein_coding
ENSGALG00000008796	tan	RPF1	protein_coding
ENSGALG00000009475	tan	FAM133B	protein_coding
ENSGALG00000009480	tan	DOCK4	protein_coding
ENSGALG00000009510	tan	PIGH	protein_coding
ENSGALG00000009674	tan	CLCN3	protein_coding
ENSGALG00000010283	tan	GTF2E2	protein_coding
ENSGALG00000010350	tan	GPATCH2L	protein_coding
ENSGALG00000010372	tan	ANGEL1	protein_coding
ENSGALG00000010627	tan	PRPF38A	protein_coding
ENSGALG00000010995	tan	ITGB3BP	protein_coding
ENSGALG00000011893	tan	SLC38A6	protein_coding
ENSGALG00000011965	tan	ZC3H7B	protein_coding
ENSGALG00000012033	tan	SGSM3	protein_coding
ENSGALG00000012111	tan	TMEM37	protein_coding
ENSGALG00000012117	tan	STEAP3	protein_coding
ENSGALG00000012299	tan	ANKRD54	protein_coding
ENSGALG00000012466	tan	FKBP3	protein_coding
ENSGALG00000012610	tan	CTSV	protein_coding
ENSGALG00000012662	tan	NUAK1	protein_coding
ENSGALG00000012986	tan	KDM5A	protein_coding
ENSGALG00000013131	tan	C18orf21	protein_coding
ENSGALG00000013952	tan	B3GALNT2	protein_coding
ENSGALG00000014887	tan	ASF1A	protein_coding
ENSGALG00000014984	tan	F2RL1	protein_coding
ENSGALG00000014989	tan	S100Z	protein_coding
ENSGALG00000015000	tan	LYAR	protein_coding
ENSGALG00000015795	tan	ADAMTS5	protein_coding
ENSGALG00000016034	tan	ATRN	protein_coding
ENSGALG00000016205	tan	PDXK	protein_coding
ENSGALG00000016639	tan	KIF13B	protein_coding
ENSGALG00000017048	tan	EXOSC8	protein_coding
ENSGALG00000017112	tan	MTMR6	protein_coding
ENSGALG00000017357	tan	SRSF2	protein_coding
ENSGALG00000019794	tan	MSTO1	protein_coding
ENSGALG00000020813	tan	CCDC50	protein_coding
ENSGALG00000022440	tan	EVA1B	protein_coding
ENSGALG00000026188	tan	PGAP6	protein_coding
ENSGALG00000026401	tan	FAM104A	protein_coding
ENSGALG00000026796	tan	SNAPIN	protein_coding
ENSGALG00000027410	tan	gga-mir-6597	miRNA
ENSGALG00000027908	tan	CYP2U1	protein_coding
ENSGALG00000029429	tan	TGFBI	protein_coding
ENSGALG00000029585	tan	FUNDC2	protein_coding
ENSGALG00000030016	tan	CTSB	protein_coding
ENSGALG00000030791	tan	DIAPH2	protein_coding
ENSGALG00000031117	tan	STK17A	protein_coding
ENSGALG00000031298	tan	SNRNP200	protein_coding
ENSGALG00000031542	tan	EXT2	protein_coding
ENSGALG00000031917	tan	ANKIB1	protein_coding
ENSGALG00000032305	tan	DHX8	protein_coding
ENSGALG00000006872	tan	PISD	protein_coding
ENSGALG00000017392	tan	SPDYA	protein_coding
ENSGALG00000031175	tan	LZTR1	protein_coding
ENSGALG00000031375	tan	CHST7	protein_coding
ENSGALG00000031960	tan	LEF1	protein_coding
ENSGALG00000023454	turquoise	C9ORF152	protein_coding
ENSGALG00000011376	turquoise	ANKRD9	protein_coding
ENSGALG00000009512	turquoise	TFPI2	protein_coding
ENSGALG00000027864	turquoise	NFKBIA	protein_coding
ENSGALG00000032028	turquoise	SERTM1	protein_coding
ENSGALG00000019719	turquoise	KRT24	protein_coding
ENSGALG00000010083	turquoise	ST3GAL3	protein_coding
ENSGALG00000030280	turquoise	PABPC1	protein_coding
ENSGALG00000009491	turquoise	RAD51B	protein_coding
ENSGALG00000016820	turquoise	GAS6	protein_coding
ENSGALG00000006670	turquoise	PPP1R3C	protein_coding
ENSGALG00000005209	turquoise	AQP1	protein_coding
ENSGALG00000002699	turquoise	VAV2	protein_coding
ENSGALG00000003385	turquoise	LSM4	protein_coding
ENSGALG00000006586	turquoise	PLAGL2	protein_coding
ENSGALG00000010953	turquoise	KANK4	protein_coding
ENSGALG00000014727	turquoise	PDE4D	protein_coding
ENSGALG00000017274	turquoise	CD9	protein_coding
ENSGALG00000014023	turquoise	H2AFZ	protein_coding
ENSGALG00000008604	turquoise	TMEM255A	protein_coding
ENSGALG00000000137	turquoise	SNRPE	protein_coding
ENSGALG00000000284	turquoise	HOXB4	protein_coding
ENSGALG00000000371	turquoise	CRHR1	protein_coding
ENSGALG00000000377	turquoise	HNRNPM	protein_coding
ENSGALG00000000516	turquoise	FANCA	protein_coding
ENSGALG00000000521	turquoise	SPIRE2	protein_coding
ENSGALG00000000525	turquoise	MAP3K3	protein_coding
ENSGALG00000000806	turquoise	LINGO3	protein_coding
ENSGALG00000001025	turquoise	GOLGA1	protein_coding
ENSGALG00000001153	turquoise	AUTS2	protein_coding
ENSGALG00000001168	turquoise	POLR2C	protein_coding
ENSGALG00000001209	turquoise	TP53INP2	protein_coding
ENSGALG00000001225	turquoise	RABGAP1	protein_coding
ENSGALG00000001234	turquoise	CETP	protein_coding
ENSGALG00000001264	turquoise	PLXNA2	protein_coding
ENSGALG00000001382	turquoise	CDC2L1	protein_coding
ENSGALG00000001407	turquoise	ADAMTS15	protein_coding
ENSGALG00000001416	turquoise	ADRA1B	protein_coding
ENSGALG00000001419	turquoise	DAB2IP	protein_coding
ENSGALG00000001437	turquoise	NTM	protein_coding
ENSGALG00000001522	turquoise	PHF20	protein_coding
ENSGALG00000001572	turquoise	COMMD4	protein_coding
ENSGALG00000001617	turquoise	CAMKK1	protein_coding
ENSGALG00000001647	turquoise	PSKH1	protein_coding
ENSGALG00000001726	turquoise	NUDCD2	protein_coding
ENSGALG00000001737	turquoise	RABEP1	protein_coding
ENSGALG00000001841	turquoise	ROGDI	protein_coding
ENSGALG00000001977	turquoise	LDB3	protein_coding
ENSGALG00000002009	turquoise	FANCG	protein_coding
ENSGALG00000002124	turquoise	ZDHHC8	protein_coding
ENSGALG00000002278	turquoise	UNK	protein_coding
ENSGALG00000002371	turquoise	RUSC2	protein_coding
ENSGALG00000002375	turquoise	NOTCH1	protein_coding
ENSGALG00000002515	turquoise	OLFM1	protein_coding
ENSGALG00000002554	turquoise	TSPAN2	protein_coding
ENSGALG00000002564	turquoise	RGS4	protein_coding
ENSGALG00000002723	turquoise	ANKS1A	protein_coding
ENSGALG00000002846	turquoise	NEURL1B	protein_coding
ENSGALG00000002866	turquoise	KANSL1L	protein_coding
ENSGALG00000002881	turquoise	C26H6ORF125	protein_coding
ENSGALG00000002969	turquoise	MAU2	protein_coding
ENSGALG00000003047	turquoise	SUGP2	protein_coding
ENSGALG00000003068	turquoise	EZH1	protein_coding
ENSGALG00000003079	turquoise	MFF	protein_coding
ENSGALG00000003243	turquoise	RAD54L2	protein_coding
ENSGALG00000003293	turquoise	MBTPS1	protein_coding
ENSGALG00000003295	turquoise	ADAMTS12	protein_coding
ENSGALG00000003322	turquoise	TBC1D2B	protein_coding
ENSGALG00000003408	turquoise	RP1-27O5.3	protein_coding
ENSGALG00000003434	turquoise	C17orf75	protein_coding
ENSGALG00000003487	turquoise	RAB8B	protein_coding
ENSGALG00000003536	turquoise	KLHL11	protein_coding
ENSGALG00000003566	turquoise	SMURF2	protein_coding
ENSGALG00000003568	turquoise	PPP1R16B	protein_coding
ENSGALG00000003580	turquoise	MMP2	protein_coding
ENSGALG00000003602	turquoise	RPGRIP1L	protein_coding
ENSGALG00000003701	turquoise	SGMS1	protein_coding
ENSGALG00000003702	turquoise	CLINT1	protein_coding
ENSGALG00000003717	turquoise	MYO9B	protein_coding
ENSGALG00000003733	turquoise	LIFR	protein_coding
ENSGALG00000003807	turquoise	GPN3	protein_coding
ENSGALG00000003812	turquoise	UBE2F	protein_coding
ENSGALG00000003883	turquoise	MTMR10	protein_coding
ENSGALG00000003935	turquoise	PBLD	protein_coding
ENSGALG00000003973	turquoise	TLCD1	protein_coding
ENSGALG00000004082	turquoise	TAOK1	protein_coding
ENSGALG00000004097	turquoise	LRRC38	protein_coding
ENSGALG00000004106	turquoise	DHCR7	protein_coding
ENSGALG00000004112	turquoise	FUCA1	protein_coding
ENSGALG00000004141	turquoise	LBFABP	protein_coding
ENSGALG00000004216	turquoise	TOR3A	protein_coding
ENSGALG00000004255	turquoise	SNX8	protein_coding
ENSGALG00000004259	turquoise	BLMH	protein_coding
ENSGALG00000004288	turquoise	HDAC4	protein_coding
ENSGALG00000004323	turquoise	RASAL2	protein_coding
ENSGALG00000004449	turquoise	CYP3A5	protein_coding
ENSGALG00000004465	turquoise	PALD1	protein_coding
ENSGALG00000004469	turquoise	TP53RK	protein_coding
ENSGALG00000004480	turquoise	C11H19orf12	protein_coding
ENSGALG00000004494	turquoise	CCNE1	protein_coding
ENSGALG00000004519	turquoise	TRPV2	protein_coding
ENSGALG00000004571	turquoise	PPP1CC	protein_coding
ENSGALG00000004593	turquoise	SULF2	protein_coding
ENSGALG00000004620	turquoise	LAMC1	protein_coding
ENSGALG00000004661	turquoise	SHISA5	protein_coding
ENSGALG00000004705	turquoise	BUD31	protein_coding
ENSGALG00000004767	turquoise	ODF2	protein_coding
ENSGALG00000004800	turquoise	C1orf50	protein_coding
ENSGALG00000004850	turquoise	ZMIZ1	protein_coding
ENSGALG00000004860	turquoise	RASD1	protein_coding
ENSGALG00000004869	turquoise	ISCU	protein_coding
ENSGALG00000004902	turquoise	TOM1L2	protein_coding
ENSGALG00000004959	turquoise	IRS1	protein_coding
ENSGALG00000005036	turquoise	SH2D3C	protein_coding
ENSGALG00000005079	turquoise	VCL	protein_coding
ENSGALG00000005102	turquoise	CDH4	protein_coding
ENSGALG00000005140	turquoise	RRAD	protein_coding
ENSGALG00000005318	turquoise	OVCH2	protein_coding
ENSGALG00000005367	turquoise	MRPS22	protein_coding
ENSGALG00000005426	turquoise	FREM1	protein_coding
ENSGALG00000005451	turquoise	HELLS	protein_coding
ENSGALG00000005530	turquoise	VEZF1	protein_coding
ENSGALG00000005553	turquoise	NLGN3	protein_coding
ENSGALG00000005646	turquoise	TSC2	protein_coding
ENSGALG00000005713	turquoise	NCKIPSD	protein_coding
ENSGALG00000005714	turquoise	PKD1	protein_coding
ENSGALG00000005770	turquoise	HMGXB3	protein_coding
ENSGALG00000005840	turquoise	DENND5A	protein_coding
ENSGALG00000005979	turquoise	OXSR1	protein_coding
ENSGALG00000005981	turquoise	GDF2	protein_coding
ENSGALG00000006010	turquoise	FAM103A1	protein_coding
ENSGALG00000006047	turquoise	TPRA1	protein_coding
ENSGALG00000006170	turquoise	LRRC8C	protein_coding
ENSGALG00000006172	turquoise	ABCC8	protein_coding
ENSGALG00000006174	turquoise	VSTM4	protein_coding
ENSGALG00000006334	turquoise	LAP3	protein_coding
ENSGALG00000006392	turquoise	RNF168	protein_coding
ENSGALG00000006409	turquoise	PODXL	protein_coding
ENSGALG00000006507	turquoise	CLMP	protein_coding
ENSGALG00000006520	turquoise	MYH11	protein_coding
ENSGALG00000006561	turquoise	MRPL23	protein_coding
ENSGALG00000006562	turquoise	MCF2	protein_coding
ENSGALG00000006575	turquoise	VIPR2	protein_coding
ENSGALG00000006604	turquoise	KIF3B	protein_coding
ENSGALG00000006682	turquoise	BEND7	protein_coding
ENSGALG00000006688	turquoise	TADA3	protein_coding
ENSGALG00000006715	turquoise	OAF	protein_coding
ENSGALG00000006755	turquoise	USP2	protein_coding
ENSGALG00000006758	turquoise	C1QTNF5	protein_coding
ENSGALG00000006763	turquoise	EXOC6	protein_coding
ENSGALG00000006777	turquoise	MRPS11	protein_coding
ENSGALG00000006837	turquoise	TSPAN4	protein_coding
ENSGALG00000006841	turquoise	POLR2L	protein_coding
ENSGALG00000006843	turquoise	NCBP2	protein_coding
ENSGALG00000006860	turquoise	KIF3A	protein_coding
ENSGALG00000006877	turquoise	KLHL4	protein_coding
ENSGALG00000006891	turquoise	ITIH5	protein_coding
ENSGALG00000007048	turquoise	SYNM	protein_coding
ENSGALG00000007082	turquoise	CREM	protein_coding
ENSGALG00000007161	turquoise	LRRK2	protein_coding
ENSGALG00000007185	turquoise	COQ5	protein_coding
ENSGALG00000007299	turquoise	THOC7	protein_coding
ENSGALG00000007346	turquoise	JCAD	protein_coding
ENSGALG00000007365	turquoise	PARP16	protein_coding
ENSGALG00000007419	turquoise	MASP1	protein_coding
ENSGALG00000007448	turquoise	SPRY3	protein_coding
ENSGALG00000007466	turquoise	EDNRB2	protein_coding
ENSGALG00000007470	turquoise	POLR1D	protein_coding
ENSGALG00000007520	turquoise	SSRP1	protein_coding
ENSGALG00000007528	turquoise	TCERG1	protein_coding
ENSGALG00000007554	turquoise	RAB22A	protein_coding
ENSGALG00000007565	turquoise	PPP2R2B	protein_coding
ENSGALG00000007608	turquoise	ARHGEF9	protein_coding
ENSGALG00000007685	turquoise	BCL9L	protein_coding
ENSGALG00000007808	turquoise	HID1	protein_coding
ENSGALG00000007843	turquoise	ATRX	protein_coding
ENSGALG00000007944	turquoise	HECW2	protein_coding
ENSGALG00000007952	turquoise	AMOT	protein_coding
ENSGALG00000007958	turquoise	GTF3C3	protein_coding
ENSGALG00000007981	turquoise	CLN6	protein_coding
ENSGALG00000008005	turquoise	RIPOR3	protein_coding
ENSGALG00000008010	turquoise	PTPN1	protein_coding
ENSGALG00000008053	turquoise	PRDM11	protein_coding
ENSGALG00000008058	turquoise	PAK3	protein_coding
ENSGALG00000008072	turquoise	CHRDL1	protein_coding
ENSGALG00000008107	turquoise	IRS4	protein_coding
ENSGALG00000008132	turquoise	PUS7	protein_coding
ENSGALG00000008164	turquoise	ADAMTS7	protein_coding
ENSGALG00000008240	turquoise	CFLAR	protein_coding
ENSGALG00000008297	turquoise	SEMA4B	protein_coding
ENSGALG00000008479	turquoise	PLEKHM3	protein_coding
ENSGALG00000008501	turquoise	KLF7	protein_coding
ENSGALG00000008514	turquoise	DLL4	protein_coding
ENSGALG00000008530	turquoise	EIF4A3	protein_coding
ENSGALG00000008538	turquoise	GINS1	protein_coding
ENSGALG00000008546	turquoise	FGD5	protein_coding
ENSGALG00000008582	turquoise	ADAM23	protein_coding
ENSGALG00000008744	turquoise	MCF2L2	protein_coding
ENSGALG00000008747	turquoise	ITGA8	protein_coding
ENSGALG00000008880	turquoise	VTI1A	protein_coding
ENSGALG00000008886	turquoise	ZNF618	protein_coding
ENSGALG00000008890	turquoise	ADGRL4	protein_coding
ENSGALG00000008926	turquoise	CADPS2	protein_coding
ENSGALG00000008999	turquoise	AFAP1L2	protein_coding
ENSGALG00000009035	turquoise	GTPBP10	protein_coding
ENSGALG00000009061	turquoise	ACTL6A	protein_coding
ENSGALG00000009071	turquoise	HMGB3	protein_coding
ENSGALG00000009107	turquoise	NRXN1	protein_coding
ENSGALG00000009110	turquoise	LSM8	protein_coding
ENSGALG00000009173	turquoise	GFRA1	protein_coding
ENSGALG00000009192	turquoise	SLITRK2	protein_coding
ENSGALG00000009250	turquoise	HNRNPA3	protein_coding
ENSGALG00000009252	turquoise	PLD1	protein_coding
ENSGALG00000009276	turquoise	LRAT	protein_coding
ENSGALG00000009288	turquoise	RNPS1	protein_coding
ENSGALG00000009361	turquoise	GUCY1B1	protein_coding
ENSGALG00000009505	turquoise	PNPLA8	protein_coding
ENSGALG00000009526	turquoise	VTI1B	protein_coding
ENSGALG00000009601	turquoise	NELL2	protein_coding
ENSGALG00000009670	turquoise	SGCE	protein_coding
ENSGALG00000009704	turquoise	CHST15	protein_coding
ENSGALG00000009802	turquoise	ANGEL2	protein_coding
ENSGALG00000009821	turquoise	NENF	protein_coding
ENSGALG00000009847	turquoise	STXBP6	protein_coding
ENSGALG00000009850	turquoise	NOVA1	protein_coding
ENSGALG00000009915	turquoise	EML4	protein_coding
ENSGALG00000009958	turquoise	ABCG8	protein_coding
ENSGALG00000009983	turquoise	NUBPL	protein_coding
ENSGALG00000010046	turquoise	FAM177A1	protein_coding
ENSGALG00000010088	turquoise	RALGAPA1	protein_coding
ENSGALG00000010152	turquoise	TSPAN8	protein_coding
ENSGALG00000010275	turquoise	FCF1	protein_coding
ENSGALG00000010298	turquoise	DCTN6	protein_coding
ENSGALG00000010357	turquoise	P2RY1	protein_coding
ENSGALG00000010359	turquoise	LRRC41	protein_coding
ENSGALG00000010360	turquoise	NSUN4	protein_coding
ENSGALG00000010392	turquoise	CCSER1	protein_coding
ENSGALG00000010427	turquoise	TM4SF4	protein_coding
ENSGALG00000010432	turquoise	GSTZ1	protein_coding
ENSGALG00000010435	turquoise	RASGRP3	protein_coding
ENSGALG00000010446	turquoise	EFCAB14	protein_coding
ENSGALG00000010618	turquoise	SLC30A6	protein_coding
ENSGALG00000010649	turquoise	CNST	protein_coding
ENSGALG00000010669	turquoise	TDP1	protein_coding
ENSGALG00000010689	turquoise	MAGOH	protein_coding
ENSGALG00000010764	turquoise	FBXO8	protein_coding
ENSGALG00000010774	turquoise	SSBP3	protein_coding
ENSGALG00000010798	turquoise	DHCR24	protein_coding
ENSGALG00000010869	turquoise	MYSM1	protein_coding
ENSGALG00000011024	turquoise	CACHD1	protein_coding
ENSGALG00000011182	turquoise	DLL1	protein_coding
ENSGALG00000011205	turquoise	SMOC2	protein_coding
ENSGALG00000011238	turquoise	WLS	protein_coding
ENSGALG00000011289	turquoise	NKIRAS1	protein_coding
ENSGALG00000011298	turquoise	RARB	protein_coding
ENSGALG00000011314	turquoise	LRRC3B	protein_coding
ENSGALG00000011319	turquoise	ADGRL3	protein_coding
ENSGALG00000011342	turquoise	FGD6	protein_coding
ENSGALG00000011421	turquoise	HAL	protein_coding
ENSGALG00000011442	turquoise	TGFBR2	protein_coding
ENSGALG00000011566	turquoise	GYPC	protein_coding
ENSGALG00000011657	turquoise	EAF2	protein_coding
ENSGALG00000011686	turquoise	SEMA5B	protein_coding
ENSGALG00000011813	turquoise	HEG1	protein_coding
ENSGALG00000011966	turquoise	RANGAP1	protein_coding
ENSGALG00000011992	turquoise	EP300	protein_coding
ENSGALG00000011994	turquoise	SYNPO2	protein_coding
ENSGALG00000012013	turquoise	SLC25A17	protein_coding
ENSGALG00000012017	turquoise	DAAM1	protein_coding
ENSGALG00000012018	turquoise	UGT8	protein_coding
ENSGALG00000012023	turquoise	DACT1	protein_coding
ENSGALG00000012037	turquoise	ARID4A	protein_coding
ENSGALG00000012039	turquoise	PSMA3	protein_coding
ENSGALG00000012137	turquoise	KTN1	protein_coding
ENSGALG00000012186	turquoise	CASP6	protein_coding
ENSGALG00000012214	turquoise	RAB3GAP1	protein_coding
ENSGALG00000012216	turquoise	BMPR1B	protein_coding
ENSGALG00000012219	turquoise	UNC5C	protein_coding
ENSGALG00000012230	turquoise	LRR1	protein_coding
ENSGALG00000012256	turquoise	UTRN	protein_coding
ENSGALG00000012264	turquoise	TRMT10A	protein_coding
ENSGALG00000012289	turquoise	SHPRH	protein_coding
ENSGALG00000012345	turquoise	UST	protein_coding
ENSGALG00000012379	turquoise	C5H14orf166	protein_coding
ENSGALG00000012395	turquoise	PLEKHG1	protein_coding
ENSGALG00000012426	turquoise	DDHD1	protein_coding
ENSGALG00000012429	turquoise	BMP4	protein_coding
ENSGALG00000012448	turquoise	ORC4	protein_coding
ENSGALG00000012570	turquoise	TANC1	protein_coding
ENSGALG00000012579	turquoise	BAZ2B	protein_coding
ENSGALG00000012585	turquoise	UBQLN1	protein_coding
ENSGALG00000012589	turquoise	C9orf64	protein_coding
ENSGALG00000012606	turquoise	ISCA1	protein_coding
ENSGALG00000012792	turquoise	HIPK2	protein_coding
ENSGALG00000012816	turquoise	SLC22A23	protein_coding
ENSGALG00000012837	turquoise	EXOC2	protein_coding
ENSGALG00000012857	turquoise	DENND2A	protein_coding
ENSGALG00000013143	turquoise	PDE3A	protein_coding
ENSGALG00000013160	turquoise	CHMP5	protein_coding
ENSGALG00000013244	turquoise	ABCC9	protein_coding
ENSGALG00000013356	turquoise	IKBKE	protein_coding
ENSGALG00000013603	turquoise	MYCT1	protein_coding
ENSGALG00000013605	turquoise	CARMIL1	protein_coding
ENSGALG00000013660	turquoise	ZNF516	protein_coding
ENSGALG00000013715	turquoise	DLC1	protein_coding
ENSGALG00000013727	turquoise	SYNJ2	protein_coding
ENSGALG00000013732	turquoise	SERAC1	protein_coding
ENSGALG00000013795	turquoise	HIVEP2	protein_coding
ENSGALG00000013863	turquoise	PSMG2	protein_coding
ENSGALG00000013941	turquoise	PDE7B	protein_coding
ENSGALG00000014115	turquoise	SLAIN2	protein_coding
ENSGALG00000014410	turquoise	CSTB	protein_coding
ENSGALG00000014435	turquoise	MRPL51	protein_coding
ENSGALG00000014485	turquoise	LDB2	protein_coding
ENSGALG00000014575	turquoise	SEPHS2L	protein_coding
ENSGALG00000014690	turquoise	SLC12A2	protein_coding
ENSGALG00000014758	turquoise	ARHGAP28	protein_coding
ENSGALG00000014784	turquoise	MAST4	protein_coding
ENSGALG00000014788	turquoise	CENPH	protein_coding
ENSGALG00000014876	turquoise	TBC1D32	protein_coding
ENSGALG00000014903	turquoise	ITGA2	protein_coding
ENSGALG00000014910	turquoise	COLEC12	protein_coding
ENSGALG00000014930	turquoise	ENC1	protein_coding
ENSGALG00000015138	turquoise	ABHD17B	protein_coding
ENSGALG00000015143	turquoise	TTR	protein_coding
ENSGALG00000015181	turquoise	GAREM1	protein_coding
ENSGALG00000015215	turquoise	MAPRE2	protein_coding
ENSGALG00000015259	turquoise	RB1CC1	protein_coding
ENSGALG00000015301	turquoise	LNPEP	protein_coding
ENSGALG00000015334	turquoise	ZBTB11	protein_coding
ENSGALG00000015513	turquoise	MMS22L	protein_coding
ENSGALG00000015611	turquoise	CASP8AP2	protein_coding
ENSGALG00000015880	turquoise	HMGN2P46	protein_coding
ENSGALG00000016098	turquoise	EXOC6B	protein_coding
ENSGALG00000016105	turquoise	DYSF	protein_coding
ENSGALG00000016278	turquoise	PRIM2	protein_coding
ENSGALG00000016281	turquoise	DMD	protein_coding
ENSGALG00000016293	turquoise	BMP5	protein_coding
ENSGALG00000016312	turquoise	POLA1	protein_coding
ENSGALG00000016361	turquoise	FAM110C	protein_coding
ENSGALG00000016385	turquoise	TSSC1	protein_coding
ENSGALG00000016410	turquoise	EIF1AX	protein_coding
ENSGALG00000016456	turquoise	LPIN1	protein_coding
ENSGALG00000016485	turquoise	RHOB	protein_coding
ENSGALG00000016497	turquoise	UBXN2A	protein_coding
ENSGALG00000016546	turquoise	RBBP7	protein_coding
ENSGALG00000016602	turquoise	ARHGAP6	protein_coding
ENSGALG00000016610	turquoise	PTRHD1	protein_coding
ENSGALG00000016662	turquoise	GATA4	protein_coding
ENSGALG00000016692	turquoise	CENPQ	protein_coding
ENSGALG00000016737	turquoise	NIPA2	protein_coding
ENSGALG00000016794	turquoise	MRPS9	protein_coding
ENSGALG00000016843	turquoise	COL4A2	protein_coding
ENSGALG00000016881	turquoise	GPR183	protein_coding
ENSGALG00000016890	turquoise	MBNL2	protein_coding
ENSGALG00000016912	turquoise	EDNRB	protein_coding
ENSGALG00000016921	turquoise	UCHL3	protein_coding
ENSGALG00000016925	turquoise	TBC1D4	protein_coding
ENSGALG00000016932	turquoise	MZT1	protein_coding
ENSGALG00000016965	turquoise	DNAJC15	protein_coding
ENSGALG00000016980	turquoise	COG3	protein_coding
ENSGALG00000016988	turquoise	RUBCNL	protein_coding
ENSGALG00000017000	turquoise	RCBTB2	protein_coding
ENSGALG00000017005	turquoise	CAB39L	protein_coding
ENSGALG00000017046	turquoise	POSTN	protein_coding
ENSGALG00000017090	turquoise	POMP	protein_coding
ENSGALG00000017091	turquoise	FLT1	protein_coding
ENSGALG00000017120	turquoise	SACS	protein_coding
ENSGALG00000017235	turquoise	NOX4	protein_coding
ENSGALG00000017244	turquoise	PRSS23	protein_coding
ENSGALG00000017326	turquoise	ARHGEF17	protein_coding
ENSGALG00000017329	turquoise	FCHSD2	protein_coding
ENSGALG00000017366	turquoise	DPM1	protein_coding
ENSGALG00000017389	turquoise	SIX4	protein_coding
ENSGALG00000017553	turquoise	SNX11	protein_coding
ENSGALG00000019036	turquoise	SPCS2	protein_coding
ENSGALG00000019042	turquoise	ALG8	protein_coding
ENSGALG00000019358	turquoise	LLPH	protein_coding
ENSGALG00000019894	turquoise	TMEM14A	protein_coding
ENSGALG00000021340	turquoise	CA9	protein_coding
ENSGALG00000021378	turquoise	UBAP1	protein_coding
ENSGALG00000022622	turquoise	HOXA4	protein_coding
ENSGALG00000022866	turquoise	ZNF654	protein_coding
ENSGALG00000023070	turquoise	SPIA1	protein_coding
ENSGALG00000023279	turquoise	EPN3	protein_coding
ENSGALG00000024481	turquoise	CENPS	protein_coding
ENSGALG00000024486	turquoise	C4orf48	protein_coding
ENSGALG00000025755	turquoise	SPTSSA	protein_coding
ENSGALG00000025822	turquoise	CYP1B1	protein_coding
ENSGALG00000025851	turquoise	GPRIN3	protein_coding
ENSGALG00000025862	turquoise	TMEM26	protein_coding
ENSGALG00000025929	turquoise	HOXA5	protein_coding
ENSGALG00000026055	turquoise	PALM	protein_coding
ENSGALG00000026231	turquoise	ARID3A	protein_coding
ENSGALG00000026279	turquoise	COMMD8	protein_coding
ENSGALG00000026363	turquoise	FIGNL1	protein_coding
ENSGALG00000026373	turquoise	KCNJ8	protein_coding
ENSGALG00000026428	turquoise	CHMP6	protein_coding
ENSGALG00000026471	turquoise	CRIP2	protein_coding
ENSGALG00000026516	turquoise	CZIB	protein_coding
ENSGALG00000026572	turquoise	RGS5	protein_coding
ENSGALG00000026639	turquoise	SMCO4	protein_coding
ENSGALG00000027190	turquoise	COX11	protein_coding
ENSGALG00000027247	turquoise	EOMES	protein_coding
ENSGALG00000027785	turquoise	CCBE1	protein_coding
ENSGALG00000028063	turquoise	LOX	pseudogene
ENSGALG00000028155	turquoise	DUSP16	protein_coding
ENSGALG00000028167	turquoise	RBM18	protein_coding
ENSGALG00000028561	turquoise	SZT2	protein_coding
ENSGALG00000029047	turquoise	TMEM204	protein_coding
ENSGALG00000029266	turquoise	ZDHHC3	protein_coding
ENSGALG00000029304	turquoise	SMARCD2	protein_coding
ENSGALG00000029379	turquoise	BRD1	protein_coding
ENSGALG00000029390	turquoise	C15H12ORF65	protein_coding
ENSGALG00000029450	turquoise	UBE2Q1	protein_coding
ENSGALG00000029508	turquoise	SMIM19	protein_coding
ENSGALG00000029514	turquoise	MAPK8IP3	protein_coding
ENSGALG00000030084	turquoise	EXOSC7	protein_coding
ENSGALG00000030303	turquoise	PPP1R3B	protein_coding
ENSGALG00000030313	turquoise	RAD51	protein_coding
ENSGALG00000030324	turquoise	ELAPOR2	protein_coding
ENSGALG00000030450	turquoise	CLIP2	protein_coding
ENSGALG00000030590	turquoise	COA6	protein_coding
ENSGALG00000030613	turquoise	PDGFRB	protein_coding
ENSGALG00000030800	turquoise	IL31RA	protein_coding
ENSGALG00000030843	turquoise	COPS5	protein_coding
ENSGALG00000031070	turquoise	MAIP1	protein_coding
ENSGALG00000031129	turquoise	HMCN1	protein_coding
ENSGALG00000031131	turquoise	VIRMA	protein_coding
ENSGALG00000031519	turquoise	KHDRBS3	protein_coding
ENSGALG00000031567	turquoise	GPALPP1	protein_coding
ENSGALG00000031853	turquoise	PIGBOS1	protein_coding
ENSGALG00000031895	turquoise	SDK2	protein_coding
ENSGALG00000031896	turquoise	GSE1	protein_coding
ENSGALG00000031918	turquoise	RAD51D	protein_coding
ENSGALG00000031975	turquoise	UBE2H	protein_coding
ENSGALG00000032031	turquoise	MMP16	protein_coding
ENSGALG00000032366	turquoise	MEF2A	protein_coding
ENSGALG00000005931	turquoise	RUVBL1	protein_coding
ENSGALG00000001143	turquoise	ETS1	protein_coding
ENSGALG00000004893	turquoise	TMEM119	protein_coding
ENSGALG00000006822	turquoise	PCDH19	protein_coding
ENSGALG00000007900	turquoise	COMMD3	protein_coding
ENSGALG00000008088	turquoise	ACSL4	protein_coding
ENSGALG00000008916	turquoise	DNAJB4	protein_coding
ENSGALG00000008931	turquoise	COMMD1	protein_coding
ENSGALG00000009111	turquoise	HAUS2	protein_coding
ENSGALG00000016531	turquoise	ASXL2	protein_coding
ENSGALG00000028879	turquoise	MRPS33	protein_coding
ENSGALG00000032467	turquoise	C11orf52	protein_coding
ENSGALG00000004334	turquoise	MYLK3	protein_coding
ENSGALG00000000151	turquoise	ADAMTS19	protein_coding
ENSGALG00000000476	turquoise	LRRTM4	protein_coding
ENSGALG00000000478	turquoise	TANC2	protein_coding
ENSGALG00000002631	turquoise	LRRC75A	protein_coding
ENSGALG00000002900	turquoise	NOTUM	protein_coding
ENSGALG00000004528	turquoise	TSHZ3	protein_coding
ENSGALG00000005349	turquoise	MSLN	protein_coding
ENSGALG00000005631	turquoise	TRPM2	protein_coding
ENSGALG00000005774	turquoise	NKAIN4	protein_coding
ENSGALG00000005821	turquoise	FAM219A	protein_coding
ENSGALG00000005968	turquoise	MMP11	protein_coding
ENSGALG00000006112	turquoise	SCN5A	protein_coding
ENSGALG00000007045	turquoise	ADGRA1	protein_coding
ENSGALG00000007079	turquoise	PAPPA	protein_coding
ENSGALG00000007358	turquoise	CILP	protein_coding
ENSGALG00000009248	turquoise	HSPA12A	protein_coding
ENSGALG00000009738	turquoise	CTBP2	protein_coding
ENSGALG00000010748	turquoise	EXO1	protein_coding
ENSGALG00000010762	turquoise	OPN3	protein_coding
ENSGALG00000011439	turquoise	RBMS3	protein_coding
ENSGALG00000011855	turquoise	RHOJ	protein_coding
ENSGALG00000012044	turquoise	ANK2	protein_coding
ENSGALG00000012177	turquoise	NCKAP5	protein_coding
ENSGALG00000012756	turquoise	PARPBP	protein_coding
ENSGALG00000012975	turquoise	IQSEC3	protein_coding
ENSGALG00000014640	turquoise	GOLPH3L	protein_coding
ENSGALG00000015554	turquoise	SORCS2	protein_coding
ENSGALG00000016543	turquoise	NHS	protein_coding
ENSGALG00000016707	turquoise	CLIC5	protein_coding
ENSGALG00000016810	turquoise	SH3RF3	protein_coding
ENSGALG00000016981	turquoise	SPERT	protein_coding
ENSGALG00000017062	turquoise	NBEA	protein_coding
ENSGALG00000025582	turquoise	U5	snRNA
ENSGALG00000026311	turquoise	C12orf75	protein_coding
ENSGALG00000026849	turquoise	SIAH3	protein_coding
ENSGALG00000028347	turquoise	SDCBP2	protein_coding
ENSGALG00000030540	turquoise	gga-mir-1653	miRNA
ENSGALG00000030603	turquoise	ANTXR1	protein_coding
ENSGALG00000030907	turquoise	CSF3	protein_coding
ENSGALG00000031164	turquoise	WFDC2	protein_coding
ENSGALG00000032161	turquoise	SCUBE2	protein_coding
ENSGALG00000005795	yellow	CYP2C23b	protein_coding
ENSGALG00000008603	yellow	ITPKA	protein_coding
ENSGALG00000008457	yellow	RIN2	protein_coding
ENSGALG00000030542	yellow	SEMA6D	protein_coding
ENSGALG00000005626	yellow	TPST2	protein_coding
ENSGALG00000015699	yellow	NELFA	protein_coding
ENSGALG00000016418	yellow	BCLAF3	protein_coding
ENSGALG00000000777	yellow	EYA3	protein_coding
ENSGALG00000006707	yellow	NOX1	protein_coding
ENSGALG00000012135	yellow	ATF4	protein_coding
ENSGALG00000000845	yellow	UVRAG	protein_coding
ENSGALG00000001644	yellow	SIN3A	protein_coding
ENSGALG00000016563	yellow	ASB9	protein_coding
ENSGALG00000000142	yellow	CEPT1	protein_coding
ENSGALG00000000208	yellow	MCC	protein_coding
ENSGALG00000000419	yellow	LAMTOR5	protein_coding
ENSGALG00000000452	yellow	TNFRSF10B	protein_coding
ENSGALG00000000533	yellow	SRSF3	protein_coding
ENSGALG00000000616	yellow	ELF3	protein_coding
ENSGALG00000000619	yellow	ANGPTL4	protein_coding
ENSGALG00000000636	yellow	MDM4	protein_coding
ENSGALG00000000699	yellow	WWP2	protein_coding
ENSGALG00000000862	yellow	RLF	protein_coding
ENSGALG00000000883	yellow	MAPKAPK2	protein_coding
ENSGALG00000000906	yellow	RALGPS1	protein_coding
ENSGALG00000000991	yellow	TAF12	protein_coding
ENSGALG00000001051	yellow	LDLRAP1	protein_coding
ENSGALG00000001366	yellow	CASP9	protein_coding
ENSGALG00000001387	yellow	SPNS2	protein_coding
ENSGALG00000001463	yellow	PDIK1L	protein_coding
ENSGALG00000001467	yellow	ANKFY1	protein_coding
ENSGALG00000001473	yellow	MIB2	protein_coding
ENSGALG00000001529	yellow	THYN1	protein_coding
ENSGALG00000001583	yellow	TRAF1	protein_coding
ENSGALG00000001758	yellow	QSOX2	protein_coding
ENSGALG00000001845	yellow	PHTF1	protein_coding
ENSGALG00000001852	yellow	LRWD1	protein_coding
ENSGALG00000001988	yellow	TXNRD2	protein_coding
ENSGALG00000002060	yellow	TAF15	protein_coding
ENSGALG00000002142	yellow	DGKQ	protein_coding
ENSGALG00000002222	yellow	NOC2L	protein_coding
ENSGALG00000002246	yellow	DENND1B	protein_coding
ENSGALG00000002277	yellow	KLHL24	protein_coding
ENSGALG00000002354	yellow	PUS1	protein_coding
ENSGALG00000002397	yellow	PSPH	protein_coding
ENSGALG00000002450	yellow	WDR24	protein_coding
ENSGALG00000002500	yellow	GMPPB	protein_coding
ENSGALG00000002553	yellow	PCDH1	protein_coding
ENSGALG00000002690	yellow	PDPR	protein_coding
ENSGALG00000002765	yellow	NBR1	protein_coding
ENSGALG00000002878	yellow	CREBRF	protein_coding
ENSGALG00000002882	yellow	BNIP1	protein_coding
ENSGALG00000002929	yellow	TRIP12	protein_coding
ENSGALG00000002954	yellow	MBTD1	protein_coding
ENSGALG00000002967	yellow	ZNF365	protein_coding
ENSGALG00000002990	yellow	PRELID1	protein_coding
ENSGALG00000003131	yellow	DGKE	protein_coding
ENSGALG00000003213	yellow	LGALS2	protein_coding
ENSGALG00000003245	yellow	LSM1	protein_coding
ENSGALG00000003250	yellow	ITPA	protein_coding
ENSGALG00000003297	yellow	HDAC1	protein_coding
ENSGALG00000003298	yellow	DDX55	protein_coding
ENSGALG00000003299	yellow	NSD3	protein_coding
ENSGALG00000003381	yellow	HERC1	protein_coding
ENSGALG00000003392	yellow	SBNO1	protein_coding
ENSGALG00000003396	yellow	NFATC3	protein_coding
ENSGALG00000003457	yellow	CNP	protein_coding
ENSGALG00000003510	yellow	UCK2	protein_coding
ENSGALG00000003570	yellow	ATIC	protein_coding
ENSGALG00000003641	yellow	KAT6A	protein_coding
ENSGALG00000003661	yellow	SETX	protein_coding
ENSGALG00000003689	yellow	PAPSS2	protein_coding
ENSGALG00000003691	yellow	RNF145	protein_coding
ENSGALG00000003705	yellow	VPS13C	protein_coding
ENSGALG00000003771	yellow	SIN3B	protein_coding
ENSGALG00000003820	yellow	ARPC3	protein_coding
ENSGALG00000003999	yellow	NAV2	protein_coding
ENSGALG00000004002	yellow	LYPLA2	protein_coding
ENSGALG00000004039	yellow	MINOS1	protein_coding
ENSGALG00000004045	yellow	AGAP1	protein_coding
ENSGALG00000004058	yellow	GPR146	protein_coding
ENSGALG00000004140	yellow	SH3BP4	protein_coding
ENSGALG00000004236	yellow	TRAF3IP1	protein_coding
ENSGALG00000004294	yellow	CGNL1	protein_coding
ENSGALG00000004333	yellow	ABCA5	protein_coding
ENSGALG00000004474	yellow	PLEKHF1	protein_coding
ENSGALG00000004523	yellow	MFN2	protein_coding
ENSGALG00000004587	yellow	RC3H1	protein_coding
ENSGALG00000004597	yellow	ZBTB37	protein_coding
ENSGALG00000004648	yellow	PDCD5	protein_coding
ENSGALG00000004659	yellow	ZER1	protein_coding
ENSGALG00000004852	yellow	DNM1	protein_coding
ENSGALG00000004874	yellow	PPIH	protein_coding
ENSGALG00000004965	yellow	SLC27A4	protein_coding
ENSGALG00000005105	yellow	TPR	protein_coding
ENSGALG00000005121	yellow	TAF4	protein_coding
ENSGALG00000005230	yellow	MED13	protein_coding
ENSGALG00000005248	yellow	CDC14A	protein_coding
ENSGALG00000005251	yellow	CMTM4	protein_coding
ENSGALG00000005295	yellow	BCAS3	protein_coding
ENSGALG00000005354	yellow	ZBTB5	protein_coding
ENSGALG00000005407	yellow	AGL	protein_coding
ENSGALG00000005408	yellow	BCO1	protein_coding
ENSGALG00000005412	yellow	SNAP47	protein_coding
ENSGALG00000005476	yellow	PTH2R	protein_coding
ENSGALG00000005509	yellow	DPYD	protein_coding
ENSGALG00000005525	yellow	SRSF1	protein_coding
ENSGALG00000005527	yellow	APPL1	protein_coding
ENSGALG00000005535	yellow	TCOF1	protein_coding
ENSGALG00000005708	yellow	HNF4beta	protein_coding
ENSGALG00000005716	yellow	SBF2	protein_coding
ENSGALG00000005854	yellow	CLUH	protein_coding
ENSGALG00000005999	yellow	ABTB1	protein_coding
ENSGALG00000006035	yellow	PDE3B	protein_coding
ENSGALG00000006101	yellow	ARFRP1	protein_coding
ENSGALG00000006181	yellow	NUB1	protein_coding
ENSGALG00000006253	yellow	ILKAP	protein_coding
ENSGALG00000006301	yellow	KDM8	protein_coding
ENSGALG00000006331	yellow	STAMBPL1	protein_coding
ENSGALG00000006372	yellow	RBM33	protein_coding
ENSGALG00000006425	yellow	SLC6A6	protein_coding
ENSGALG00000006427	yellow	CARS	protein_coding
ENSGALG00000006428	yellow	UBE2I	protein_coding
ENSGALG00000006455	yellow	SMPD4	protein_coding
ENSGALG00000006542	yellow	ESYT2	protein_coding
ENSGALG00000006566	yellow	TBCCD1	protein_coding
ENSGALG00000006598	yellow	SORL1	protein_coding
ENSGALG00000006655	yellow	MAP3K13	protein_coding
ENSGALG00000006657	yellow	MAPRE1	protein_coding
ENSGALG00000006663	yellow	ARHGEF12	protein_coding
ENSGALG00000006691	yellow	ARPC4	protein_coding
ENSGALG00000006743	yellow	YWHAH	protein_coding
ENSGALG00000006912	yellow	CPEB3	protein_coding
ENSGALG00000006982	yellow	EEF2K	protein_coding
ENSGALG00000007077	yellow	CPT1A	protein_coding
ENSGALG00000007144	yellow	SIK3	protein_coding
ENSGALG00000007162	yellow	SELENOS	protein_coding
ENSGALG00000007167	yellow	CLEC16A	protein_coding
ENSGALG00000007170	yellow	SNRPA1	protein_coding
ENSGALG00000007177	yellow	PTPRG	protein_coding
ENSGALG00000007203	yellow	RAB3IL1	protein_coding
ENSGALG00000007241	yellow	NUBP1	protein_coding
ENSGALG00000007337	yellow	LPP	protein_coding
ENSGALG00000007393	yellow	SUDS3	protein_coding
ENSGALG00000007519	yellow	ACBD5	protein_coding
ENSGALG00000007599	yellow	AMER1	protein_coding
ENSGALG00000007665	yellow	POLE	protein_coding
ENSGALG00000007669	yellow	EGR1	protein_coding
ENSGALG00000007673	yellow	LRRC59	protein_coding
ENSGALG00000007676	yellow	EME1	protein_coding
ENSGALG00000007793	yellow	UPRT	protein_coding
ENSGALG00000007912	yellow	ATP9A	protein_coding
ENSGALG00000007994	yellow	PARD6B	protein_coding
ENSGALG00000008179	yellow	NT5C2	protein_coding
ENSGALG00000008234	yellow	ORC2	protein_coding
ENSGALG00000008238	yellow	MED13L	protein_coding
ENSGALG00000008482	yellow	STAG2	protein_coding
ENSGALG00000008677	yellow	VIM	protein_coding
ENSGALG00000008701	yellow	XDH	protein_coding
ENSGALG00000008714	yellow	ABI2	protein_coding
ENSGALG00000008736	yellow	PNPLA7	protein_coding
ENSGALG00000008771	yellow	SHOC2	protein_coding
ENSGALG00000008778	yellow	SPRED2	protein_coding
ENSGALG00000008785	yellow	MCCC1	protein_coding
ENSGALG00000008791	yellow	NMT2	protein_coding
ENSGALG00000008813	yellow	CROT	protein_coding
ENSGALG00000008839	yellow	ATP11B	protein_coding
ENSGALG00000008842	yellow	PIKFYVE	protein_coding
ENSGALG00000008912	yellow	ABCB1	protein_coding
ENSGALG00000009002	yellow	CPED1	protein_coding
ENSGALG00000009097	yellow	SNAP23	protein_coding
ENSGALG00000009249	yellow	UBR1	protein_coding
ENSGALG00000009320	yellow	PSEN1	protein_coding
ENSGALG00000009325	yellow	OLA1	protein_coding
ENSGALG00000009356	yellow	SKIL	protein_coding
ENSGALG00000009399	yellow	GATAD1	protein_coding
ENSGALG00000009403	yellow	GRK5	protein_coding
ENSGALG00000009428	yellow	SUSD6	protein_coding
ENSGALG00000009454	yellow	ZNF277	protein_coding
ENSGALG00000009593	yellow	MFSD1	protein_coding
ENSGALG00000009645	yellow	ESRRG	protein_coding
ENSGALG00000009692	yellow	SH3RF1	protein_coding
ENSGALG00000009700	yellow	PDK4	protein_coding
ENSGALG00000009730	yellow	SLC38A4	protein_coding
ENSGALG00000009744	yellow	FAM98B	protein_coding
ENSGALG00000009791	yellow	PROX1	protein_coding
ENSGALG00000009848	yellow	LPGAT1	protein_coding
ENSGALG00000009865	yellow	RNF150	protein_coding
ENSGALG00000009886	yellow	USP38	protein_coding
ENSGALG00000009946	yellow	HECTD1	protein_coding
ENSGALG00000010158	yellow	KANK1	protein_coding
ENSGALG00000010175	yellow	HSP90AB1	protein_coding
ENSGALG00000010199	yellow	MFSD8	protein_coding
ENSGALG00000010202	yellow	ENTPD5	protein_coding
ENSGALG00000010230	yellow	TESK2	protein_coding
ENSGALG00000010246	yellow	OSBPL8	protein_coding
ENSGALG00000010571	yellow	HEATR5B	protein_coding
ENSGALG00000010579	yellow	STON2	protein_coding
ENSGALG00000010616	yellow	PTPN21	protein_coding
ENSGALG00000010621	yellow	DPY30	protein_coding
ENSGALG00000010654	yellow	TRAPPC11	protein_coding
ENSGALG00000010879	yellow	FGGY	protein_coding
ENSGALG00000010885	yellow	BMP2K	protein_coding
ENSGALG00000010942	yellow	NUP42	protein_coding
ENSGALG00000011121	yellow	SLC35D1	protein_coding
ENSGALG00000011181	yellow	FKBP14	protein_coding
ENSGALG00000011220	yellow	SLC25A29	protein_coding
ENSGALG00000011225	yellow	SLC25A47	protein_coding
ENSGALG00000011266	yellow	PPM1K	protein_coding
ENSGALG00000011280	yellow	EEA1	protein_coding
ENSGALG00000011286	yellow	UBE2E1	protein_coding
ENSGALG00000011320	yellow	TMCC3	protein_coding
ENSGALG00000011400	yellow	USP44	protein_coding
ENSGALG00000011432	yellow	CDC42BPB	protein_coding
ENSGALG00000011452	yellow	ARPC2	protein_coding
ENSGALG00000011469	yellow	IGFBP2	protein_coding
ENSGALG00000011522	yellow	TRMT61A	protein_coding
ENSGALG00000011543	yellow	SDAD1	protein_coding
ENSGALG00000011562	yellow	PRKN	protein_coding
ENSGALG00000011569	yellow	SCYL2	protein_coding
ENSGALG00000011621	yellow	IGF2R	protein_coding
ENSGALG00000011645	yellow	CLASP1	protein_coding
ENSGALG00000011662	yellow	NUP205	protein_coding
ENSGALG00000011990	yellow	USP53	protein_coding
ENSGALG00000011993	yellow	RBX1	protein_coding
ENSGALG00000012032	yellow	PRRG4	protein_coding
ENSGALG00000012034	yellow	ADSL	protein_coding
ENSGALG00000012127	yellow	ELP4	protein_coding
ENSGALG00000012355	yellow	DARS	protein_coding
ENSGALG00000012357	yellow	CXCR4	protein_coding
ENSGALG00000012367	yellow	TRIM9	protein_coding
ENSGALG00000012483	yellow	TMPRSS6	protein_coding
ENSGALG00000012658	yellow	TCP11X2	protein_coding
ENSGALG00000012882	yellow	KDSR	protein_coding
ENSGALG00000012898	yellow	RELCH	protein_coding
ENSGALG00000013005	yellow	SNRNP48	protein_coding
ENSGALG00000013571	yellow	F11	protein_coding
ENSGALG00000013627	yellow	SLC7A2	protein_coding
ENSGALG00000013639	yellow	SYF2	protein_coding
ENSGALG00000013793	yellow	CLOCK	protein_coding
ENSGALG00000013821	yellow	GEMIN6	protein_coding
ENSGALG00000013971	yellow	SGK1	protein_coding
ENSGALG00000014236	yellow	ATP8A1	protein_coding
ENSGALG00000014261	yellow	UCHL1	protein_coding
ENSGALG00000014267	yellow	RBM47	protein_coding
ENSGALG00000014421	yellow	LCORL	protein_coding
ENSGALG00000014540	yellow	KANSL3	protein_coding
ENSGALG00000014570	yellow	LPCAT3	protein_coding
ENSGALG00000014573	yellow	NAT10	protein_coding
ENSGALG00000014682	yellow	CAST	protein_coding
ENSGALG00000014683	yellow	PEX5	protein_coding
ENSGALG00000014700	yellow	DHX29	protein_coding
ENSGALG00000014819	yellow	JMY	protein_coding
ENSGALG00000014824	yellow	PTGER4	protein_coding
ENSGALG00000014836	yellow	LPIN2	protein_coding
ENSGALG00000014841	yellow	HDDC2	protein_coding
ENSGALG00000014861	yellow	NIM1K	protein_coding
ENSGALG00000014862	yellow	HMGCS1	protein_coding
ENSGALG00000014868	yellow	SERINC1	protein_coding
ENSGALG00000014935	yellow	GREB1L	protein_coding
ENSGALG00000014974	yellow	MIB1	protein_coding
ENSGALG00000014978	yellow	IQGAP2	protein_coding
[truncated: 85 more rows]
