# Supplementary material for: Gene expression networks and functionally enriched pathways involved in the response of domestic chicken to acute heat stress
Source: Front Genet. 2023 May 2;14:1102136. doi: 10.3389/fgene.2023.1102136 (PMC10185895; doi:10.3389/fgene.2023.1102136)
Supplement: Supplementary file 5 [file DataSheet6.xlsx]

## Sheet: Supplementary file 6
Gene ID	Gene symbol	Gene biotype
ENSGALG00000023454	C9ORF152	protein_coding	significant common genes between the lists of significant modules and meta-genes
ENSGALG00000001220	HERPUD1	protein_coding
ENSGALG00000030542	SEMA6D	protein_coding
ENSGALG00000008436	CRY2	protein_coding
ENSGALG00000013628	C6orf62	protein_coding
ENSGALG00000010053	PTPRF	protein_coding
ENSGALG00000010401	EIF2A	protein_coding
ENSGALG00000000893	TAT	protein_coding
ENSGALG00000001000	HSPA5	protein_coding
ENSGALG00000001223	PEX10	protein_coding
ENSGALG00000001313	EIF4H	protein_coding
ENSGALG00000001802	JMJD6	protein_coding
ENSGALG00000002417	GMPPA	protein_coding
ENSGALG00000002542	GUSB	protein_coding
ENSGALG00000002725	UAP1	protein_coding
ENSGALG00000003154	TXNDC11	protein_coding
ENSGALG00000003381	HERC1	protein_coding
ENSGALG00000004288	HDAC4	protein_coding
ENSGALG00000004345	OIT3	protein_coding
ENSGALG00000004587	RC3H1	protein_coding
ENSGALG00000005309	TKT	protein_coding
ENSGALG00000005391	SELENOK	protein_coding
ENSGALG00000005966	SEC61A1	protein_coding
ENSGALG00000005994	DERL3	protein_coding
ENSGALG00000007177	PTPRG	protein_coding
ENSGALG00000007430	ARCN1	protein_coding
ENSGALG00000007491	VWA9	protein_coding
ENSGALG00000007769	FOXP1	protein_coding
ENSGALG00000008172	ERLEC1	protein_coding
ENSGALG00000008193	RELN	protein_coding
ENSGALG00000008236	PSMC2	protein_coding
ENSGALG00000008787	CEP68	protein_coding
ENSGALG00000008793	SEC23B	protein_coding
ENSGALG00000010243	PRDX1	protein_coding
ENSGALG00000011266	PPM1K	protein_coding
ENSGALG00000011621	IGF2R	protein_coding
ENSGALG00000011885	ANXA5	protein_coding
ENSGALG00000012798	SSR1	protein_coding
ENSGALG00000013569	SEC61B	protein_coding
ENSGALG00000014365	RBPJ	protein_coding
ENSGALG00000014568	EMG1	protein_coding
ENSGALG00000014703	PRRC1	protein_coding
ENSGALG00000014920	USP14	protein_coding
ENSGALG00000015286	SESN1	protein_coding
ENSGALG00000016764	EIF5B	protein_coding
ENSGALG00000024485	BET1	protein_coding
ENSGALG00000027872	STBD1	protein_coding
ENSGALG00000029820	NMRAL1	protein_coding
ENSGALG00000031982	SDF2L1	protein_coding
