# Supplementary material for: Gene expression networks and functionally enriched pathways involved in the response of domestic chicken to acute heat stress
Source: Front Genet. 2023 May 2;14:1102136. doi: 10.3389/fgene.2023.1102136 (PMC10185895; doi:10.3389/fgene.2023.1102136)
Supplement: Supplementary file 8 [file DataSheet9.xlsx]

## Sheet: Sheet1
List of genes resulted by Venn diagram
Names	total	elements
GO Modules dessicion tree hub genes meta genes	1	HSPA5
GO Modules hub genes meta genes	2	SSR1
		SDF2L1
GO Modules dessicion tree meta genes	1	SEC23B
GO Modules meta genes	19	USP14
		GMPPA
		SEC61A1
		HDAC4
		PTPRG
		IGF2R
		SEC61B
		DERL3
		PRDX1
		EMG1
		ERLEC1
		NMRAL1
		SELENOK
		HERPUD1
		JMJD6
		TAT
		EIF2A
		PEX10
		UAP1
GO egwas meta genes	1	SERP1
Modules hub genes meta genes	2	CEP68
		BET1
Modules dessicion tree meta genes	1	EIF5B
Modules egwas meta genes	1	SESN1
Modules egwas hub genes	4	RBM3
		METTL23
		MRPS7
		OGT
GO meta genes	4	SALL1
		CYP1A1
		SEC22B
		GNPNAT1
Modules meta genes	22	TKT
		RBPJ
		PPM1K
		C6orf62
		HERC1
		PTPRF
		SEMA6D
		GUSB
		OIT3
		C9ORF152
		EIF4H
		VWA9
		ARCN1
		RC3H1
		CRY2
		PSMC2
		STBD1
		PRRC1
		ANXA5
		TXNDC11
		FOXP1
		RELN
Modules hub genes	36	PIKFYVE
		ATP5MC1
		HYOU1
		SRSF11
		TRIP12
		UQCRHL
		DGKD
		PDGFRB
		METTL5
		DOCK4
		KIF1B
		ABCA10
		DBI
		AREL1
		CPT1A
		FLT4
		NDUFB1
		CCDC50
		CCNL2
		AP2M1
		ANGEL1
		FEM1A
		MYH11
		LRRC34
		PPIB
		DNAJC12
		ITPR2
		TMEM94
		KDR
		LIFR
		IQGAP1
		CDC42BPB
		DUSP16
		SNRNP27
		VPS13C
		ITPRIP
Modules egwas	53	XDH
		GPSM2
		THRAP3
		TPI1
		POLR2B
		TMEM59
		SEC11C
		MGST1
		CYP3A5
		PGAM1
		MCFD2
		NRAP
		SAR1A
		CALM2
		PDK4
		FKBP8
		COL4A2
		ANGPTL4
		CNPY3
		SEPT2L
		LPIN2
		STARD4
		PCBD1
		CD47
		PSPH
		ERGIC1
		DHCR24
		ARL1
		SERINC3
		CALML4
		UBE2F
		ANGPTL3
		ARF4
		PSMG2
		CDC37L1
		SLC25A29
		CD2AP
		DHRS3
		ANKRD9
		PSMC1
		DCTN6
		RBKS
		PSMA4
		HNF1A
		TTR
		SPIA1
		CANX
		PPP1R3C
		CNPPD1
		TMEM199
		EIF4G2
		GNGT2
		ATIC
Modules	1942	RAB2A
		CLMP
		MMP2
		CEP250
		FAM219A
		HAUS2
		DPY30
		CMTR2
		TUBD1
		PSTPIP1
		ECHS1
		GLT1D1
		MMGT1
		LRRC41
		PDCL3
		CLK4
		KLHL2
		CXCR4
		U2SURP
		RAB1B
		LCORL
		LDB3
		SUMO1
		UQCR11
		CYCS
		SCAF8
		DAZAP1
		MYO9B
		EP300
		TPRG1L
		CENPQ
		NEPRO
		IGF2BP3
		DDX5
		KBTBD8
		SH3BP4
		CLUH
		ANAPC4
		TMCC3
		AATK
		NDUFAF4
		NDUFAB1
		MMS22L
		LYAR
		GOT1
		MAP3K3
		CASP6
		OSBPL8
		ARF6
		ZFYVE1
		MED13L
		YEATS4
		BET1L
		SORL1
		HMGN1
		MNS1
		FRY
		NAT10
		C26H6orf89
		POLR3K
		RPS6KA5
		ATXN10
		MAPKAPK2
		LHFPL2
		DARS
		TAOK3
		PUM3
		LRFN5
		GINS1
		EIF4G3
		PAPSS2
		ACTR10
		UTRN
		CDC14A
		ABCD4
		RWDD2A
		SDAD1
		C5H14orf166
		TEK
		PHF20
		GTPBP1
		PARP16
		PDCD5
		GRK5
		FGGY
		GSS
		RBM17
		CECR2
		TMEM266
		ACBD3
		ZCRB1
		C20H20ORF24
		NUP42
		U5
		DDB2
		SIRT6
		SPIRE2
		ARHGEF9
		SPTSSA
		DYSF
		MFF
		DNAJC15
		GOLGA3
		FAM98A
		STK17A
		SIAH3
		CD38
		ZDHHC6
		MIB2
		MFSD8
		CCNE1
		DUSP4
		GTF3C3
		EXOSC7
		METTL2B
		TRUB2
		TM4SF4
		UFM1
		CEP170
		BUD31
		ZNF385B
		DSTN
		FBXO11
		FBXO31
		GYPC
		EMC1
		ALG2
		SLCO2A1
		POLE3
		F2RL1
		RIN2
		CHST15
		LCOR
		SLC38A10
		FRRS1
		EP400
		GPN2
		OPHN1
		DNM1
		PANX3
		PLXNA1
		TOR3A
		TMEM255A
		FAM98B
		PREP
		HMGN2P46
		RFX3
		CRELD2
		COPS4
		MAP3K13
		SETDB1
		CARMIL1
		EIF1AX
		GCLM
		TPCN1
		STARD13
		CPEB3
		TMEM120B
		SLC24A5
		RNF166
		MMP16
		gga-mir-3064
		ALCAM
		DENND1A
		MZT1
		SEC14L1
		SLC6A6
		C12orf75
		TAF12
		MPP4
		ELAPOR2
		SF3B6
		FAM110C
		IMMP1L
		FUS
		PRPS2
		CELF1
		CNOT1
		RGS4
		DDX18
		ZBTB11
		CCT8
		ADAM23
		EXOC2
		EIF3M
		LSM4
		IRS1
		PTPN5
		MFN2
		LRRC8A
		SNAPC1
		RP1-27O5.3
		CRYBA4
		PIP4K2B
		SNX25
		MAPRE1
		SMAD9
		DPYD
		LRRK2
		DOHH
		INO80D
		KDM5A
		POF1B
		PSMC3IP
		ABI2
		CACNB1
		QKI
		SLC38A4
		FGFR3
		DYNC1H1
		PLD1
		UFL1
		NUP88
		ATP5PD
		LEMD2
		NBR1
		KIF2A
		CRP
		HSPA8
		UBXN7
		RARB
		CCDC18
		FAM234A
		LYSMD2
		gga-mir-1653
		COG3
		NQO2
		QRICH1
		IPO13
		MAK16
		ARPC3
		SPRY2
		WDR12
		KLHL7
		GNB4
		CARS
		PCSK6
		NAALADL2
		RPRD1B
		STAT5A
		SF3A3
		SPG11
		VWA1
		PBLD
		TIAM1
		FAM175A
		HEATR5B
		MTR
		HK3
		ASH1L
		EIF4A3
		RTCB
		ALYREF
		SH3PXD2A
		NEK6
		SORCS2
		PRIM2
		PGM2L1
		ANKRD52
		SNN
		IDS
		OLFML2A
		HID1
		PRPF39
		ASAP2
		PROX1
		DZANK1
		BMP6
		NUAK1
		ALG6
		PERP2
		LAMB3
		KIN
		RRAD
		TIPIN
		SSRP1
		CCT4
		ASXL2
		CHMP6
		RALGPS1
		SPCS3
		ARFRP1
		CHAF1A
		EIF4E2
		NENF
		PLA2G6
		MTMR6
		CCM2L
		S100Z
		SEC63
		YWHAH
		VSTM4
		DNAJC9
		CTSB
		UMPS
		RILPL1
		TNKS2
		MRTO4
		NTM
		FANCA
		PHYKPL
		SGF29
		VTI1A
		GDF2
		CADPS2
		C1orf198
		SEC13
		LARGE2
		TCP1
		CNDP2
		TRAM2
		LXN
		RBM26
		FAM177A1
		RER1
		COQ5
		RPN1
		SGK1
		KCNH4
		MPC2
		TANC2
		SNRPC
		CPD
		TANK
		OVCH2
		PELI3
		SET
		DNAJB4
		FBXL20
		MEMO1
		AURKAIP1
		ENO4
		NUP85
		EIF2S1
		SCN4B
		JAK2
		SLC39A9
		ANTXR1
		NKIRAS1
		CORO1C
		SUSD6
		ISCU
		PLEKHM3
		LRR1
		ZNF414
		GPATCH11
		TCP11X2
		ABCG8
		CA9
		SH3BGRL2
		THOC7
		LAMTOR5
		SDHD
		NF1
		LRP5
		OPN3
		NELFCD
		HOXA5
		EME2
		NAV2
		COX7B
		ZNF362
		PPID
		ATXN7
		REPS2
		C26H6ORF125
		RNF150
		CLIP2
		VEZT
		CCNK
		GAS8
		NT5E
		CD200
		gga-mir-1778
		CCND1
		IGFBP2
		SMCO4
		SULF2
		CEP164
		TRPM2
		PSMD12
		IPO5
		DNAJC1
		ARHGAP12
		PIGBOS1
		SURF4
		DPY19L3
		VIRMA
		BCAS2
		NUDCD2
		GPX4
		NUB1
		TEX10
		FAM199X
		DGKQ
		MRPS9
		SLC44A5
		DENND2A
		CLN6
		CSNK2A2
		SH2D3C
		SDK2
		PTPN14
		CUL3
		PODXL
		BMS1
		IBA57
		SCFD1
		PDE4D
		NFATC3
		CLIC5
		LRIG1
		GEMIN6
		PDE3A
		UQCRQ
		SELENOS
		UBE2K
		WSB1
		CDKN2B
		ERH
		DHCR7
		SRRD
		FGFR4
		VEGFA
		KIF9
		TBCCD1
		MAIP1
		ZBTB41
		CDS2
		TINAGL1
		ITGA2
		VAT1
		ACKR2
		EOMES
		KANK4
		MAST4
		EEF2K
		SPERT
		RUFY1
		SNRNP48
		NRXN1
		ATP6V1E1
		BLOC1S5
		SGSM3
		SPDYA
		TOMM22
		SOCS3
		NLGN3
		TMEM53
		NELL2
		ARID1B
		ISCA1
		TPST2
		RPAP1
		BG1
		PCSK2
		TSPAN2
		MRC1
		VPS50
		NIPA2
		SRSF3
		SLC11A1
		SH3GL1
		ZC3H11B
		GPD1L
		ATG3
		MSTO1
		AGA
		AMPD3
		FAM104A
		LRRC39
		ARGLU1
		UPF1
		CASP8AP2
		SNW1
		COLEC12
		DLL4
		GTPBP2
		CREM
		ATP2A3
		PTGER4
		SMARCA1
		RHBG
		PLXND1
		SMURF2
		GREB1L
		PRDM1
		FAM13A
		SMAP1
		EFR3B
		MRPL22
		ACER3
		PES1
		ADAMTS12
		KLHDC1
		PDE7B
		DAAM2
		TDP1
		DTX4
		LINGO3
		COMMD8
		SLC25A30
		NDUFB3
		SLC38A6
		ATL1
		MMP11
		C11H19orf12
		SMOC2
		USP38
		DCAF12L2
		ABCC9
		QSOX2
		UCHL3
		NUP35
		CCDC167
		MCF2L
		PNISR
		RWDD2B
		FH
		LGALS2
		STK10
		HDDC2
		COPB2
		UBR1
		MCCC1
		LMO7
		SIKE1
		NUTF2
		COX16
		OBSL1
		BPGM
		CITED2
		BMF
		PRKN
		STARD8
		CGNL1
		FLT1
		PKIG
		ATP11B
		TMED3
		NUCKS1
		FBXO34
		RB1CC1
		GAREM1
		MKNK2
		SEC16A
		CDC2L1
		F2RL2
		PPIH
		ZNF385C
		CRHR1
		TRAF6
		DUSP28
		PALM
		TFAM
		SRP14
		BRCA2
		RALGAPB
		ZNF365
		PIGH
		SLC22A23
		GIPC2
		LDLRAP1
		C7orf50
		HHEX
		LSM14B
		C11orf52
		HECTD1
		SSBP3
		UBN1
		VKORC1L1
		RIPOR1
		SMN
		CTNNA1
		SPPL2A
		COMMD1
		IRAK2
		BLMH
		TXLNG
		FOXN3
		YAF2
		KIAA0513
		KIDINS220
		ATP9A
		ETV3
		UQCR10
		HNRNPA2B1
		DPM1
		PSMB7
		NHLRC2
		POSTN
		C1orf50
		RFT1
		POLR1B
		RCHY1
		RBM45
		UGGT2
		ATP13A2
		NELFA
		MYSM1
		DHX8
		COPE
		EIF3A
		NKAIN4
		HOXB4
		RPGRIP1L
		BLVRA
		NBEA
		ZDHHC3
		IKBKB
		CYB5B
		TYK2
		ADAMTS15
		TNPO1
		CLASP1
		MRPL46
		ACOT11
		UNC5C
		PRIMA1
		BCR
		UBAC2
		SLC25A17
		POLR2F
		BNIP1
		AQP3
		USF3
		PCNP
		PURA
		ATP5G3
		TRAPPC11
		LYVE1
		RELCH
		RMDN1
		BTBD1
		SKIV2L2
		FCF1
		VPS37A
		BAZ2B
		RNF152
		EML6
		TGFBRAP1
		BRD7
		AGL
		TAX1BP3
		PALMD
		MINPP1
		EYA3
		EML4
		TTL
		CEMIP
		SLAIN2
		PRPF8
		PSMD6
		SSB
		CEP85L
		FKBP3
		SLC39A13
		SKI
		COPG2
		WDR53
		DYNLL1
		HM13
		TCERG1
		PHACTR2
		SZT2
		UBE2O
		EIF3J
		DNAJC8
		RTCA
		SRP54
		OSBPL1A
		MED13
		F10
		DNAAF2
		SNX11
		PLEKHH1
		TRA2A
		APOO
		CAMSAP2
		PPP1R3E
		ABCC5
		TRNT1
		HCFC2
		RBBP7
		ABL1
		SNAPC5
		ANKRD44
		KIF27
		UBE2H
		SLC16A4
		SNRNP25
		CRIP2
		MBTD1
		MRPS31
		NFE2L1
		C16orf72
		ZNF423
		PSMB4
		NRDC
		HSP90AB1
		CHST7
		PCMTD1
		HSPE1
		CMTM4
		NOP14
		PSMD10
		PPP1R9B
		SLC43A2
		UTP6
		PIGY
		PMPCB
		RASGRP3
		LSM8
		TMEM97
		FUCA1
		NEURL1
		KRT18
		SYF2
		ARPC4
		PDZD2
		TCEA1
		TOMM70
		MCC
		RNF111
		ATP2B4
		KANSL3
		C15H12ORF65
		RAB22A
		TARDBP
		ATXN1L
		CETP
		FKBP15
		DHX29
		NSMCE1
		WFDC2
		SLC35D1
		NMRK2
		RHOQ
		PAN3
		TNIP1
		MIDEAS
		CCDC85C
		ALG8
		SHOC2
		PSKH1
		NSFL1C
		TBC1D32
		CLCN3
		XRN1
		CANT1
		RHOJ
		ESYT2
		RBFOX2
		ZER1
		INTS2
		TMED10
		FBXL7
		MAPRE2
		ARFGAP3
		KIF13A
		CLIP4
		LUC7L3
		SNF8
		POLE
		SLITRK2
		SGCD
		TMEM87A
		PHTF1
		EMC6
		SEC62
		RIC8B
		TRMT10A
		MCF2
		MED31
		SP3
		DDX1
		RNPS1
		C1orf232
		ABHD17B
		PANK2
		NHS
		PRMT9
		DDHD1
		PEX5
		RAPGEF2
		SMG7
		ARL6IP4
		CCDC157
		TMEM41A
		PRPSAP2
		OSBP2
		SLC41A1
		PSMC5
		LOXL4
		LOX
		ACAP2
		EME1
		KIF3A
		IQSEC3
		DCXR
		TGFBR3
		ACP1
		CASP9
		GUCD1
		UPRT
		BAG4
		PALD1
		CENPP
		DDTL
		DGKE
		LAMP2
		PTPRM
		EIF2B1
		GSTZ1
		GORASP2
		FAM214B
		PHKG1
		CTNND1
		LYZ
		B3GNTL1
		ARPC5L
		NCBP3
		G6PC1
		MAGOH
		GATA2
		EXO1
		CFLAR
		FAXDC2
		LZIC
		CFAP97
		CSTB
		DMD
		STAMBPL1
		GTF2E2
		MRPS25
		TCF20
		TTC14
		MAPK8IP3
		DLC1
		LAP3
		NOVA1
		PNPLA7
		SNX8
		TUBB4B
		MRPL58
		CCBE1
		BOC
		SARNP
		PLEKHF1
		HDAC1
		SH3RF1
		FNDC3B
		USO1
		MASP1
		RUFY3
		SIRT1
		ABCC1
		GFRA1
		ASB5
		MRPL51
		ADGRA1
		CAPN15
		NUP205
		NSG1
		PLEKHG1
		NEURL1B
		PREX1
		MINOS1
		ASF1A
		UBFD1
		UPF3B
		TUBGCP5
		TIMM17B
		INPP4A
		UST
		ZMPSTE24
		SKIL
		KLHL11
		HMGCS1
		PSMB3
		SNRNP200
		TESK2
		TMEM192
		DNM1L
		MRPL23
		RPN2
		CTSO
		ORC4
		NFKBIA
		RAD54L2
		MTIF2
		ZNF207
		TSPAN4
		ZFAND2A
		CRTC1
		TAF15
		PFKFB4
		GSE1
		NINJ1
		SFXN4
		SPRED2
		LPIN1
		SEMA6B
		MYLK3
		PMP22
		NXPE3
		HMGXB3
		PTCHD1
		SEPTIN10
		FZD4
		SBNO1
		ABCA5
		DNAJB14
		EDNRB2
		POLR2E
		LRAT
		TPR
		ABCC8
		AKAP11
		GAS6
		AMOT
		TMTC1
		CRAMP1
		NRK
		ASB9
		CTTNBP2NL
		IRF9
		AUTS2
		SYNM
		UGT8
		BMP2K
		TBC1D23
		MAPK4
		RNF123
		KDSR
		HNRNPU
		BMP5
		ACOT8
		C11H16orf70
		MID2
		LPCAT1
		FAM222A
		ANKS3
		SELENOT
		RMND1
		MAFF
		TMOD3
		TMEM26
		EEA1
		BCAS3
		TP53RK
		KTN1
		KCNJ8
		ABTB1
		CCT6A
		TCOF1
		USP8
		SERPINA10
		CELA2A
		CDK3
		ARHGAP11B
		TMEM37
		PARD6B
		ACSL4
		RBM48
		HSPA12A
		SATB1
		ARFGAP1
		THEMIS
		NHLRC1
		TRMT61A
		SCO1
		NDUFA5
		SDHA
		C18orf21
		CYP1B1
		ALPL
		SAV1
		AMER1
		PDLIM5
		XYLT1
		ADAMTS7
		BTAF1
		RCBTB2
		TRADD
		RUBCNL
		GOLPH3L
		DRG2
		FNBP1
		FANCG
		NSUN4
		gga-mir-1603
		C15orf61
		PDE3B
		SENP5
		UCK2
		RPL39L
		RAP1GDS1
		LZTS2
		WLS
		IQGAP2
		MYB
		RLF
		FZR1
		RBP5
		ANKS1A
		RYR3
		KANK1
		ZFP92
		LPP
		HIVEP1
		HECA
		ATRX
		ELP4
		LRP3
		IRS4
		FGL2
		COX5A
		CEP70
		MACF1
		POLR2L
		PLAU
		TSTA3
		KMT2E
		CHRDL1
		MBNL2
		LZTR1
		TRIO
		NUBP2
		ROGDI
		TICAM1
		CILP
		ITIH5
		IQCK
		GPR107
		SLC6A4
		FAM43B
		TMEM204
		HMGB3
		AP1G1
		CCDC12
		AMBRA1
		PTRHD1
		RAD51B
		NDST1
		SYNPO2
		TSPAN3
		SLC9A5
		MUSK
		SH3RF3
		TBC1D31
		TPP2
		ECPAS
		RAB8B
		PKD1
		DDOST
		MRPS14
		PHLPP2
		FBXO8
		ILF2
		RAB3GAP1
		KCNT1
		SMPD4
		EXT2
		URB1
		DIAPH2
		ABL2
		PSMA3
		ASCC3
		DIP2C
		ACTL6A
		ALKBH1
		FUBP3
		STAG2
		ZNF277
		CYP2U1
		LRRC8C
		ARHGEF12
		SYNGR3
		SEPHS2L
		LNPEP
		YARS2
		UCHL1
		TSSC1
		SLC16A7
		CHMP5
		FAM192A
		PUSL1
		DDX47
		MRPL19
		PRKAR2A
		RBM33
		THYN1
		UBE2I
		GGA3
		LPGAT1
		PCYT1A
		TBC1D5
		MAPKAP1
		LRRC38
		CACHD1
		GAN
		ZC2HC1B
		EXOC6B
		ARL5B
		SLC25A5
		MYO1C
		FAS
		SWAP70
		TMEM222
		ARNT
		MGST3
		MARK1
		LMBRD1
		R3HDM4
		EIF2B3
		ACBD6
		STEAP3
		ABCA1
		ACBD5
		BCLAF3
		FNIP1
		MRPL47
		TSPAN8
		DYNLT1
		LRRC75A
		MRPS11
		ARID3A
		COPG1
		COA6
		C7H2ORF69
		TWF1
		CCT2
		CSDE1
		CCSER1
		CENPH
		TTYH3
		MBTPS1
		FANCL
		MRPL48
		ELF3
		FAM133B
		MEF2A
		C1QTNF5
		USP16
		MRPL28
		COMMD7
		HMCN1
		FKBP14
		SFSWAP
		FGD4
		RNF145
		FAT2
		CTSV
		GPATCH2L
		ZMYND8
		PDXK
		TSC2
		NRIP1
		ETS2
		NRP2
		PTPRB
		COX17
		WTIP
		GTF3A
		ARF1
		MAU2
		KRAS
		HAL
		SNRPF
		NOTUM
		SNU13
		PRRG4
		APLNR
		TANC1
		PAN2
		PAPPA
		CZIB
		EMC3
		ZWILCH
		ITGA8
		DLL1
		TMPRSS6
		TP53INP2
		IL31RA
		PUS1
		SMYD5
		RPS13
		BCL9L
		GPALPP1
		OLFM1
		MAPT
		ASB3
		HSPA4L
		SMC4
		CROT
		ZNF366
		ALG12
		EGR1
		SLC12A2
		ESRRG
		FBXW2
		GLP1R
		STON2
		DNAJC3
		TOM1L2
		ZNF410
		CDR2
		PSMC6
		ABCB1
		SSR3
		TADA3
		MAGT1
		GOLGA1
		SRR
		C4orf48
		F11
		POLA1
		MRPS18A
		PPP1CC
		ARHGAP28
		AASDHPPT
		MTOR
		ARPC5
		HECW2
		USP13
		PITPNA
		UBR5
		PRPF4B
		C17orf75
		CRYBA2
		ILK
		SNRPE
		LEF1
		STEAP4
		IL13RA2
		DDX42
		TXNRD2
		WDR24
		DYNLL2
		GJA4
		GTF2F2
		NPTX2
		CDC42SE1
		TRPV2
		CAMKK1
		RPUSD1
		ANXA6
		ADAMTS19
		P2RY1
		VBP1
		KRT24
		ADGRL4
		TBC1D2B
		CNTF
		RAF1
		MRPS33
		NAA20
		EFCAB14
		STOM
		LBFABP
		GSN
		INKA2
		FRMD6
		TMEM14A
		CD248
		UNC79
		SH3KBP1
		ANK2
		CDCA9
		SF3A2
		ARPP19
		RTFDC1
		ZNF516
		GATAD1
		SRBD1
		PPP1R3B
		SUGT1
		PSMB2
		VIM
		ADRA1B
		UQCRB
		XRCC3
		SPR
		ITPKA
		CSF3
		PPP2CB
		UNK
		PDPR
		PHKA1
		ZRANB1
		AP1M1
		ADAMTS4
		PRELID3B
		EDNRB
		MYCT1
		CENPS
		GPN3
		SYNJ2
		MPZL1
		PARPBP
		RUVBL1
		BEND7
		DNAJA1
		NDUFA4
		ITPR1
		PCNX4
		RAB11FIP3
		H3F3C
		KBTBD11
		SHPRH
		AP5M1
		NDUFB5
		SETD6
		TMEM214
		MRPS22
		RABGAP1
		PAK3
		CHCHD1
		SLIRP
		NOX4
		CDC42
		VWF
		NDUFAF7
		LINGO1
		GALNT12
		MPHOSPH8
		GALM
		KDM8
		NOC2L
		RBX1
		ANKRD54
		ZBTB7A
		MADD
		TECPR2
		TIE1
		ODF2L
		KLF12
		ARHGEF18
		TRMT13
		NR6A1
		BMP4
		SIN3A
		SUMF2
		MCAM
		NSD3
		RNF168
		THG1L
		USP2
		KIAA2026
		KLHL4
		PGAP6
		TMEM183A
		RBL2
		MTMR10
		CD9
		VDAC1
		MED6
		PRKAG3
		TXNDC5
		USP53
		TMED2
		TAF4
		LYPLA2
		CINP
		TRIM9
		U2AF1
		NMT2
		TBP
		FCHSD2
		SGMS1
		DNAJC18
		JCAD
		FKBP1B
		TTC7A
		VAV2
		SMIM19
		MRPS26
		OCIAD1
		SUN2
		KAT6A
		SH3TC1
		NSUN3
		H2AFZ
		PNPLA8
		RP2
		ARAP3
		RXFP1
		RAB7B
		NUP50
		SEMA4B
		SULT4A1
		KAT2A
		CSNK1A1
		ARRDC4
		TBL2
		MFSD1
		AKAP17A
		UBAP1
		SOAT1
		AIMP2
		F8
		EXOSC8
		KPNA5
		ATF4
		ORAOV1
		HEG1
		PDIK1L
		NIM1K
		ZRANB2
		CEP95
		LAMC1
		SRP9
		COL13A1
		MKRN2
		CPED1
		PTBP1
		TM4SF1a
		KIF3B
		BRD1
		FBXO44
		SNAPIN
		RAN
		PCNX1
		SEMA6A
		VIPR2
		CG-1B
		EEF1A1
		FOXK1
		ATP5PF
		MRPL44
		KANSL1L
		EPHA1
		MTPAP
		ZC3H18
		INTS3
		TGDS
		ITGB3BP
		NDUFC2
		TPRA1
		YWHAB
		ENTPD5
		ADGRG6
		PHLPP1
		PDIA5
		SUCLG1
		SLC7A2
		BTF3L4
		CLK1
		NCKAP1
		DDX55
		ZNF618
		PKN2
		C2CD5
		CLOCK
		BCO1
		MCTS1
		THOC3
		ARPC2
		WASHC4
		PRDM11
		ZBTB37
		ARHGAP31
		NDUFB10
		C10orf88
		C9orf64
		PGP
		RGS5
		NDUFV3
		VEZF1
		TBC1D4
		ACSS1
		ABCG2
		MRPL18
		GRB10
		PHIP
		PRDX3
		CHCHD3
		ODF2
		FAM103A1
		SLC25A47
		LRIF1
		DENND5A
		NIP7
		HSPA13
		SEMA5B
		MED4
		SS18
		TRABD
		TMEM9
		PTPN1
		SCYL2
		SESN3
		OSTC
		ZC3H7B
		PPP1R12B
		CC2D2A
		COMMD4
		SACS
		LRP6
		EZH1
		ZDHHC8
		NCKAP5
		PLXNA2
		PCDH1
		MYH15
		FAP
		TBC1D13
		GLRX3
		PLK2
		LRRTM4
		NUS1
		PSMG3
		UVRAG
		CLDN5
		LSM6
		COPS5
		CCNL1
		AFAP1L2
		POMP
		GMPPB
		BMPR2
		KLF7
		AHSA1
		MGAT2
		GPR183
		HIVEP2
		KIAA0907
		CPEB2
		DENR
		EPN3
		CUL5
		CHTF8
		NUBPL
		SNRPA1
		ORC2
		TAF13
		NUBP1
		SMARCD2
		PLXDC2
		SBF2
		PCF11
		SLC7A5
		UBL3
		AAMP
		MED17
		BCORL1
		NDUFAF2
		LY75
		TPP1
		GUCY1A2
		GJA3
		NME7
		C12orf43
		STXBP6
		SNAP23
		DENND1B
		SPNS2
		ZDHHC9
		TTC28
		EVA1B
		PCDH19
		KMT5B
		JMY
		HTT
		CLINT1
		REEP5
		DAB2IP
		ZFC3H1
		MRPL39
		HPCAL1
		PTPN21
		ITPA
		ANKFY1
		MRPS5
		FIGNL1
		CCDC65
		CMPK1
		OGFOD3
		RWDD1
		CCDC82
		PUS7
		XPO1
		TSHZ3
		RHOB
		DOCK10
		MGME1
		FGF2
		GUCY1B1
		TET2
		HNRNPM
		ENDOD1
		SRSF1
		PTH2R
		FNDC3A
		FBXL21
		AP3M1
		SPIRE1
		SLC4A1AP
		NGLY1
		U6
		NCBP2
		ADGRL3
		KHDRBS3
		UBE2E1
		DNAJC2
		LDB2
		SLC27A4
		MRPS23
		EHD3
		FAR1
		SOX8
		ATP8A1
		EFNB2
		CALCRL
		MTHFS
		SIX4
		RBM47
		TSG101
		RAB3IL1
		HELLS
		FANCI
		IQSEC1
		JARID2
		USP34
		RBM22
		CRBN
		PSMA7
		PLBD1
		TTF1
		CHIC2
		APLP2
		PLAGL2
		TMEM164
		MRTFA
		SPARCL1
		SRPRB
		IL6ST
		ATP5PB
		GTPBP10
		DNAJB9
		PRSS23
		ETS1
		UBAP2L
		SMU1
		POLR1D
		CDKN2AIP
		GPR146
		VAMP3
		UBE4B
		SLC30A6
		RABEP1
		TNFRSF10B
		ST6GAL2
		CTDSP1
		IKBKE
		TMEM231
		RASD1
		TRAF1
		COMMD3
		LRWD1
		SHFM1
		HOXA4
		RPL27A
		LRRC59
		TXNDC9
		SLC41A2
		MC5R
		SLC25A19
		SEMA4G
		ANPEP
		ZFYVE26
		SPRY3
		RIPOR3
		SERAC1
		ADSL
		GLRX5
		MSH2
		CYLD
		ERP44
		RIT1
		POLR2H
		NCKIPSD
		RHBDF2
		FGD5
		UBE3D
		SERTM1
		USP48
		BPHL
		NR1H4
		CL2
		S100A10
		SAP30BP
		RUSC2
		SPPL2C
		gga-mir-6597
		VSTM5
		HSPH1
		AQP1
		ARID4A
		ZDHHC14
		OTUD7B
		ZSWIM5
		TRMT12
		KIF13B
		SRSF2
		B4GALT7
		SUGP2
		RBM18
		IMPG1
		VCL
		TCF3
		ZSWIM7
		UBQLN1
		B4GALT3
		MYO7A
		PPFIBP2
		ACVR1B
		DOCK5
		RBMS3
		PRPF38A
		NOX1
		ATP6V1C2
		IFNGR1
		COPB1
		CREBRF
		PRELID1
		CTBP2
		ANGEL2
		OSCP1
		TGFBR2
		LLPH
		MLEC
		CYP2C23b
		MSLN
		NT5C2
		PDK1
		PPP1R16B
		OAF
		ALS2CL
		SNAP47
		HHIP
		BCCIP
		OXSR1
		RAD51
		RAD51D
		CLEC16A
		MEST
		RASAL2
		DYRK1A
		PEMT
		ARHGAP6
		KIAA2013
		RBBP5
		ILKAP
		ST3GAL3
		HBS1L
		PPP2R2B
		CRK
		SNX1
		ARHGEF17
		NEDD9
		SOWAHC
		CACYBP
		SETD7
		CDV3
		SCUBE2
		MAD2L1BP
		HNRNPA3
		PIGO
		IARS2
		SLC35E3
		LSM1
		HIPK2
		ZMIZ1
		CAB39L
		COX11
		ANKIB1
		PABPC1
		USP22
		SNRPD3
		GPRIN3
		HEMK1
		FAM114A1
		SUDS3
		SERINC1
		CCT5
		SPCS2
		EGLN3
		DYL1
		POLR2C
		RALGAPA1
		CNP
		PSMD7
		SIK3
		RRAGD
		CPSF4
		UCHL5
		ENC1
		ZNF654
		CGN
		BMPR1B
		DUSP15
		CARF
		TLCD1
		LPCAT3
		SF3B4
		ATP5C1
		NUDT5
		MIF4GD
		TTPAL
		STC2
		TLL1
		ALKBH8
		EXOC3L1
		COX4I1
		SGCE
		YIPF5
		RAMP2
		NUMA1
		TMEM254
		SUPT6H
		SETX
		WWP2
		ZNF326
		TRMT10C
		TRPC4AP
		AGAP1
		LGALS8
		FREM1
		RABL2A
		PTGS1
		ZNF592
		DCTD
		MAP4K4
		FICD
		RPF1
		PAQR9
		VTI1B
		LMNA
		TMEM119
		CEPT1
		CEP44
		TRIM59
		ZBTB5
		SRSF5
		B3GALNT2
		PSEN1
		IFT20
		PANK4
		FUNDC2
[truncated: 236 more rows]
