# Supplementary material for: Gene expression networks and functionally enriched pathways involved in the response of domestic chicken to acute heat stress
Source: Front Genet. 2023 May 2;14:1102136. doi: 10.3389/fgene.2023.1102136 (PMC10185895; doi:10.3389/fgene.2023.1102136)
Supplement: Supplementary file 10 [file DataSheet10.xlsx]

## Sheet: 77-chronic
Log2-fold change of the 77 meta-genes in two validation datasets
id	gene name	log2FC(ERP014602)	log2FC(SRP100368 )	P-value(ERP014602)	P-value(SRP100368 )
ENSGALG00000000893	TAT	0.146264	-0.121424	0.496695	0.751938
ENSGALG00000001000	HSPA5	0.0858739	-0.179639	0.684129	0.427992
ENSGALG00000001220	HERPUD1	0.174102	-0.163945	0.428189	0.653225
ENSGALG00000001223	PEX10	-0.235597	0.0366393	0.127298	0.814672
ENSGALG00000001313	EIF4H	-0.121016	0.0433359	0.215754	0.877739
ENSGALG00000001325	CYP1A1	-0.399708	0.707637	0.0719708	0.126806
ENSGALG00000001802	JMJD6	-0.0959408	-0.023899	0.566282	0.93346
ENSGALG00000002417	GMPPA	-0.39203	-0.0562605	0.0203934	0.841702
ENSGALG00000002542	GUSB	0.188061	0.164863	0.0950605	0.371758
ENSGALG00000002725	UAP1	-0.285025	0.0795916	0.113801	0.827485
ENSGALG00000002987	SERPINF2	-0.0135809	0.643647	0.905705	0.121358
ENSGALG00000003154	TXNDC11	-0.163966	0.0309453	0.437483	0.946842
ENSGALG00000003381	HERC1	0.368772	-0.215831	0.0202051	0.567011
ENSGALG00000004288	HDAC4	-0.0391699	-0.0562605	0.840545	0.841702
ENSGALG00000004345	OIT3	0.132594	0.550263	0.551057	0.257446
ENSGALG00000004587	RC3H1	0.383505	-0.0562605	0.0325874	0.841702
ENSGALG00000005001	CNBP	-0.114122	0.27375	0.371053	0.507633
ENSGALG00000005181	NA	-0.0285411	-0.0936588	0.866283	0.789599
ENSGALG00000005309	TKT	0.146538	-0.122816	0.259257	0.799307
ENSGALG00000005391	SELENOK	-0.295458	-0.167455	0.0939718	0.700003
ENSGALG00000005966	SEC61A1	-0.282116	0.470691	0.137295	0.299592
ENSGALG00000005994	DERL3	-0.170774	0.102062	0.419065	0.802553
ENSGALG00000006672	LARP4B	0.069852	0.0251202	0.707369	0.951011
ENSGALG00000007177	PTPRG	0.126318	0.469611	0.565911	0.334026
ENSGALG00000007430	ARCN1	-0.263656	0.109536	0.022306	0.789404
ENSGALG00000007491	VWA9	-0.136654	-0.600651	0.23724	0.000729185
ENSGALG00000007646	NA	0.18989	-0.928952	0.358036	0.0559519
ENSGALG00000007769	FOXP1	0.347941	-0.0694305	0.10031	0.874118
ENSGALG00000008172	ERLEC1	-0.31345	-0.0946476	0.1007	0.842436
ENSGALG00000008193	RELN	0.363182	-0.632961	0.102507	0.192043
ENSGALG00000008236	PSMC2	-0.283389	-0.237106	0.0385276	0.603208
ENSGALG00000008436	CRY2	0.297208	0.0290573	0.126659	0.946055
ENSGALG00000008787	CEP68	-0.315041	-0.0894588	0.0180885	0.610676
ENSGALG00000008793	SEC23B	-0.340026	-0.13709	0.0301629	0.776356
ENSGALG00000010053	PTPRF	0.261776	0.102945	0.0588139	0.798265
ENSGALG00000010243	PRDX1	0.003872	0.530003	0.975267	0.0686402
ENSGALG00000010302	NA	0.000894062	0.346444	0.995789	0.444715
ENSGALG00000010401	EIF2A	-0.252637	-0.60665	0.119059	0.213069
ENSGALG00000011266	PPM1K	0.285924	-0.0796618	0.166923	0.865397
ENSGALG00000011621	IGF2R	0.271248	0.0824079	0.0609039	0.810447
ENSGALG00000011854	UBN2	0.0867737	-0.0562605	0.594942	0.841702
ENSGALG00000011885	ANXA5	0.0327595	0.563796	0.843844	0.210826
ENSGALG00000012414	GNPNAT1	0.0151184	-0.436731	0.939314	0.319662
ENSGALG00000012798	SSR1	-0.250561	-0.125103	0.151444	0.795992
ENSGALG00000013569	SEC61B	-0.489392	0.222013	0.00299228	0.634223
ENSGALG00000013628	C6orf62	0.14557	-0.0537906	0.285165	0.893056
ENSGALG00000014365	RBPJ	0.118539	-0.269232	0.594064	0.536909
ENSGALG00000014568	EMG1	-0.101488	-0.325173	0.555714	0.381455
ENSGALG00000014703	PRRC1	-0.14274	0.0433359	0.33277	0.877739
ENSGALG00000014920	USP14	-0.29244	-0.271812	0.0274057	0.576158
ENSGALG00000015286	SESN1	0.179138	-0.140818	0.326109	0.72845
ENSGALG00000015297	NA	-0.233952	-0.0562605	0.292798	0.841702
ENSGALG00000016764	EIF5B	-0.153882	-0.228193	0.257174	0.603032
ENSGALG00000023454	C9ORF152	-0.203364	-0.0562605	0.306663	0.841702
ENSGALG00000024485	BET1	-0.149515	0.0260336	0.417431	0.9391
ENSGALG00000027872	STBD1	0.441364	0.252011	0.0102557	0.592868
ENSGALG00000028009	NA	-0.244597	0.0280507	0.0192998	0.950512
ENSGALG00000028982	CMPK2	-0.332095	0.0929925	0.132027	0.762045
ENSGALG00000029820	NMRAL1	-0.416184	-0.177242	0.00570335	0.298399
ENSGALG00000030542	SEMA6D	0.778844	-0.840847	1.89e-05	0.0273622
ENSGALG00000031982	SDF2L1	-0.10426	0.612009	0.620134	0.0656204
ENSGALG00000036796	HYLS1	-0.154195	0.280013	0.449475	0.218931
ENSGALG00000037325	SERP1	-0.28086	-0.0478339	0.0919115	0.904906
ENSGALG00000038540	ZBTB32	-0.0482817	-0.0950948	0.701642	0.742557
ENSGALG00000039238	SALL1	-0.0693774	-0.0795884	0.719623	0.815473
ENSGALG00000039704	SEC22B	-0.342778	0.133195	0.0369016	0.776881
ENSGALG00000039750	EDSC	-0.0196381	0.320039	0.928779	0.411751
ENSGALG00000041505	PRRC2B	0.308079	0.133693	0.0610132	0.759101
ENSGALG00000045172	FAM166A	-0.247973	0.294835	0.190115	0.408113
ENSGALG00000049499	NA	0.248088	-0.0632056	0.261295	0.835632
ENSGALG00000049530	NA	-0.0975931	0.500421	0.650278	0.213986
ENSGALG00000049568	NA	-0.174972	0.0115051	0.398214	0.957548
ENSGALG00000052223	YPEL1	0.64249	-0.198792	4.47e-05	0.538224
ENSGALG00000052425	BATF3	0.247561	0.197933	0.259887	0.585149
ENSGALG00000052514	NA	-0.4213	0.00939223	0.0554762	0.984296
ENSGALG00000052648	PRR14L	0.110019	0.134904	0.564477	0.745768
ENSGALG00000053187	NA	0.0229336	0.0157458	0.887712	0.972972
