# Supplementary material for: Gene expression networks and functionally enriched pathways involved in the response of domestic chicken to acute heat stress
Source: Front Genet. 2023 May 2;14:1102136. doi: 10.3389/fgene.2023.1102136 (PMC10185895; doi:10.3389/fgene.2023.1102136)
Supplement: Supplementary file 11 [file DataSheet3.xlsx]

## Sheet: Supplementary file 3
Gene ID
ENSGALG00000000011	List of 7829 genes that were used as input data for WGCNA
ENSGALG00000000055
ENSGALG00000000067
ENSGALG00000000081
ENSGALG00000000086
ENSGALG00000000091
ENSGALG00000000094
ENSGALG00000000102
ENSGALG00000000106
ENSGALG00000000109
ENSGALG00000000120
ENSGALG00000000122
ENSGALG00000000129
ENSGALG00000000137
ENSGALG00000000141
ENSGALG00000000142
ENSGALG00000000146
ENSGALG00000000150
ENSGALG00000000151
ENSGALG00000000154
ENSGALG00000000156
ENSGALG00000000158
ENSGALG00000000161
ENSGALG00000000186
ENSGALG00000000189
ENSGALG00000000195
ENSGALG00000000201
ENSGALG00000000208
ENSGALG00000000209
ENSGALG00000000215
ENSGALG00000000218
ENSGALG00000000220
ENSGALG00000000223
ENSGALG00000000225
ENSGALG00000000226
ENSGALG00000000227
ENSGALG00000000233
ENSGALG00000000234
ENSGALG00000000235
ENSGALG00000000241
ENSGALG00000000243
ENSGALG00000000244
ENSGALG00000000247
ENSGALG00000000249
ENSGALG00000000251
ENSGALG00000000253
ENSGALG00000000255
ENSGALG00000000259
ENSGALG00000000273
ENSGALG00000000275
ENSGALG00000000276
ENSGALG00000000277
ENSGALG00000000284
ENSGALG00000000296
ENSGALG00000000311
ENSGALG00000000318
ENSGALG00000000329
ENSGALG00000000336
ENSGALG00000000349
ENSGALG00000000352
ENSGALG00000000371
ENSGALG00000000374
ENSGALG00000000377
ENSGALG00000000378
ENSGALG00000000379
ENSGALG00000000390
ENSGALG00000000396
ENSGALG00000000397
ENSGALG00000000399
ENSGALG00000000401
ENSGALG00000000402
ENSGALG00000000404
ENSGALG00000000409
ENSGALG00000000410
ENSGALG00000000417
ENSGALG00000000419
ENSGALG00000000424
ENSGALG00000000430
ENSGALG00000000436
ENSGALG00000000438
ENSGALG00000000452
ENSGALG00000000461
ENSGALG00000000466
ENSGALG00000000470
ENSGALG00000000474
ENSGALG00000000476
ENSGALG00000000478
ENSGALG00000000498
ENSGALG00000000504
ENSGALG00000000510
ENSGALG00000000511
ENSGALG00000000513
ENSGALG00000000516
ENSGALG00000000518
ENSGALG00000000521
ENSGALG00000000523
ENSGALG00000000525
ENSGALG00000000528
ENSGALG00000000529
ENSGALG00000000533
ENSGALG00000000535
ENSGALG00000000538
ENSGALG00000000540
ENSGALG00000000541
ENSGALG00000000542
ENSGALG00000000545
ENSGALG00000000549
ENSGALG00000000550
ENSGALG00000000551
ENSGALG00000000556
ENSGALG00000000557
ENSGALG00000000558
ENSGALG00000000564
ENSGALG00000000573
ENSGALG00000000576
ENSGALG00000000577
ENSGALG00000000579
ENSGALG00000000581
ENSGALG00000000583
ENSGALG00000000585
ENSGALG00000000589
ENSGALG00000000596
ENSGALG00000000599
ENSGALG00000000603
ENSGALG00000000606
ENSGALG00000000608
ENSGALG00000000613
ENSGALG00000000615
ENSGALG00000000616
ENSGALG00000000618
ENSGALG00000000619
ENSGALG00000000621
ENSGALG00000000625
ENSGALG00000000627
ENSGALG00000000632
ENSGALG00000000636
ENSGALG00000000637
ENSGALG00000000638
ENSGALG00000000639
ENSGALG00000000643
ENSGALG00000000650
ENSGALG00000000652
ENSGALG00000000657
ENSGALG00000000660
ENSGALG00000000668
ENSGALG00000000669
ENSGALG00000000672
ENSGALG00000000674
ENSGALG00000000678
ENSGALG00000000681
ENSGALG00000000685
ENSGALG00000000692
ENSGALG00000000693
ENSGALG00000000695
ENSGALG00000000699
ENSGALG00000000703
ENSGALG00000000707
ENSGALG00000000708
ENSGALG00000000712
ENSGALG00000000713
ENSGALG00000000719
ENSGALG00000000721
ENSGALG00000000723
ENSGALG00000000724
ENSGALG00000000726
ENSGALG00000000729
ENSGALG00000000731
ENSGALG00000000734
ENSGALG00000000736
ENSGALG00000000737
ENSGALG00000000740
ENSGALG00000000747
ENSGALG00000000748
ENSGALG00000000751
ENSGALG00000000755
ENSGALG00000000761
ENSGALG00000000764
ENSGALG00000000769
ENSGALG00000000775
ENSGALG00000000776
ENSGALG00000000777
ENSGALG00000000783
ENSGALG00000000784
ENSGALG00000000785
ENSGALG00000000787
ENSGALG00000000790
ENSGALG00000000793
ENSGALG00000000795
ENSGALG00000000802
ENSGALG00000000806
ENSGALG00000000811
ENSGALG00000000812
ENSGALG00000000814
ENSGALG00000000817
ENSGALG00000000835
ENSGALG00000000836
ENSGALG00000000838
ENSGALG00000000839
ENSGALG00000000843
ENSGALG00000000845
ENSGALG00000000847
ENSGALG00000000848
ENSGALG00000000853
ENSGALG00000000855
ENSGALG00000000856
ENSGALG00000000857
ENSGALG00000000862
ENSGALG00000000863
ENSGALG00000000864
ENSGALG00000000866
ENSGALG00000000868
ENSGALG00000000870
ENSGALG00000000871
ENSGALG00000000875
ENSGALG00000000881
ENSGALG00000000883
ENSGALG00000000884
ENSGALG00000000887
ENSGALG00000000891
ENSGALG00000000893
ENSGALG00000000895
ENSGALG00000000902
ENSGALG00000000903
ENSGALG00000000905
ENSGALG00000000906
ENSGALG00000000907
ENSGALG00000000908
ENSGALG00000000913
ENSGALG00000000919
ENSGALG00000000920
ENSGALG00000000927
ENSGALG00000000934
ENSGALG00000000943
ENSGALG00000000944
ENSGALG00000000946
ENSGALG00000000949
ENSGALG00000000950
ENSGALG00000000955
ENSGALG00000000962
ENSGALG00000000966
ENSGALG00000000972
ENSGALG00000000975
ENSGALG00000000977
ENSGALG00000000978
ENSGALG00000000988
ENSGALG00000000990
ENSGALG00000000991
ENSGALG00000000993
ENSGALG00000000997
ENSGALG00000000998
ENSGALG00000000999
ENSGALG00000001000
ENSGALG00000001006
ENSGALG00000001013
ENSGALG00000001014
ENSGALG00000001017
ENSGALG00000001019
ENSGALG00000001021
ENSGALG00000001022
ENSGALG00000001024
ENSGALG00000001025
ENSGALG00000001030
ENSGALG00000001034
ENSGALG00000001036
ENSGALG00000001037
ENSGALG00000001038
ENSGALG00000001042
ENSGALG00000001043
ENSGALG00000001046
ENSGALG00000001048
ENSGALG00000001051
ENSGALG00000001054
ENSGALG00000001055
ENSGALG00000001056
ENSGALG00000001058
ENSGALG00000001067
ENSGALG00000001073
ENSGALG00000001076
ENSGALG00000001084
ENSGALG00000001093
ENSGALG00000001096
ENSGALG00000001099
ENSGALG00000001101
ENSGALG00000001103
ENSGALG00000001107
ENSGALG00000001108
ENSGALG00000001117
ENSGALG00000001118
ENSGALG00000001121
ENSGALG00000001124
ENSGALG00000001126
ENSGALG00000001130
ENSGALG00000001143
ENSGALG00000001144
ENSGALG00000001146
ENSGALG00000001149
ENSGALG00000001153
ENSGALG00000001157
ENSGALG00000001158
ENSGALG00000001161
ENSGALG00000001163
ENSGALG00000001165
ENSGALG00000001168
ENSGALG00000001169
ENSGALG00000001171
ENSGALG00000001172
ENSGALG00000001174
ENSGALG00000001175
ENSGALG00000001177
ENSGALG00000001181
ENSGALG00000001182
ENSGALG00000001183
ENSGALG00000001184
ENSGALG00000001189
ENSGALG00000001201
ENSGALG00000001204
ENSGALG00000001207
ENSGALG00000001209
ENSGALG00000001214
ENSGALG00000001219
ENSGALG00000001220
ENSGALG00000001223
ENSGALG00000001225
ENSGALG00000001229
ENSGALG00000001231
ENSGALG00000001234
ENSGALG00000001238
ENSGALG00000001239
ENSGALG00000001245
ENSGALG00000001250
ENSGALG00000001252
ENSGALG00000001253
ENSGALG00000001256
ENSGALG00000001258
ENSGALG00000001262
ENSGALG00000001263
ENSGALG00000001264
ENSGALG00000001267
ENSGALG00000001270
ENSGALG00000001275
ENSGALG00000001279
ENSGALG00000001283
ENSGALG00000001306
ENSGALG00000001309
ENSGALG00000001310
ENSGALG00000001313
ENSGALG00000001314
ENSGALG00000001315
ENSGALG00000001316
ENSGALG00000001319
ENSGALG00000001320
ENSGALG00000001325
ENSGALG00000001328
ENSGALG00000001329
ENSGALG00000001330
ENSGALG00000001331
ENSGALG00000001332
ENSGALG00000001333
ENSGALG00000001334
ENSGALG00000001335
ENSGALG00000001341
ENSGALG00000001343
ENSGALG00000001350
ENSGALG00000001362
ENSGALG00000001363
ENSGALG00000001364
ENSGALG00000001366
ENSGALG00000001370
ENSGALG00000001371
ENSGALG00000001373
ENSGALG00000001374
ENSGALG00000001375
ENSGALG00000001376
ENSGALG00000001377
ENSGALG00000001382
ENSGALG00000001387
ENSGALG00000001392
ENSGALG00000001394
ENSGALG00000001405
ENSGALG00000001407
ENSGALG00000001409
ENSGALG00000001412
ENSGALG00000001416
ENSGALG00000001419
ENSGALG00000001420
ENSGALG00000001425
ENSGALG00000001428
ENSGALG00000001429
ENSGALG00000001431
ENSGALG00000001433
ENSGALG00000001434
ENSGALG00000001437
ENSGALG00000001439
ENSGALG00000001441
ENSGALG00000001442
ENSGALG00000001445
ENSGALG00000001446
ENSGALG00000001452
ENSGALG00000001459
ENSGALG00000001462
ENSGALG00000001463
ENSGALG00000001465
ENSGALG00000001467
ENSGALG00000001470
ENSGALG00000001472
ENSGALG00000001473
ENSGALG00000001474
ENSGALG00000001475
ENSGALG00000001479
ENSGALG00000001480
ENSGALG00000001486
ENSGALG00000001489
ENSGALG00000001490
ENSGALG00000001491
ENSGALG00000001492
ENSGALG00000001501
ENSGALG00000001502
ENSGALG00000001503
ENSGALG00000001504
ENSGALG00000001506
ENSGALG00000001513
ENSGALG00000001521
ENSGALG00000001522
ENSGALG00000001527
ENSGALG00000001529
ENSGALG00000001531
ENSGALG00000001538
ENSGALG00000001540
ENSGALG00000001542
ENSGALG00000001545
ENSGALG00000001546
ENSGALG00000001547
ENSGALG00000001550
ENSGALG00000001551
ENSGALG00000001555
ENSGALG00000001557
ENSGALG00000001558
ENSGALG00000001561
ENSGALG00000001563
ENSGALG00000001564
ENSGALG00000001565
ENSGALG00000001568
ENSGALG00000001569
ENSGALG00000001571
ENSGALG00000001572
ENSGALG00000001573
ENSGALG00000001577
ENSGALG00000001583
ENSGALG00000001586
ENSGALG00000001593
ENSGALG00000001595
ENSGALG00000001596
ENSGALG00000001597
ENSGALG00000001600
ENSGALG00000001602
ENSGALG00000001603
ENSGALG00000001605
ENSGALG00000001606
ENSGALG00000001607
ENSGALG00000001610
ENSGALG00000001613
ENSGALG00000001615
ENSGALG00000001616
ENSGALG00000001617
ENSGALG00000001618
ENSGALG00000001619
ENSGALG00000001621
ENSGALG00000001624
ENSGALG00000001633
ENSGALG00000001634
ENSGALG00000001637
ENSGALG00000001639
ENSGALG00000001640
ENSGALG00000001642
ENSGALG00000001644
ENSGALG00000001645
ENSGALG00000001647
ENSGALG00000001651
ENSGALG00000001652
ENSGALG00000001654
ENSGALG00000001655
ENSGALG00000001658
ENSGALG00000001662
ENSGALG00000001663
ENSGALG00000001664
ENSGALG00000001666
ENSGALG00000001668
ENSGALG00000001678
ENSGALG00000001682
ENSGALG00000001684
ENSGALG00000001689
ENSGALG00000001691
ENSGALG00000001692
ENSGALG00000001693
ENSGALG00000001697
ENSGALG00000001702
ENSGALG00000001708
ENSGALG00000001709
ENSGALG00000001711
ENSGALG00000001714
ENSGALG00000001717
ENSGALG00000001718
ENSGALG00000001722
ENSGALG00000001725
ENSGALG00000001726
ENSGALG00000001727
ENSGALG00000001728
ENSGALG00000001729
ENSGALG00000001730
ENSGALG00000001731
ENSGALG00000001733
ENSGALG00000001737
ENSGALG00000001740
ENSGALG00000001741
ENSGALG00000001749
ENSGALG00000001750
ENSGALG00000001753
ENSGALG00000001758
ENSGALG00000001765
ENSGALG00000001768
ENSGALG00000001773
ENSGALG00000001774
ENSGALG00000001777
ENSGALG00000001779
ENSGALG00000001780
ENSGALG00000001782
ENSGALG00000001788
ENSGALG00000001790
ENSGALG00000001792
ENSGALG00000001797
ENSGALG00000001798
ENSGALG00000001801
ENSGALG00000001802
ENSGALG00000001803
ENSGALG00000001816
ENSGALG00000001817
ENSGALG00000001823
ENSGALG00000001826
ENSGALG00000001833
ENSGALG00000001837
ENSGALG00000001838
ENSGALG00000001840
ENSGALG00000001841
ENSGALG00000001844
ENSGALG00000001845
ENSGALG00000001848
ENSGALG00000001849
ENSGALG00000001850
ENSGALG00000001852
ENSGALG00000001856
ENSGALG00000001857
ENSGALG00000001860
ENSGALG00000001862
ENSGALG00000001864
ENSGALG00000001872
ENSGALG00000001876
ENSGALG00000001882
ENSGALG00000001883
ENSGALG00000001889
ENSGALG00000001892
ENSGALG00000001895
ENSGALG00000001901
ENSGALG00000001905
ENSGALG00000001907
ENSGALG00000001916
ENSGALG00000001918
ENSGALG00000001925
ENSGALG00000001926
ENSGALG00000001933
ENSGALG00000001938
ENSGALG00000001939
ENSGALG00000001942
ENSGALG00000001943
ENSGALG00000001944
ENSGALG00000001945
ENSGALG00000001947
ENSGALG00000001949
ENSGALG00000001950
ENSGALG00000001954
ENSGALG00000001956
ENSGALG00000001959
ENSGALG00000001962
ENSGALG00000001964
ENSGALG00000001965
ENSGALG00000001971
ENSGALG00000001973
ENSGALG00000001975
ENSGALG00000001976
ENSGALG00000001977
ENSGALG00000001978
ENSGALG00000001981
ENSGALG00000001985
ENSGALG00000001986
ENSGALG00000001988
ENSGALG00000001992
ENSGALG00000001995
ENSGALG00000001998
ENSGALG00000002000
ENSGALG00000002001
ENSGALG00000002002
ENSGALG00000002003
ENSGALG00000002009
ENSGALG00000002010
ENSGALG00000002013
ENSGALG00000002014
ENSGALG00000002016
ENSGALG00000002018
ENSGALG00000002021
ENSGALG00000002022
ENSGALG00000002023
ENSGALG00000002024
ENSGALG00000002028
ENSGALG00000002029
ENSGALG00000002033
ENSGALG00000002038
ENSGALG00000002044
ENSGALG00000002050
ENSGALG00000002053
ENSGALG00000002055
ENSGALG00000002056
ENSGALG00000002057
ENSGALG00000002060
ENSGALG00000002062
ENSGALG00000002064
ENSGALG00000002066
ENSGALG00000002069
ENSGALG00000002070
ENSGALG00000002080
ENSGALG00000002081
ENSGALG00000002085
ENSGALG00000002087
ENSGALG00000002090
ENSGALG00000002094
ENSGALG00000002095
ENSGALG00000002106
ENSGALG00000002107
ENSGALG00000002110
ENSGALG00000002112
ENSGALG00000002113
ENSGALG00000002116
ENSGALG00000002117
ENSGALG00000002118
ENSGALG00000002119
ENSGALG00000002123
ENSGALG00000002124
ENSGALG00000002125
ENSGALG00000002127
ENSGALG00000002129
ENSGALG00000002131
ENSGALG00000002137
ENSGALG00000002138
ENSGALG00000002139
ENSGALG00000002141
ENSGALG00000002142
ENSGALG00000002143
ENSGALG00000002144
ENSGALG00000002145
ENSGALG00000002147
ENSGALG00000002151
ENSGALG00000002155
ENSGALG00000002157
ENSGALG00000002158
ENSGALG00000002159
ENSGALG00000002160
ENSGALG00000002162
ENSGALG00000002164
ENSGALG00000002165
ENSGALG00000002167
ENSGALG00000002169
ENSGALG00000002172
ENSGALG00000002175
ENSGALG00000002179
ENSGALG00000002180
ENSGALG00000002182
ENSGALG00000002187
ENSGALG00000002189
ENSGALG00000002192
ENSGALG00000002194
ENSGALG00000002197
ENSGALG00000002198
ENSGALG00000002199
ENSGALG00000002200
ENSGALG00000002201
ENSGALG00000002205
ENSGALG00000002210
ENSGALG00000002216
ENSGALG00000002219
ENSGALG00000002222
ENSGALG00000002225
ENSGALG00000002227
ENSGALG00000002229
ENSGALG00000002232
ENSGALG00000002234
ENSGALG00000002237
ENSGALG00000002239
ENSGALG00000002240
ENSGALG00000002246
ENSGALG00000002247
ENSGALG00000002249
ENSGALG00000002250
ENSGALG00000002253
ENSGALG00000002260
ENSGALG00000002262
ENSGALG00000002263
ENSGALG00000002267
ENSGALG00000002272
ENSGALG00000002273
ENSGALG00000002276
ENSGALG00000002277
ENSGALG00000002278
ENSGALG00000002282
ENSGALG00000002283
ENSGALG00000002284
ENSGALG00000002285
ENSGALG00000002286
ENSGALG00000002288
ENSGALG00000002294
ENSGALG00000002298
ENSGALG00000002301
ENSGALG00000002304
ENSGALG00000002305
ENSGALG00000002308
ENSGALG00000002311
ENSGALG00000002313
ENSGALG00000002316
ENSGALG00000002321
ENSGALG00000002325
ENSGALG00000002329
ENSGALG00000002336
ENSGALG00000002341
ENSGALG00000002345
ENSGALG00000002346
ENSGALG00000002347
ENSGALG00000002354
ENSGALG00000002356
ENSGALG00000002358
ENSGALG00000002362
ENSGALG00000002363
ENSGALG00000002364
ENSGALG00000002369
ENSGALG00000002371
ENSGALG00000002374
ENSGALG00000002375
ENSGALG00000002377
ENSGALG00000002379
ENSGALG00000002388
ENSGALG00000002390
ENSGALG00000002394
ENSGALG00000002397
ENSGALG00000002403
ENSGALG00000002407
ENSGALG00000002408
ENSGALG00000002412
ENSGALG00000002414
ENSGALG00000002415
ENSGALG00000002417
ENSGALG00000002419
ENSGALG00000002421
ENSGALG00000002424
ENSGALG00000002426
ENSGALG00000002427
ENSGALG00000002430
ENSGALG00000002437
ENSGALG00000002442
ENSGALG00000002445
ENSGALG00000002447
ENSGALG00000002448
ENSGALG00000002450
ENSGALG00000002452
ENSGALG00000002457
ENSGALG00000002458
ENSGALG00000002463
ENSGALG00000002466
ENSGALG00000002467
ENSGALG00000002469
ENSGALG00000002473
ENSGALG00000002478
ENSGALG00000002479
ENSGALG00000002484
ENSGALG00000002485
ENSGALG00000002486
ENSGALG00000002487
ENSGALG00000002488
ENSGALG00000002489
ENSGALG00000002490
ENSGALG00000002492
ENSGALG00000002495
ENSGALG00000002496
ENSGALG00000002497
ENSGALG00000002500
ENSGALG00000002501
ENSGALG00000002503
ENSGALG00000002504
ENSGALG00000002506
ENSGALG00000002507
ENSGALG00000002510
ENSGALG00000002514
ENSGALG00000002515
ENSGALG00000002517
ENSGALG00000002519
ENSGALG00000002523
ENSGALG00000002524
ENSGALG00000002525
ENSGALG00000002528
ENSGALG00000002529
ENSGALG00000002531
ENSGALG00000002532
ENSGALG00000002536
ENSGALG00000002539
ENSGALG00000002542
ENSGALG00000002543
ENSGALG00000002544
ENSGALG00000002546
ENSGALG00000002548
ENSGALG00000002549
ENSGALG00000002551
ENSGALG00000002553
ENSGALG00000002554
ENSGALG00000002556
ENSGALG00000002558
ENSGALG00000002562
ENSGALG00000002563
ENSGALG00000002564
ENSGALG00000002569
ENSGALG00000002576
ENSGALG00000002579
ENSGALG00000002583
ENSGALG00000002587
ENSGALG00000002588
ENSGALG00000002591
ENSGALG00000002594
ENSGALG00000002595
ENSGALG00000002598
ENSGALG00000002599
ENSGALG00000002603
ENSGALG00000002605
ENSGALG00000002606
ENSGALG00000002612
ENSGALG00000002615
ENSGALG00000002616
ENSGALG00000002618
ENSGALG00000002621
ENSGALG00000002622
ENSGALG00000002623
ENSGALG00000002624
ENSGALG00000002630
ENSGALG00000002631
ENSGALG00000002632
ENSGALG00000002634
ENSGALG00000002639
ENSGALG00000002644
ENSGALG00000002646
ENSGALG00000002647
ENSGALG00000002649
ENSGALG00000002651
ENSGALG00000002653
ENSGALG00000002655
ENSGALG00000002656
ENSGALG00000002659
ENSGALG00000002661
ENSGALG00000002663
ENSGALG00000002666
ENSGALG00000002667
ENSGALG00000002675
ENSGALG00000002679
ENSGALG00000002682
ENSGALG00000002683
ENSGALG00000002686
ENSGALG00000002688
ENSGALG00000002689
ENSGALG00000002690
ENSGALG00000002693
ENSGALG00000002695
ENSGALG00000002699
ENSGALG00000002701
ENSGALG00000002703
ENSGALG00000002705
ENSGALG00000002706
ENSGALG00000002707
ENSGALG00000002708
ENSGALG00000002709
ENSGALG00000002710
ENSGALG00000002719
ENSGALG00000002722
ENSGALG00000002723
ENSGALG00000002725
ENSGALG00000002726
ENSGALG00000002729
ENSGALG00000002734
ENSGALG00000002735
ENSGALG00000002739
ENSGALG00000002742
ENSGALG00000002750
ENSGALG00000002759
ENSGALG00000002761
ENSGALG00000002762
ENSGALG00000002763
ENSGALG00000002764
ENSGALG00000002765
ENSGALG00000002766
ENSGALG00000002769
ENSGALG00000002771
ENSGALG00000002773
ENSGALG00000002774
ENSGALG00000002775
ENSGALG00000002781
ENSGALG00000002783
ENSGALG00000002784
ENSGALG00000002786
ENSGALG00000002790
ENSGALG00000002797
ENSGALG00000002798
ENSGALG00000002802
ENSGALG00000002803
ENSGALG00000002804
ENSGALG00000002813
ENSGALG00000002816
ENSGALG00000002818
ENSGALG00000002820
ENSGALG00000002827
ENSGALG00000002830
ENSGALG00000002831
ENSGALG00000002832
ENSGALG00000002836
ENSGALG00000002837
ENSGALG00000002841
ENSGALG00000002843
ENSGALG00000002846
ENSGALG00000002849
ENSGALG00000002850
ENSGALG00000002853
ENSGALG00000002854
ENSGALG00000002855
ENSGALG00000002856
ENSGALG00000002861
ENSGALG00000002863
ENSGALG00000002866
ENSGALG00000002868
ENSGALG00000002870
ENSGALG00000002877
ENSGALG00000002878
ENSGALG00000002880
ENSGALG00000002881
ENSGALG00000002882
ENSGALG00000002883
ENSGALG00000002888
ENSGALG00000002891
ENSGALG00000002893
ENSGALG00000002899
ENSGALG00000002900
ENSGALG00000002904
ENSGALG00000002906
ENSGALG00000002908
ENSGALG00000002913
ENSGALG00000002919
ENSGALG00000002921
ENSGALG00000002922
ENSGALG00000002925
ENSGALG00000002929
ENSGALG00000002932
ENSGALG00000002937
ENSGALG00000002942
ENSGALG00000002943
ENSGALG00000002944
ENSGALG00000002945
ENSGALG00000002952
ENSGALG00000002954
ENSGALG00000002955
ENSGALG00000002959
ENSGALG00000002960
ENSGALG00000002963
ENSGALG00000002964
ENSGALG00000002967
ENSGALG00000002968
ENSGALG00000002969
ENSGALG00000002973
ENSGALG00000002980
ENSGALG00000002981
ENSGALG00000002982
ENSGALG00000002984
ENSGALG00000002985
ENSGALG00000002987
ENSGALG00000002990
ENSGALG00000002993
ENSGALG00000003010
ENSGALG00000003014
ENSGALG00000003015
ENSGALG00000003016
ENSGALG00000003021
ENSGALG00000003024
ENSGALG00000003029
ENSGALG00000003031
ENSGALG00000003033
ENSGALG00000003035
ENSGALG00000003039
ENSGALG00000003042
ENSGALG00000003045
ENSGALG00000003046
ENSGALG00000003047
ENSGALG00000003052
ENSGALG00000003053
ENSGALG00000003059
ENSGALG00000003063
ENSGALG00000003065
ENSGALG00000003067
ENSGALG00000003068
ENSGALG00000003071
ENSGALG00000003072
ENSGALG00000003073
ENSGALG00000003076
ENSGALG00000003078
ENSGALG00000003079
ENSGALG00000003081
ENSGALG00000003082
ENSGALG00000003084
ENSGALG00000003085
ENSGALG00000003086
ENSGALG00000003091
ENSGALG00000003092
ENSGALG00000003096
ENSGALG00000003099
ENSGALG00000003101
ENSGALG00000003103
ENSGALG00000003106
ENSGALG00000003107
ENSGALG00000003108
ENSGALG00000003111
ENSGALG00000003113
ENSGALG00000003114
ENSGALG00000003118
ENSGALG00000003120
ENSGALG00000003122
ENSGALG00000003123
ENSGALG00000003124
ENSGALG00000003128
ENSGALG00000003129
ENSGALG00000003130
ENSGALG00000003131
ENSGALG00000003135
ENSGALG00000003136
ENSGALG00000003143
ENSGALG00000003144
ENSGALG00000003146
ENSGALG00000003147
ENSGALG00000003153
ENSGALG00000003154
ENSGALG00000003155
ENSGALG00000003160
ENSGALG00000003161
ENSGALG00000003165
ENSGALG00000003168
ENSGALG00000003169
ENSGALG00000003172
ENSGALG00000003181
ENSGALG00000003183
ENSGALG00000003185
ENSGALG00000003189
ENSGALG00000003194
ENSGALG00000003195
ENSGALG00000003196
ENSGALG00000003197
ENSGALG00000003199
ENSGALG00000003201
ENSGALG00000003204
ENSGALG00000003205
ENSGALG00000003206
ENSGALG00000003208
ENSGALG00000003211
ENSGALG00000003212
ENSGALG00000003213
ENSGALG00000003217
ENSGALG00000003219
ENSGALG00000003220
ENSGALG00000003221
ENSGALG00000003226
ENSGALG00000003227
ENSGALG00000003228
ENSGALG00000003233
ENSGALG00000003238
ENSGALG00000003241
ENSGALG00000003242
ENSGALG00000003243
ENSGALG00000003245
ENSGALG00000003247
ENSGALG00000003248
ENSGALG00000003249
ENSGALG00000003250
ENSGALG00000003254
ENSGALG00000003256
ENSGALG00000003258
ENSGALG00000003259
ENSGALG00000003260
ENSGALG00000003261
ENSGALG00000003265
ENSGALG00000003267
ENSGALG00000003272
ENSGALG00000003273
ENSGALG00000003281
ENSGALG00000003282
ENSGALG00000003284
ENSGALG00000003285
ENSGALG00000003286
ENSGALG00000003287
ENSGALG00000003288
ENSGALG00000003293
ENSGALG00000003294
ENSGALG00000003295
ENSGALG00000003297
ENSGALG00000003298
ENSGALG00000003299
ENSGALG00000003301
ENSGALG00000003304
ENSGALG00000003307
ENSGALG00000003308
ENSGALG00000003314
ENSGALG00000003318
ENSGALG00000003319
ENSGALG00000003321
ENSGALG00000003322
ENSGALG00000003323
ENSGALG00000003326
ENSGALG00000003329
ENSGALG00000003331
ENSGALG00000003333
ENSGALG00000003336
ENSGALG00000003337
ENSGALG00000003339
ENSGALG00000003340
ENSGALG00000003344
ENSGALG00000003349
ENSGALG00000003353
ENSGALG00000003354
ENSGALG00000003355
ENSGALG00000003356
ENSGALG00000003357
ENSGALG00000003358
ENSGALG00000003359
ENSGALG00000003360
ENSGALG00000003361
ENSGALG00000003362
ENSGALG00000003365
ENSGALG00000003369
ENSGALG00000003370
ENSGALG00000003373
ENSGALG00000003374
ENSGALG00000003377
ENSGALG00000003381
ENSGALG00000003383
ENSGALG00000003385
ENSGALG00000003391
ENSGALG00000003392
ENSGALG00000003396
ENSGALG00000003397
ENSGALG00000003398
ENSGALG00000003400
ENSGALG00000003403
ENSGALG00000003405
ENSGALG00000003408
ENSGALG00000003416
ENSGALG00000003420
ENSGALG00000003425
ENSGALG00000003427
ENSGALG00000003429
ENSGALG00000003430
ENSGALG00000003432
ENSGALG00000003433
ENSGALG00000003434
ENSGALG00000003438
ENSGALG00000003439
ENSGALG00000003441
ENSGALG00000003443
ENSGALG00000003445
ENSGALG00000003446
ENSGALG00000003447
ENSGALG00000003454
ENSGALG00000003457
ENSGALG00000003458
ENSGALG00000003461
ENSGALG00000003467
ENSGALG00000003473
ENSGALG00000003474
ENSGALG00000003475
ENSGALG00000003476
ENSGALG00000003478
ENSGALG00000003483
ENSGALG00000003484
ENSGALG00000003485
ENSGALG00000003487
ENSGALG00000003492
ENSGALG00000003495
ENSGALG00000003496
ENSGALG00000003498
ENSGALG00000003499
ENSGALG00000003503
ENSGALG00000003505
ENSGALG00000003507
ENSGALG00000003510
ENSGALG00000003518
ENSGALG00000003520
ENSGALG00000003521
ENSGALG00000003522
ENSGALG00000003523
ENSGALG00000003526
ENSGALG00000003527
ENSGALG00000003532
ENSGALG00000003533
ENSGALG00000003536
ENSGALG00000003537
ENSGALG00000003539
ENSGALG00000003540
ENSGALG00000003547
ENSGALG00000003548
ENSGALG00000003549
ENSGALG00000003550
ENSGALG00000003553
ENSGALG00000003558
ENSGALG00000003559
ENSGALG00000003562
ENSGALG00000003563
ENSGALG00000003566
ENSGALG00000003568
ENSGALG00000003569
ENSGALG00000003570
ENSGALG00000003572
ENSGALG00000003574
ENSGALG00000003578
ENSGALG00000003580
ENSGALG00000003584
ENSGALG00000003589
ENSGALG00000003594
ENSGALG00000003596
ENSGALG00000003597
ENSGALG00000003601
ENSGALG00000003602
ENSGALG00000003604
ENSGALG00000003614
ENSGALG00000003624
ENSGALG00000003625
ENSGALG00000003628
ENSGALG00000003631
ENSGALG00000003634
ENSGALG00000003636
ENSGALG00000003641
ENSGALG00000003642
ENSGALG00000003648
ENSGALG00000003650
ENSGALG00000003651
ENSGALG00000003652
ENSGALG00000003655
ENSGALG00000003658
ENSGALG00000003661
ENSGALG00000003663
ENSGALG00000003665
ENSGALG00000003670
ENSGALG00000003672
ENSGALG00000003674
ENSGALG00000003675
ENSGALG00000003681
ENSGALG00000003682
ENSGALG00000003683
ENSGALG00000003687
ENSGALG00000003688
ENSGALG00000003689
ENSGALG00000003691
ENSGALG00000003693
ENSGALG00000003695
ENSGALG00000003701
ENSGALG00000003702
ENSGALG00000003703
ENSGALG00000003705
ENSGALG00000003708
ENSGALG00000003709
ENSGALG00000003712
ENSGALG00000003717
ENSGALG00000003720
ENSGALG00000003722
ENSGALG00000003726
ENSGALG00000003727
ENSGALG00000003731
ENSGALG00000003732
ENSGALG00000003733
ENSGALG00000003734
ENSGALG00000003736
ENSGALG00000003738
ENSGALG00000003741
ENSGALG00000003742
ENSGALG00000003743
ENSGALG00000003744
ENSGALG00000003745
ENSGALG00000003748
ENSGALG00000003750
ENSGALG00000003753
ENSGALG00000003757
ENSGALG00000003759
ENSGALG00000003765
ENSGALG00000003766
ENSGALG00000003767
ENSGALG00000003770
ENSGALG00000003771
ENSGALG00000003774
ENSGALG00000003775
ENSGALG00000003778
ENSGALG00000003781
ENSGALG00000003786
ENSGALG00000003788
ENSGALG00000003792
ENSGALG00000003793
ENSGALG00000003794
ENSGALG00000003795
ENSGALG00000003798
ENSGALG00000003799
ENSGALG00000003800
ENSGALG00000003802
ENSGALG00000003803
ENSGALG00000003806
ENSGALG00000003807
ENSGALG00000003812
ENSGALG00000003815
ENSGALG00000003818
ENSGALG00000003820
ENSGALG00000003821
ENSGALG00000003824
ENSGALG00000003826
ENSGALG00000003832
ENSGALG00000003837
ENSGALG00000003839
ENSGALG00000003842
ENSGALG00000003845
ENSGALG00000003849
ENSGALG00000003851
ENSGALG00000003854
ENSGALG00000003855
ENSGALG00000003860
ENSGALG00000003862
ENSGALG00000003863
ENSGALG00000003870
ENSGALG00000003875
ENSGALG00000003876
ENSGALG00000003878
ENSGALG00000003879
ENSGALG00000003880
ENSGALG00000003881
ENSGALG00000003882
ENSGALG00000003883
ENSGALG00000003886
ENSGALG00000003891
ENSGALG00000003893
ENSGALG00000003899
ENSGALG00000003901
ENSGALG00000003906
ENSGALG00000003907
ENSGALG00000003909
ENSGALG00000003913
ENSGALG00000003916
ENSGALG00000003919
ENSGALG00000003921
ENSGALG00000003922
ENSGALG00000003923
ENSGALG00000003924
ENSGALG00000003929
ENSGALG00000003932
ENSGALG00000003933
ENSGALG00000003935
ENSGALG00000003936
ENSGALG00000003937
ENSGALG00000003939
ENSGALG00000003941
ENSGALG00000003942
ENSGALG00000003947
ENSGALG00000003948
ENSGALG00000003950
ENSGALG00000003952
ENSGALG00000003955
ENSGALG00000003958
ENSGALG00000003959
ENSGALG00000003966
ENSGALG00000003969
ENSGALG00000003972
ENSGALG00000003973
ENSGALG00000003976
ENSGALG00000003977
ENSGALG00000003978
ENSGALG00000003979
ENSGALG00000003985
ENSGALG00000003986
ENSGALG00000003987
ENSGALG00000003991
ENSGALG00000003995
ENSGALG00000003999
ENSGALG00000004002
ENSGALG00000004003
ENSGALG00000004004
ENSGALG00000004005
ENSGALG00000004009
ENSGALG00000004017
ENSGALG00000004019
ENSGALG00000004033
ENSGALG00000004034
ENSGALG00000004037
ENSGALG00000004038
ENSGALG00000004039
ENSGALG00000004040
ENSGALG00000004042
ENSGALG00000004045
ENSGALG00000004046
ENSGALG00000004047
ENSGALG00000004048
ENSGALG00000004049
ENSGALG00000004052
ENSGALG00000004055
ENSGALG00000004057
ENSGALG00000004058
ENSGALG00000004059
ENSGALG00000004063
ENSGALG00000004065
ENSGALG00000004068
ENSGALG00000004071
ENSGALG00000004079
ENSGALG00000004081
ENSGALG00000004082
ENSGALG00000004085
ENSGALG00000004087
ENSGALG00000004088
ENSGALG00000004097
ENSGALG00000004098
ENSGALG00000004104
ENSGALG00000004106
ENSGALG00000004107
ENSGALG00000004111
ENSGALG00000004112
ENSGALG00000004115
ENSGALG00000004116
ENSGALG00000004121
ENSGALG00000004122
ENSGALG00000004123
ENSGALG00000004128
ENSGALG00000004129
ENSGALG00000004133
ENSGALG00000004140
ENSGALG00000004141
ENSGALG00000004143
ENSGALG00000004150
ENSGALG00000004152
ENSGALG00000004153
ENSGALG00000004156
ENSGALG00000004160
ENSGALG00000004161
ENSGALG00000004162
ENSGALG00000004165
ENSGALG00000004166
ENSGALG00000004168
ENSGALG00000004170
ENSGALG00000004171
ENSGALG00000004172
ENSGALG00000004174
ENSGALG00000004176
ENSGALG00000004179
ENSGALG00000004180
ENSGALG00000004184
ENSGALG00000004186
ENSGALG00000004189
ENSGALG00000004190
ENSGALG00000004191
ENSGALG00000004193
ENSGALG00000004195
ENSGALG00000004196
ENSGALG00000004197
ENSGALG00000004198
ENSGALG00000004199
ENSGALG00000004200
ENSGALG00000004203
ENSGALG00000004204
ENSGALG00000004205
ENSGALG00000004212
ENSGALG00000004215
ENSGALG00000004216
ENSGALG00000004220
ENSGALG00000004221
ENSGALG00000004222
ENSGALG00000004224
ENSGALG00000004225
ENSGALG00000004227
ENSGALG00000004228
ENSGALG00000004230
ENSGALG00000004234
ENSGALG00000004236
ENSGALG00000004237
ENSGALG00000004238
ENSGALG00000004239
ENSGALG00000004240
ENSGALG00000004244
ENSGALG00000004245
ENSGALG00000004246
ENSGALG00000004247
ENSGALG00000004249
ENSGALG00000004251
ENSGALG00000004254
ENSGALG00000004255
ENSGALG00000004257
ENSGALG00000004259
ENSGALG00000004261
ENSGALG00000004263
ENSGALG00000004266
ENSGALG00000004267
ENSGALG00000004268
ENSGALG00000004270
ENSGALG00000004272
ENSGALG00000004273
ENSGALG00000004276
ENSGALG00000004282
ENSGALG00000004285
ENSGALG00000004286
ENSGALG00000004288
ENSGALG00000004294
ENSGALG00000004295
ENSGALG00000004300
ENSGALG00000004302
ENSGALG00000004304
ENSGALG00000004306
ENSGALG00000004309
ENSGALG00000004310
ENSGALG00000004319
ENSGALG00000004320
ENSGALG00000004321
ENSGALG00000004323
ENSGALG00000004324
ENSGALG00000004325
ENSGALG00000004326
ENSGALG00000004328
ENSGALG00000004332
ENSGALG00000004333
ENSGALG00000004334
ENSGALG00000004336
ENSGALG00000004342
ENSGALG00000004343
ENSGALG00000004345
ENSGALG00000004346
ENSGALG00000004347
ENSGALG00000004348
ENSGALG00000004350
ENSGALG00000004352
ENSGALG00000004353
ENSGALG00000004355
ENSGALG00000004357
ENSGALG00000004362
ENSGALG00000004364
ENSGALG00000004366
ENSGALG00000004367
ENSGALG00000004369
ENSGALG00000004370
ENSGALG00000004372
ENSGALG00000004373
ENSGALG00000004375
ENSGALG00000004378
ENSGALG00000004379
ENSGALG00000004383
ENSGALG00000004386
ENSGALG00000004387
ENSGALG00000004390
ENSGALG00000004397
ENSGALG00000004398
ENSGALG00000004410
ENSGALG00000004412
ENSGALG00000004413
ENSGALG00000004416
ENSGALG00000004420
ENSGALG00000004424
ENSGALG00000004425
ENSGALG00000004431
ENSGALG00000004435
ENSGALG00000004436
ENSGALG00000004437
ENSGALG00000004438
ENSGALG00000004442
ENSGALG00000004444
ENSGALG00000004449
ENSGALG00000004455
ENSGALG00000004460
ENSGALG00000004465
ENSGALG00000004467
ENSGALG00000004469
ENSGALG00000004474
ENSGALG00000004476
ENSGALG00000004480
ENSGALG00000004483
ENSGALG00000004486
ENSGALG00000004491
ENSGALG00000004492
ENSGALG00000004493
ENSGALG00000004494
ENSGALG00000004496
ENSGALG00000004498
ENSGALG00000004500
ENSGALG00000004505
ENSGALG00000004506
ENSGALG00000004517
ENSGALG00000004519
ENSGALG00000004521
ENSGALG00000004523
ENSGALG00000004525
ENSGALG00000004528
ENSGALG00000004529
ENSGALG00000004531
ENSGALG00000004532
ENSGALG00000004533
ENSGALG00000004534
ENSGALG00000004542
ENSGALG00000004545
ENSGALG00000004550
ENSGALG00000004553
ENSGALG00000004554
ENSGALG00000004555
ENSGALG00000004557
ENSGALG00000004559
ENSGALG00000004562
ENSGALG00000004568
ENSGALG00000004569
ENSGALG00000004570
ENSGALG00000004571
ENSGALG00000004573
ENSGALG00000004578
ENSGALG00000004581
ENSGALG00000004583
ENSGALG00000004587
ENSGALG00000004588
ENSGALG00000004590
ENSGALG00000004591
ENSGALG00000004593
ENSGALG00000004594
ENSGALG00000004597
ENSGALG00000004598
ENSGALG00000004610
ENSGALG00000004611
ENSGALG00000004612
ENSGALG00000004613
ENSGALG00000004614
ENSGALG00000004618
ENSGALG00000004620
ENSGALG00000004621
ENSGALG00000004622
ENSGALG00000004623
ENSGALG00000004625
ENSGALG00000004628
ENSGALG00000004629
ENSGALG00000004640
ENSGALG00000004645
ENSGALG00000004646
ENSGALG00000004648
ENSGALG00000004650
ENSGALG00000004655
ENSGALG00000004657
ENSGALG00000004659
ENSGALG00000004661
ENSGALG00000004662
ENSGALG00000004663
ENSGALG00000004667
ENSGALG00000004669
ENSGALG00000004670
ENSGALG00000004671
ENSGALG00000004675
ENSGALG00000004679
ENSGALG00000004683
ENSGALG00000004684
ENSGALG00000004687
ENSGALG00000004689
ENSGALG00000004691
ENSGALG00000004693
ENSGALG00000004695
ENSGALG00000004696
ENSGALG00000004700
ENSGALG00000004701
ENSGALG00000004702
ENSGALG00000004705
ENSGALG00000004707
ENSGALG00000004710
ENSGALG00000004711
ENSGALG00000004714
ENSGALG00000004719
ENSGALG00000004722
ENSGALG00000004727
ENSGALG00000004728
ENSGALG00000004729
ENSGALG00000004736
ENSGALG00000004738
ENSGALG00000004740
ENSGALG00000004741
ENSGALG00000004743
ENSGALG00000004745
ENSGALG00000004749
ENSGALG00000004750
ENSGALG00000004756
ENSGALG00000004759
ENSGALG00000004760
ENSGALG00000004763
ENSGALG00000004767
ENSGALG00000004769
ENSGALG00000004771
ENSGALG00000004777
ENSGALG00000004781
ENSGALG00000004782
ENSGALG00000004783
ENSGALG00000004794
ENSGALG00000004796
ENSGALG00000004798
ENSGALG00000004800
ENSGALG00000004801
ENSGALG00000004806
ENSGALG00000004809
ENSGALG00000004812
ENSGALG00000004813
ENSGALG00000004814
ENSGALG00000004817
ENSGALG00000004818
ENSGALG00000004821
ENSGALG00000004831
ENSGALG00000004832
ENSGALG00000004833
ENSGALG00000004834
ENSGALG00000004837
ENSGALG00000004839
ENSGALG00000004841
ENSGALG00000004842
ENSGALG00000004845
ENSGALG00000004848
ENSGALG00000004849
ENSGALG00000004850
ENSGALG00000004852
ENSGALG00000004853
ENSGALG00000004856
ENSGALG00000004858
ENSGALG00000004859
ENSGALG00000004860
ENSGALG00000004869
ENSGALG00000004870
ENSGALG00000004871
ENSGALG00000004874
ENSGALG00000004875
ENSGALG00000004882
ENSGALG00000004885
ENSGALG00000004889
ENSGALG00000004893
ENSGALG00000004897
ENSGALG00000004899
ENSGALG00000004900
ENSGALG00000004901
ENSGALG00000004902
ENSGALG00000004907
ENSGALG00000004918
ENSGALG00000004920
ENSGALG00000004926
ENSGALG00000004927
ENSGALG00000004929
ENSGALG00000004932
ENSGALG00000004935
ENSGALG00000004937
ENSGALG00000004940
ENSGALG00000004943
ENSGALG00000004947
ENSGALG00000004948
ENSGALG00000004949
ENSGALG00000004952
ENSGALG00000004953
ENSGALG00000004956
ENSGALG00000004957
ENSGALG00000004958
ENSGALG00000004959
ENSGALG00000004960
ENSGALG00000004963
ENSGALG00000004965
ENSGALG00000004969
ENSGALG00000004971
ENSGALG00000004974
ENSGALG00000004980
ENSGALG00000004981
ENSGALG00000004986
ENSGALG00000004991
ENSGALG00000004997
ENSGALG00000004998
ENSGALG00000004999
ENSGALG00000005000
ENSGALG00000005001
ENSGALG00000005002
ENSGALG00000005004
ENSGALG00000005005
ENSGALG00000005006
ENSGALG00000005016
ENSGALG00000005017
ENSGALG00000005021
ENSGALG00000005022
ENSGALG00000005028
ENSGALG00000005030
ENSGALG00000005034
ENSGALG00000005035
ENSGALG00000005036
ENSGALG00000005038
ENSGALG00000005042
ENSGALG00000005046
ENSGALG00000005054
ENSGALG00000005057
ENSGALG00000005061
ENSGALG00000005062
ENSGALG00000005063
ENSGALG00000005064
ENSGALG00000005065
ENSGALG00000005066
ENSGALG00000005070
ENSGALG00000005071
ENSGALG00000005074
ENSGALG00000005077
ENSGALG00000005078
ENSGALG00000005079
ENSGALG00000005080
ENSGALG00000005084
ENSGALG00000005086
ENSGALG00000005088
ENSGALG00000005090
ENSGALG00000005092
ENSGALG00000005094
ENSGALG00000005095
ENSGALG00000005096
ENSGALG00000005099
ENSGALG00000005102
ENSGALG00000005103
ENSGALG00000005105
ENSGALG00000005108
ENSGALG00000005120
ENSGALG00000005121
ENSGALG00000005125
ENSGALG00000005126
ENSGALG00000005128
ENSGALG00000005132
ENSGALG00000005134
ENSGALG00000005135
ENSGALG00000005138
ENSGALG00000005139
ENSGALG00000005140
ENSGALG00000005146
ENSGALG00000005147
ENSGALG00000005150
ENSGALG00000005158
ENSGALG00000005160
ENSGALG00000005162
ENSGALG00000005164
ENSGALG00000005169
ENSGALG00000005171
ENSGALG00000005173
ENSGALG00000005188
ENSGALG00000005195
ENSGALG00000005198
ENSGALG00000005200
ENSGALG00000005203
ENSGALG00000005205
ENSGALG00000005206
ENSGALG00000005208
ENSGALG00000005209
ENSGALG00000005214
ENSGALG00000005215
ENSGALG00000005217
ENSGALG00000005229
ENSGALG00000005230
ENSGALG00000005232
ENSGALG00000005236
ENSGALG00000005237
ENSGALG00000005241
ENSGALG00000005243
ENSGALG00000005248
ENSGALG00000005249
ENSGALG00000005251
ENSGALG00000005253
ENSGALG00000005254
ENSGALG00000005256
ENSGALG00000005259
ENSGALG00000005263
ENSGALG00000005266
ENSGALG00000005268
ENSGALG00000005269
ENSGALG00000005277
ENSGALG00000005279
ENSGALG00000005280
ENSGALG00000005283
ENSGALG00000005284
ENSGALG00000005287
ENSGALG00000005290
ENSGALG00000005294
ENSGALG00000005295
ENSGALG00000005299
ENSGALG00000005302
ENSGALG00000005305
ENSGALG00000005309
ENSGALG00000005314
ENSGALG00000005315
ENSGALG00000005316
ENSGALG00000005318
ENSGALG00000005321
ENSGALG00000005326
ENSGALG00000005328
ENSGALG00000005329
ENSGALG00000005330
ENSGALG00000005331
ENSGALG00000005332
ENSGALG00000005336
ENSGALG00000005337
ENSGALG00000005338
ENSGALG00000005340
ENSGALG00000005345
ENSGALG00000005346
ENSGALG00000005347
ENSGALG00000005349
ENSGALG00000005352
ENSGALG00000005353
ENSGALG00000005354
ENSGALG00000005357
ENSGALG00000005360
ENSGALG00000005363
ENSGALG00000005365
ENSGALG00000005367
ENSGALG00000005368
ENSGALG00000005369
ENSGALG00000005374
ENSGALG00000005377
ENSGALG00000005378
ENSGALG00000005379
ENSGALG00000005383
ENSGALG00000005385
ENSGALG00000005390
ENSGALG00000005391
ENSGALG00000005393
ENSGALG00000005395
ENSGALG00000005397
ENSGALG00000005398
ENSGALG00000005401
ENSGALG00000005402
ENSGALG00000005403
ENSGALG00000005407
ENSGALG00000005408
ENSGALG00000005412
ENSGALG00000005414
ENSGALG00000005415
ENSGALG00000005417
ENSGALG00000005418
ENSGALG00000005420
ENSGALG00000005422
ENSGALG00000005423
ENSGALG00000005425
ENSGALG00000005426
ENSGALG00000005430
ENSGALG00000005438
ENSGALG00000005439
ENSGALG00000005441
ENSGALG00000005442
ENSGALG00000005450
ENSGALG00000005451
ENSGALG00000005452
ENSGALG00000005456
ENSGALG00000005460
ENSGALG00000005462
ENSGALG00000005465
ENSGALG00000005468
ENSGALG00000005470
ENSGALG00000005472
ENSGALG00000005473
ENSGALG00000005474
ENSGALG00000005476
ENSGALG00000005478
ENSGALG00000005481
ENSGALG00000005483
ENSGALG00000005487
ENSGALG00000005489
ENSGALG00000005490
ENSGALG00000005494
ENSGALG00000005503
ENSGALG00000005504
ENSGALG00000005505
ENSGALG00000005506
ENSGALG00000005507
ENSGALG00000005509
ENSGALG00000005512
ENSGALG00000005516
ENSGALG00000005517
ENSGALG00000005519
ENSGALG00000005521
ENSGALG00000005522
ENSGALG00000005524
ENSGALG00000005525
ENSGALG00000005527
ENSGALG00000005530
ENSGALG00000005531
ENSGALG00000005533
ENSGALG00000005534
ENSGALG00000005535
ENSGALG00000005540
ENSGALG00000005541
ENSGALG00000005547
ENSGALG00000005549
ENSGALG00000005550
ENSGALG00000005551
ENSGALG00000005552
ENSGALG00000005553
ENSGALG00000005554
[truncated: 5,830 more rows]
