# Supplementary material for: Gene expression networks and functionally enriched pathways involved in the response of domestic chicken to acute heat stress
Source: Front Genet. 2023 May 2;14:1102136. doi: 10.3389/fgene.2023.1102136 (PMC10185895; doi:10.3389/fgene.2023.1102136)
Supplement: Supplementary file 14 [file DataSheet8.xlsx]

## Sheet: Sheet1
Significant levels of all 406 eSNPs on all nine significant modules
rs id	snp2	Chromosome	Position	transcript id	gene id	gene symbol	pvalue-green	pvalue-brown	pvalue-yellow	pvalue-tan	pvalue-royalblue	pvalue-purple	pvalue-pink	pvalue-turquoise	pvalue-lightcyan
.	snp1.194317760	1	194317760	ENSGALT00000068577	ENSGALG00000035803	THRSP	0.0005153	0.00023	0.0001295	0.001871	0.003109	0.002902	2.14e-05	8.32e-05	0.0005153
.	snp1.194317935	1	194317935	ENSGALT00000068577	ENSGALG00000035803	THRSP	0.01185	0.002601	0.008426	0.02915	0.03474	0.02759	0.01377	0.001094	0.01185
.	snp1.194317976	1	194317976	ENSGALT00000068577	ENSGALG00000035803	THRSP	0.01185	0.002601	0.008426	0.02915	0.03474	0.02766	0.01438	0.001094	0.01185
.	snp1.145399744	1	145399744	ENSGALT00000095508	ENSGALG00000022758	GGACT	0.01525	0.0048	0.008426	0.03809	0.04583	0.0377	0.02658	0.001793	0.01525
.	snp1.69077278	1	69077278	ENSGALT00000092764	ENSGALG00000029308	PNPLA3	0.00439	0.002457	0.002797	0.01647	0.01655	0.01556	0.0002803	8.32e-05	0.00439
.	snp1.69084427	1	69084427	ENSGALT00000092764	ENSGALG00000029308	PNPLA3	0.02381	0.01777	0.01451	0.05762	0.06249	0.06155	0.05141	0.01795	0.02381
.	snp1.69075418	1	69075418	ENSGALT00000092764	ENSGALG00000029308	PNPLA3	0.02381	0.01788	0.01473	0.05783	0.06249	0.06181	0.05157	0.01824	0.02381
.	snp1.69076469	1	69076469	ENSGALT00000092764	ENSGALG00000029308	PNPLA3	0.02381	0.02018	0.01675	0.06067	0.06249	0.06524	0.05527	0.02142	0.02381
.	snp1.69089343	1	69089343	ENSGALT00000073442	ENSGALG00000029308	PNPLA3	0.01185	0.002601	0.008426	0.0291	0.03474	0.02752	0.01366	0.0009259	0.01185
.	snp5.49842598	5	49842598	ENSGALT00000018558	ENSGALG00000011376	ANKRD9	0.01312	0.003476	0.008426	0.03116	0.03926	0.03236	0.01803	0.001793	0.01312
.	snp5.49842750	5	49842750	ENSGALT00000018558	ENSGALG00000011376	ANKRD9	0.01378	0.003476	0.008426	0.03124	0.03945	0.03247	0.01842	0.001793	0.01378
.	snp5.49842872	5	49842872	ENSGALT00000018558	ENSGALG00000011376	ANKRD9	0.02381	0.02059	0.0174	0.06171	0.06249	0.06649	0.05546	0.02189	0.02381
.	snp1.130441782	1	130441782	ENSGALT00000026928	ENSGALG00000016689	ASMTL	0.0318	0.03373	0.02427	0.06798	0.07289	0.07886	0.06449	0.02726	0.0318
.	snp2.26585047	2	26585047	ENSGALT00000078213	ENSGALG00000035140	TMEM106B	0.06532	0.05363	0.0578	0.08461	0.09833	0.1225	0.08972	0.04754	0.06532
.	snp23.5759943	23	5759943	ENSGALT00000006564	ENSGALG00000004122	PNRC2	0.04956	0.03957	0.03712	0.08097	0.07482	0.09852	0.06449	0.03471	0.04956
rs15207770	snp23.5760877	23	5760877	ENSGALT00000006564	ENSGALG00000004122	PNRC2	0.04964	0.03957	0.03728	0.08097	0.07482	0.09852	0.06449	0.03471	0.04964
.	snp23.5761062	23	5761062	ENSGALT00000006564	ENSGALG00000004122	PNRC2	0.05048	0.03957	0.03737	0.08097	0.07482	0.09852	0.06449	0.03522	0.05048
.	snp18.4941882	18	4941882	ENSGALT00000053340	ENSGALG00000040896	FASN	0.009414	0.002457	0.007872	0.02421	0.03343	0.02454	0.009364	0.0004972	0.009414
.	snp18.4946723	18	4946723	ENSGALT00000053340	ENSGALG00000040896	FASN	0.009414	0.002457	0.007925	0.02421	0.03366	0.02541	0.01061	0.0004972	0.009414
.	snp9.17666043	9	17666043	ENSGALT00000079158	ENSGALG00000041873	MFN1	0.008835	0.002457	0.007128	0.02024	0.03057	0.02313	0.006734	0.0002011	0.008835
.	snp19.369698	19	369698	ENSGALT00000080548	ENSGALG00000034960	MLXIPL	0.04819	0.03815	0.03493	0.07958	0.07482	0.09734	0.06449	0.03348	0.04819
.	snp19.369825	19	369825	ENSGALT00000080548	ENSGALG00000034960	MLXIPL	0.04819	0.03815	0.03538	0.08011	0.07482	0.09758	0.06449	0.03363	0.04819
.	snpZ.65334247	Z	65334247	ENSGALT00000086136	ENSGALG00000015544	ALDOB	0.02381	0.0185	0.01503	0.05843	0.06249	0.06193	0.05185	0.0188	0.02381
.	snpZ.65334851	Z	65334851	ENSGALT00000086136	ENSGALG00000015544	ALDOB	0.05071	0.0403	0.03772	0.08097	0.07529	0.09958	0.06449	0.03658	0.05071
.	snpZ.65332379	Z	65332379	ENSGALT00000086136	ENSGALG00000015544	ALDOB	0.04103	0.03463	0.03141	0.07435	0.07482	0.08858	0.06449	0.03325	0.04103
.	snp6.27581008	6	27581008	ENSGALT00000014299	ENSGALG00000008795	GPAM	0.007825	0.002457	0.005285	0.01726	0.02566	0.01964	0.003	0.0002011	0.007825
.	snp6.27591116	6	27591116	ENSGALT00000014299	ENSGALG00000008795	GPAM	0.007901	0.002457	0.005285	0.01728	0.02678	0.02038	0.003311	0.0002011	0.007901
.	snp7.22259345	7	22259345	ENSGALT00000018510	ENSGALG00000011343	CNPPD1	0.03471	0.03373	0.02885	0.06959	0.07482	0.08452	0.06449	0.0298	0.03471
.	snp7.22259653	7	22259653	ENSGALT00000018510	ENSGALG00000011343	CNPPD1	0.03622	0.03373	0.02888	0.06959	0.07482	0.08528	0.06449	0.0298	0.03622
.	snp6.11554941	6	11554941	ENSGALT00000006717	ENSGALG00000021039	HKDC1	0.02872	0.02677	0.02256	0.06545	0.06714	0.07375	0.06092	0.02534	0.02872
.	snp6.20168179	6	20168179	ENSGALT00000010304	ENSGALG00000006378	LIPA	0.02555	0.02264	0.01899	0.06496	0.06249	0.06751	0.05794	0.02363	0.02555
.	snp6.20696775	6	20696775	ENSGALT00000010788	ENSGALG00000006670	PPP1R3C	0.01185	0.00286	0.008426	0.0295	0.03532	0.02878	0.01599	0.001163	0.01185
.	snp6.20696587	6	20696587	ENSGALT00000010788	ENSGALG00000006670	PPP1R3C	0.01185	0.00286	0.008426	0.02916	0.03474	0.02792	0.01465	0.001163	0.01185
.	snp6.20696628	6	20696628	ENSGALT00000010788	ENSGALG00000006670	PPP1R3C	0.01185	0.00286	0.008426	0.0295	0.03477	0.02855	0.01555	0.001163	0.01185
.	snp6.20696753	6	20696753	ENSGALT00000010788	ENSGALG00000006670	PPP1R3C	0.001153	0.0005874	0.000378	0.003882	0.004996	0.003466	2.14e-05	8.32e-05	0.001153
.	snp6.20697197	6	20697197	ENSGALT00000010788	ENSGALG00000006670	PPP1R3C	0.01525	0.006253	0.008426	0.03918	0.04893	0.03982	0.02943	0.003102	0.01525
.	snp6.20697830	6	20697830	ENSGALT00000010788	ENSGALG00000006670	PPP1R3C	0.01185	0.00286	0.008426	0.02954	0.03584	0.02901	0.01599	0.001183	0.01185
.	snp6.20697871	6	20697871	ENSGALT00000010788	ENSGALG00000006670	PPP1R3C	0.01221	0.00286	0.008426	0.03006	0.03619	0.02932	0.01603	0.001248	0.01221
.	snp6.20697952	6	20697952	ENSGALT00000010788	ENSGALG00000006670	PPP1R3C	0.0123	0.00286	0.008426	0.03092	0.0363	0.02994	0.01603	0.001333	0.0123
.	snp6.20698090	6	20698090	ENSGALT00000010788	ENSGALG00000006670	PPP1R3C	0.01243	0.00286	0.008426	0.03096	0.0363	0.03048	0.01603	0.001333	0.01243
.	snp8.16802339	8	16802339	ENSGALT00000014191	ENSGALG00000008722	MCOLN2	0.008835	0.002457	0.006668	0.01903	0.03003	0.02313	0.005964	0.0002011	0.008835
.	snp1.169366587	1	169366587	ENSGALT00000027443	ENSGALG00000016986	LCP1	0.001612	0.000833	0.0005842	0.008437	0.01058	0.007162	2.14e-05	8.32e-05	0.001612
.	snp1.63278459	1	63278459	ENSGALT00000087347	ENSGALG00000013098	MGST1	0.04788	0.03677	0.03493	0.07874	0.07482	0.09677	0.06449	0.03325	0.04788
.	snp1.63278080	1	63278080	ENSGALT00000087347	ENSGALG00000013098	MGST1	0.05888	0.04361	0.04649	0.08097	0.08623	0.1116	0.07181	0.03769	0.05888
.	snp1.63278890	1	63278890	ENSGALT00000087347	ENSGALG00000013098	MGST1	0.05071	0.04019	0.03743	0.08097	0.07482	0.0994	0.06449	0.03566	0.05071
.	snp2.63178279	2	63178279	ENSGALT00000092770	ENSGALG00000012748	ELOVL2	0.02316	0.01669	0.01431	0.05464	0.06249	0.05829	0.04907	0.01692	0.02316
.	snp28.3997141	28	3997141	ENSGALT00000005309	ENSGALG00000003357	FKBP8	0.02381	0.02065	0.0174	0.0622	0.06249	0.06649	0.05576	0.02189	0.02381
.	snp3.108780348	3	108780348	ENSGALT00000026937	ENSGALG00000016690	CYP2AC1	0.0318	0.03373	0.02552	0.06837	0.07482	0.08131	0.06449	0.0282	0.0318
.	snp3.108777051	3	108777051	ENSGALT00000026937	ENSGALG00000016690	CYP2AC1	0.01525	0.007841	0.00864	0.04168	0.04972	0.04126	0.0299	0.003646	0.01525
.	snp3.108780433	3	108780433	ENSGALT00000026937	ENSGALG00000016690	CYP2AC1	0.0318	0.03373	0.02552	0.06837	0.07482	0.08159	0.06449	0.02858	0.0318
.	snp3.108780454	3	108780454	ENSGALT00000026937	ENSGALG00000016690	CYP2AC1	0.03223	0.03373	0.02578	0.06837	0.07482	0.08165	0.06449	0.02862	0.03223
.	snp3.108776916	3	108776916	ENSGALT00000026937	ENSGALG00000016690	CYP2AC1	0.03111	0.03178	0.02394	0.06764	0.07136	0.0765	0.06307	0.02664	0.03111
.	snp3.88404829	3	88404829	ENSGALT00000031634	ENSGALG00000028551	NA	0.005335	0.002457	0.002797	0.01671	0.01717	0.01626	0.0008715	8.32e-05	0.005335
.	snp5.328799	5	328799	ENSGALT00000050813	ENSGALG00000037854	TKFC	0.007013	0.002457	0.004313	0.01671	0.0233	0.01828	0.002708	0.0001036	0.007013
.	snp5.327914	5	327914	ENSGALT00000050813	ENSGALG00000037854	TKFC	0.007013	0.002457	0.003686	0.01671	0.02271	0.01747	0.002474	0.0001036	0.007013
.	snpZ.46599990	Z	46599990	ENSGALT00000000320	ENSGALG00000000241	STARD4	0.03012	0.0305	0.0232	0.06671	0.07022	0.07536	0.06175	0.02591	0.03012
.	snp28.952934	28	952934	ENSGALT00000000877	ENSGALG00000000619	ANGPTL4	0.02265	0.01628	0.01431	0.05153	0.06249	0.05753	0.04853	0.01591	0.02265
.	snp28.952958	28	952958	ENSGALT00000000877	ENSGALG00000000619	ANGPTL4	0.01525	0.007358	0.008581	0.04066	0.04902	0.04033	0.02947	0.003102	0.01525
.	snp28.953685	28	953685	ENSGALT00000000877	ENSGALG00000000619	ANGPTL4	0.01525	0.005121	0.008426	0.03895	0.04833	0.03889	0.02903	0.002898	0.01525
.	snp26.2582371	26	2582371	ENSGALT00000001353	ENSGALG00000000919	PIGR	0.01144	0.002457	0.008426	0.02785	0.03474	0.02662	0.01175	0.000806	0.01144
.	snp26.2583110	26	2583110	ENSGALT00000001353	ENSGALG00000000919	PIGR	0.001454	0.0007233	0.0005213	0.006373	0.007583	0.004632	2.14e-05	8.32e-05	0.001454
.	snp26.2585104	26	2585104	ENSGALT00000001353	ENSGALG00000000919	PIGR	0.01164	0.002457	0.008426	0.02825	0.03474	0.02734	0.01271	0.0009259	0.01164
.	snp26.2585152	26	2585152	ENSGALT00000001353	ENSGALG00000000919	PIGR	0.01179	0.002457	0.008426	0.02874	0.03474	0.02734	0.01358	0.0009259	0.01179
.	snp28.1750271	28	1750271	ENSGALT00000002682	ENSGALG00000001749	ACSBG2	0.01525	0.007882	0.00864	0.04168	0.04977	0.04131	0.03012	0.003983	0.01525
.	snp18.4246697	18	4246697	ENSGALT00000002759	ENSGALG00000001790	METTL23	0.05985	0.04766	0.04966	0.08097	0.08821	0.1177	0.07862	0.03886	0.05985
.	snp18.4247253	18	4247253	ENSGALT00000002759	ENSGALG00000001790	METTL23	0.02036	0.01435	0.01314	0.04449	0.05816	0.05278	0.04481	0.01429	0.02036
.	snp11.1177031	11	1177031	ENSGALT00000003047	ENSGALG00000001965	AARS	0.039	0.03373	0.03141	0.07254	0.07482	0.08652	0.06449	0.03266	0.039
.	snp8.1723441	8	1723441	ENSGALT00000003258	ENSGALG00000002090	GPSM2	0.05985	0.0465	0.04904	0.08097	0.08623	0.1171	0.07709	0.03886	0.05985
.	snp23.4213254	23	4213254	ENSGALT00000003362	ENSGALG00000002144	THRAP3	0.002934	0.000833	0.002005	0.01163	0.01215	0.01174	2.14e-05	8.32e-05	0.002934
.	snp23.4213004	23	4213004	ENSGALT00000003362	ENSGALG00000002144	THRAP3	0.05644	0.04255	0.04519	0.08097	0.08534	0.1094	0.06943	0.03769	0.05644
.	snp23.4213017	23	4213017	ENSGALT00000003362	ENSGALG00000002144	THRAP3	0.05985	0.04712	0.04952	0.08097	0.08669	0.1173	0.07843	0.03886	0.05985
.	snp23.4213173	23	4213173	ENSGALT00000003362	ENSGALG00000002144	THRAP3	0.002934	0.000833	0.001833	0.0109	0.01194	0.01051	2.14e-05	8.32e-05	0.002934
rs1059450804	snp23.4213945	23	4213945	ENSGALT00000003362	ENSGALG00000002144	THRAP3	0.04863	0.03914	0.0365	0.08097	0.07482	0.098	0.06449	0.03419	0.04863
.	snp23.4214117	23	4214117	ENSGALT00000003362	ENSGALG00000002144	THRAP3	0.003218	0.001267	0.002409	0.01311	0.01353	0.01279	2.14e-05	8.32e-05	0.003218
.	snp10.1786951	10	1786951	ENSGALT00000040255	ENSGALG00000002160	B2M	0.01525	0.009486	0.00864	0.04449	0.05384	0.045	0.03619	0.008263	0.01525
.	snp10.1786961	10	1786961	ENSGALT00000040255	ENSGALG00000002160	B2M	0.01525	0.004266	0.008426	0.03628	0.04482	0.03669	0.02484	0.001793	0.01525
.	snpZ.71761315	Z	71761315	ENSGALT00000003423	ENSGALG00000002187	HSD17B4	0.05362	0.04094	0.04214	0.08097	0.08195	0.1068	0.06615	0.03769	0.05362
.	snpZ.71765866	Z	71765866	ENSGALT00000003423	ENSGALG00000002187	HSD17B4	0.0542	0.04094	0.0435	0.08097	0.08327	0.1077	0.06623	0.03769	0.0542
.	snpZ.71765827	Z	71765827	ENSGALT00000003423	ENSGALG00000002187	HSD17B4	0.0542	0.04094	0.04228	0.08097	0.08253	0.1069	0.06623	0.03769	0.0542
.	snpZ.71766305	Z	71766305	ENSGALT00000003423	ENSGALG00000002187	HSD17B4	0.05452	0.04094	0.04398	0.08097	0.08333	0.1078	0.06678	0.03769	0.05452
.	snpZ.71792447	Z	71792447	ENSGALT00000003423	ENSGALG00000002187	HSD17B4	0.05464	0.04094	0.04419	0.08097	0.08337	0.108	0.06761	0.03769	0.05464
.	snp8.3038329	8	3038329	ENSGALT00000003734	ENSGALG00000002369	F13B	0.01525	0.009486	0.00864	0.04406	0.05118	0.04347	0.03336	0.006259	0.01525
rs314529421	snp8.3032644	8	3032644	ENSGALT00000003734	ENSGALG00000002369	F13B	0.01525	0.009486	0.00864	0.04406	0.05112	0.04338	0.03302	0.00605	0.01525
.	snp8.3038593	8	3038593	ENSGALT00000003734	ENSGALG00000002369	F13B	0.01525	0.009486	0.00864	0.04406	0.05119	0.04371	0.03367	0.006893	0.01525
.	snp19.5020523	19	5020523	ENSGALT00000003775	ENSGALG00000002397	PSPH	0.002317	0.000833	0.001537	0.01065	0.01192	0.009244	2.14e-05	8.32e-05	0.002317
.	snp19.5024858	19	5024858	ENSGALT00000003775	ENSGALG00000002397	PSPH	0.0003914	0.0001761	0.0001083	0.00151	0.003011	0.001025	2.14e-05	8.32e-05	0.0003914
.	snp19.5020758	19	5020758	ENSGALT00000003775	ENSGALG00000002397	PSPH	0.02381	0.01853	0.01528	0.0589	0.06249	0.06207	0.05217	0.01926	0.02381
.	snp19.5021120	19	5021120	ENSGALT00000003775	ENSGALG00000002397	PSPH	0.02178	0.01527	0.01407	0.04811	0.05988	0.05551	0.04736	0.01514	0.02178
.	snp19.5021523	19	5021523	ENSGALT00000003775	ENSGALG00000002397	PSPH	0.01289	0.003271	0.008426	0.03116	0.03798	0.03139	0.01779	0.001548	0.01289
.	snp19.5021704	19	5021704	ENSGALT00000003775	ENSGALG00000002397	PSPH	0.013	0.003271	0.008426	0.03116	0.03917	0.03168	0.01798	0.001793	0.013
.	snp19.5022527	19	5022527	ENSGALT00000003775	ENSGALG00000002397	PSPH	0.01267	0.003128	0.008426	0.03096	0.03668	0.03088	0.01641	0.001439	0.01267
.	snp8.3055772	8	3055772	ENSGALT00000103586	ENSGALG00000002431	NA	0.01525	0.009486	0.00864	0.04427	0.05179	0.04427	0.03489	0.008209	0.01525
.	snp8.3043889	8	3043889	ENSGALT00000103586	ENSGALG00000002431	NA	0.01525	0.009486	0.00864	0.04406	0.05147	0.04399	0.03404	0.007414	0.01525
.	snp8.3043913	8	3043913	ENSGALT00000103586	ENSGALG00000002431	NA	0.01525	0.009486	0.00864	0.04406	0.05147	0.04412	0.03427	0.007818	0.01525
.	snp8.3044013	8	3044013	ENSGALT00000103586	ENSGALG00000002431	NA	0.01525	0.009486	0.00864	0.04422	0.05147	0.04414	0.03444	0.008209	0.01525
.	snp8.3055782	8	3055782	ENSGALT00000103586	ENSGALG00000002431	NA	0.01525	0.009486	0.00864	0.04432	0.05228	0.04436	0.03489	0.008209	0.01525
.	snp7.22419043	7	22419043	ENSGALT00000003899	ENSGALG00000002470	NA	0.03631	0.03373	0.02904	0.07018	0.07482	0.08536	0.06449	0.0298	0.03631
.	snp7.22420874	7	22420874	ENSGALT00000003899	ENSGALG00000002470	NA	0.03636	0.03373	0.02946	0.07025	0.07482	0.0855	0.06449	0.03004	0.03636
.	snp6.5217109	6	5217109	ENSGALT00000041145	ENSGALG00000002507	MBL2	0.06532	0.05363	0.05862	0.08461	0.1008	0.1239	0.09057	0.0489	0.06532
.	snp6.5218763	6	5218763	ENSGALT00000041145	ENSGALG00000002507	MBL2	0.06532	0.05363	0.0587	0.08461	0.1009	0.1241	0.09094	0.0489	0.06532
.	snp6.5959908	6	5959908	ENSGALT00000004265	ENSGALG00000002705	CISD1	0.06532	0.05363	0.05881	0.08493	0.101	0.1245	0.09222	0.04937	0.06532
.	snp8.4211089	8	4211089	ENSGALT00000004312	ENSGALG00000002734	UHMK1	0.02381	0.02247	0.01795	0.06469	0.06249	0.06743	0.05732	0.02349	0.02381
.	snp8.4215435	8	4215435	ENSGALT00000004312	ENSGALG00000002734	UHMK1	0.008835	0.002457	0.006668	0.01903	0.0298	0.02282	0.005643	0.0002011	0.008835
.	snp13.9834043	13	9834043	ENSGALT00000004517	ENSGALG00000002863	ERGIC1	0.04868	0.03957	0.03704	0.08097	0.07482	0.09852	0.06449	0.03434	0.04868
.	snp10.4098188	10	4098188	ENSGALT00000004816	ENSGALG00000003046	PSMA4	0.008867	0.002457	0.007128	0.02032	0.03058	0.02329	0.007203	0.0002011	0.008867
.	snp15.5282311	15	5282311	ENSGALT00000039467	ENSGALG00000003321	RILPL2	0.0165	0.009486	0.00864	0.04449	0.05536	0.04554	0.0375	0.008877	0.0165
rs738967917	snp15.5285054	15	5285054	ENSGALT00000039467	ENSGALG00000003321	RILPL2	0.01669	0.009486	0.00864	0.04449	0.05541	0.04554	0.03753	0.01006	0.01669
.	snpZ.10347490	Z	10347490	ENSGALT00000039198	ENSGALG00000003326	AMACR	0.01525	0.007579	0.008633	0.04168	0.04969	0.04095	0.02975	0.003404	0.01525
.	snp7.4378370	7	4378370	ENSGALT00000089877	ENSGALG00000003570	ATIC	0.02593	0.02432	0.01971	0.06496	0.06249	0.06829	0.05855	0.02363	0.02593
.	snp7.4421117	7	4421117	ENSGALT00000063728	ENSGALG00000003578	FN1	0.01924	0.01254	0.01268	0.04449	0.05697	0.05082	0.04371	0.01387	0.01924
.	snp7.4428464	7	4428464	ENSGALT00000063728	ENSGALG00000003578	FN1	0.008835	0.002457	0.006577	0.01785	0.02909	0.0209	0.004557	0.0002011	0.008835
.	snp7.4683454	7	4683454	ENSGALT00000087721	ENSGALG00000003812	UBE2F	0.008835	0.002457	0.006615	0.01866	0.02964	0.02207	0.004868	0.0002011	0.008835
.	snp6.11288529	6	11288529	ENSGALT00000051779	ENSGALG00000003947	HNRNPH3	0.05942	0.04575	0.04771	0.08097	0.08623	0.1145	0.07443	0.03823	0.05942
.	snp20.5398395	20	5398395	ENSGALT00000006710	ENSGALG00000004220	SERINC3	0.01018	0.002457	0.007925	0.02539	0.03474	0.02555	0.01125	0.0006192	0.01018
.	snp20.5400603	20	5400603	ENSGALT00000006710	ENSGALG00000004220	SERINC3	0.01052	0.002457	0.007925	0.02607	0.03474	0.02579	0.0116	0.0006976	0.01052
.	snp10.7521676	10	7521676	ENSGALT00000067066	ENSGALG00000004261	AQP9	0.04351	0.03514	0.03209	0.07785	0.07482	0.09007	0.06449	0.03325	0.04351
.	snp10.7521867	10	7521867	ENSGALT00000067066	ENSGALG00000004261	AQP9	0.01525	0.009486	0.00864	0.04449	0.05385	0.045	0.03648	0.008632	0.01525
.	snp10.7521874	10	7521874	ENSGALT00000067066	ENSGALG00000004261	AQP9	0.01608	0.009486	0.00864	0.04449	0.05472	0.045	0.03657	0.008678	0.01608
.	snp6.12216478	6	12216478	ENSGALT00000007055	ENSGALG00000004431	SAR1A	0.007013	0.002457	0.004694	0.01671	0.02403	0.01864	0.002806	0.0001944	0.007013
.	snp14.4325023	14	4325023	ENSGALT00000007080	ENSGALG00000004449	CYP3A5	0.04355	0.03536	0.03218	0.0779	0.07482	0.09039	0.06449	0.03325	0.04355
.	snp6.12673247	6	12673247	ENSGALT00000081103	ENSGALG00000004769	PSAP	0.06305	0.05319	0.05194	0.08461	0.09478	0.1188	0.08532	0.0447	0.06305
.	snp6.13098151	6	13098151	ENSGALT00000007678	ENSGALG00000004809	PPIF	0.007013	0.002457	0.004885	0.0168	0.0243	0.01878	0.002993	0.0002011	0.007013
.	snp15.6681593	15	6681593	ENSGALT00000089441	ENSGALG00000004818	RPL6	0.04529	0.03625	0.03411	0.0779	0.07482	0.09258	0.06449	0.03325	0.04529
.	snp15.6681629	15	6681629	ENSGALT00000089441	ENSGALG00000004818	RPL6	0.04534	0.03625	0.03432	0.0779	0.07482	0.09298	0.06449	0.03325	0.04534
.	snp6.14000413	6	14000413	ENSGALT00000007776	ENSGALG00000004871	RPS24	0.06331	0.05319	0.05194	0.08461	0.09482	0.1188	0.08547	0.0448	0.06331
.	snp6.14000422	6	14000422	ENSGALT00000007776	ENSGALG00000004871	RPS24	0.06354	0.05319	0.05329	0.08461	0.09509	0.1189	0.08571	0.04492	0.06354
.	snp6.14004564	6	14004564	ENSGALT00000007776	ENSGALG00000004871	RPS24	0.06354	0.05319	0.05434	0.08461	0.09542	0.1191	0.08604	0.04494	0.06354
.	snp4.2126622	4	2126622	ENSGALT00000008128	ENSGALG00000005071	MPP1	0.005633	0.002457	0.002797	0.01671	0.01753	0.01626	0.001441	8.32e-05	0.005633
.	snp4.2127224	4	2127224	ENSGALT00000008128	ENSGALG00000005071	MPP1	0.005881	0.002457	0.002797	0.01671	0.01916	0.01626	0.001441	0.0001036	0.005881
.	snp4.2127232	4	2127232	ENSGALT00000008128	ENSGALG00000005071	MPP1	0.006573	0.002457	0.002819	0.01671	0.01934	0.01635	0.001441	0.0001036	0.006573
.	snp17.5176604	17	5176604	ENSGALT00000103087	ENSGALG00000005095	SLC25A25	0.03036	0.03106	0.02367	0.06687	0.07048	0.0761	0.06209	0.02591	0.03036
.	snp14.6440361	14	6440361	ENSGALT00000008671	ENSGALG00000005398	HAGH	0.009187	0.002457	0.007186	0.02286	0.03228	0.02402	0.007566	0.0004972	0.009187
.	snp14.6445067	14	6445067	ENSGALT00000008671	ENSGALG00000005398	HAGH	0.009372	0.002457	0.007235	0.02315	0.03259	0.02432	0.007818	0.0004972	0.009372
.	snp4.2212520	4	2212520	ENSGALT00000072606	ENSGALG00000005425	OGT	0.06305	0.05078	0.05133	0.08149	0.09063	0.1188	0.08322	0.04089	0.06305
.	snp4.2203856	4	2203856	ENSGALT00000072606	ENSGALG00000005425	OGT	0.04866	0.03921	0.0365	0.08097	0.07482	0.098	0.06449	0.03434	0.04866
.	snp4.2203359	4	2203359	ENSGALT00000072606	ENSGALG00000005425	OGT	0.04136	0.03479	0.03141	0.07435	0.07482	0.08895	0.06449	0.03325	0.04136
rs738930444	snp19.8688358	19	8688358	ENSGALT00000034715	ENSGALG00000005439	ACACA	0.02951	0.02742	0.02311	0.06548	0.0678	0.07415	0.06131	0.02568	0.02951
.	snp5.9022358	5	9022358	ENSGALT00000039859	ENSGALG00000005587	EIF4G2	0.02121	0.01457	0.01314	0.04449	0.05841	0.05289	0.04511	0.01457	0.02121
.	snp5.9022453	5	9022453	ENSGALT00000039859	ENSGALG00000005587	EIF4G2	0.0216	0.01457	0.01342	0.04449	0.05841	0.05295	0.04575	0.01474	0.0216
.	snp12.9119559	12	9119559	ENSGALT00000009021	ENSGALG00000005622	ARF4	0.0216	0.01472	0.01343	0.04481	0.05841	0.05299	0.04614	0.01474	0.0216
.	snp8.13952302	8	13952302	ENSGALT00000009059	ENSGALG00000005647	ABCD3	0.05277	0.04094	0.04004	0.08097	0.07927	0.105	0.06508	0.03769	0.05277
.	snp12.9376575	12	9376575	ENSGALT00000009145	ENSGALG00000005701	IP6K2	0.02877	0.02685	0.02289	0.06548	0.06754	0.07409	0.06114	0.02568	0.02877
.	snp5.9637693	5	9637693	ENSGALT00000009326	ENSGALG00000005807	IPO7	0.01525	0.009486	0.00864	0.04406	0.05071	0.04326	0.03205	0.005334	0.01525
.	snp5.9633289	5	9633289	ENSGALT00000009326	ENSGALG00000005807	IPO7	0.01525	0.009486	0.00864	0.0417	0.05054	0.04308	0.03141	0.004579	0.01525
.	snp5.9637065	5	9637065	ENSGALT00000009326	ENSGALG00000005807	IPO7	0.01525	0.009486	0.00864	0.04281	0.05056	0.04325	0.03164	0.004603	0.01525
.	snp9.5134021	9	5134021	ENSGALT00000009355	ENSGALG00000005823	HDLBP	0.001454	0.0007233	0.0005213	0.005082	0.006843	0.004406	2.14e-05	8.32e-05	0.001454
.	snp9.5124865	9	5124865	ENSGALT00000009355	ENSGALG00000005823	HDLBP	0.03909	0.03398	0.03141	0.07279	0.07482	0.08699	0.06449	0.03288	0.03909
.	snp9.5126875	9	5126875	ENSGALT00000009355	ENSGALG00000005823	HDLBP	0.03964	0.03398	0.03141	0.07325	0.07482	0.08777	0.06449	0.03325	0.03964
.	snp9.5129049	9	5129049	ENSGALT00000009355	ENSGALG00000005823	HDLBP	0.001454	0.0007233	0.0005213	0.004975	0.006772	0.004221	2.14e-05	8.32e-05	0.001454
.	snp4.2993736	4	2993736	ENSGALT00000009540	ENSGALG00000005930	PLS3	0.01525	0.006018	0.008426	0.03908	0.04834	0.03962	0.02903	0.003019	0.01525
.	snp4.2994387	4	2994387	ENSGALT00000009540	ENSGALG00000005930	PLS3	0.06421	0.05337	0.05489	0.08461	0.09694	0.1194	0.08635	0.0454	0.06421
.	snp4.2994442	4	2994442	ENSGALT00000009540	ENSGALG00000005930	PLS3	0.01829	0.01131	0.01162	0.04449	0.05683	0.04894	0.04074	0.01241	0.01829
.	snp6.20098791	6	20098791	ENSGALT00000018064	ENSGALG00000006343	ACTA2	0.04819	0.03902	0.03635	0.08097	0.07482	0.098	0.06449	0.03419	0.04819
.	snp9.4767104	9	4767104	ENSGALT00000010419	ENSGALG00000006453	TF	0.06305	0.05227	0.05133	0.08234	0.09179	0.1188	0.08447	0.04254	0.06305
.	snp9.4766492	9	4766492	ENSGALT00000010419	ENSGALG00000006453	TF	0.01525	0.009486	0.00864	0.04439	0.05247	0.04461	0.0351	0.008209	0.01525
.	snp4.5097204	4	5097204	ENSGALT00000054417	ENSGALG00000006623	ATP11C	0.03269	0.03373	0.02699	0.06837	0.07482	0.0817	0.06449	0.0288	0.03269
.	snp4.5099328	4	5099328	ENSGALT00000054417	ENSGALG00000006623	ATP11C	0.03354	0.03373	0.02722	0.06837	0.07482	0.08179	0.06449	0.02896	0.03354
.	snp20.10344530	20	10344530	ENSGALT00000010917	ENSGALG00000006756	NA	0.01068	0.002457	0.007925	0.02636	0.03474	0.02662	0.01167	0.000806	0.01068
.	snp15.9401936	15	9401936	ENSGALT00000084400	ENSGALG00000006968	HNF1A	0.0628	0.04994	0.05133	0.08114	0.09035	0.1188	0.08055	0.04011	0.0628
.	snp15.9404269	15	9404269	ENSGALT00000084400	ENSGALG00000006968	HNF1A	0.05508	0.04177	0.04425	0.08097	0.08386	0.1081	0.06887	0.03769	0.05508
.	snp14.10466511	14	10466511	ENSGALT00000094273	ENSGALG00000007334	ABAT	0.009414	0.002457	0.007262	0.02421	0.03299	0.02437	0.008568	0.0004972	0.009414
.	snp5.17258112	5	17258112	ENSGALT00000011936	ENSGALG00000007381	NA	0.003641	0.002038	0.002458	0.01469	0.01491	0.01314	5.41e-05	8.32e-05	0.003641
.	snp5.17258196	5	17258196	ENSGALT00000011936	ENSGALG00000007381	NA	0.02593	0.02493	0.02004	0.06496	0.06249	0.06829	0.05894	0.02363	0.02593
.	snp20.10898143	20	10898143	ENSGALT00000012067	ENSGALG00000007462	CTSZ	0.0517	0.04044	0.0389	0.08097	0.07555	0.1031	0.06449	0.03769	0.0517
.	snp20.10899822	20	10899822	ENSGALT00000012067	ENSGALG00000007462	CTSZ	0.0517	0.04044	0.03905	0.08097	0.07586	0.1034	0.06449	0.03769	0.0517
.	snp9.15078456	9	15078456	ENSGALT00000012087	ENSGALG00000007478	SLC51A	0.04028	0.03398	0.03141	0.07333	0.07482	0.08801	0.06449	0.03325	0.04028
.	snp6.23308440	6	23308440	ENSGALT00000039466	ENSGALG00000007606	PGAM1	0.001242	0.0007233	0.0004506	0.004122	0.004996	0.003646	2.14e-05	8.32e-05	0.001242
.	snp6.23308969	6	23308969	ENSGALT00000039466	ENSGALG00000007606	PGAM1	0.001454	0.0007233	0.0005213	0.004234	0.005676	0.003651	2.14e-05	8.32e-05	0.001454
.	snp9.15340241	9	15340241	ENSGALT00000072981	ENSGALG00000007664	PSMD1	0.01525	0.009486	0.00864	0.04449	0.05283	0.04474	0.03524	0.008209	0.01525
.	snp10.19575366	10	19575366	ENSGALT00000012956	ENSGALG00000007979	CALML4	0.04439	0.03619	0.0328	0.0779	0.07482	0.0915	0.06449	0.03325	0.04439
.	snp18.10721693	18	10721693	ENSGALT00000080909	ENSGALG00000007999	MRPS7	0.01944	0.01277	0.01314	0.04449	0.05754	0.05121	0.04406	0.01419	0.01944
.	snp1.13176870	1	13176870	ENSGALT00000013382	ENSGALG00000008222	SLC26A5	0.004243	0.002457	0.00263	0.0162	0.01608	0.01439	0.0002803	8.32e-05	0.004243
.	snp9.16293910	9	16293910	ENSGALT00000014007	ENSGALG00000008601	AHSG	0.01525	0.0048	0.008426	0.0388	0.04633	0.03802	0.0282	0.001799	0.01525
.	snp9.16295896	9	16295896	ENSGALT00000014007	ENSGALG00000008601	AHSG	0.01525	0.0048	0.008426	0.03883	0.04744	0.03819	0.02837	0.001994	0.01525
.	snp9.16295969	9	16295969	ENSGALT00000014007	ENSGALG00000008601	AHSG	0.01525	0.0048	0.008426	0.03895	0.048	0.03822	0.02884	0.002165	0.01525
.	snp7.12581899	7	12581899	ENSGALT00000104354	ENSGALG00000008606	NDUFS1	0.05252	0.04094	0.03949	0.08097	0.07845	0.104	0.06508	0.03769	0.05252
.	snp7.12586016	7	12586016	ENSGALT00000104354	ENSGALG00000008606	NDUFS1	0.05252	0.04094	0.03999	0.08097	0.0786	0.1049	0.06508	0.03769	0.05252
.	snp3.4510580	3	4510580	ENSGALT00000014160	ENSGALG00000008701	XDH	0.03037	0.0317	0.02394	0.06716	0.07072	0.0762	0.06304	0.02638	0.03037
.	snp3.4514132	3	4514132	ENSGALT00000014160	ENSGALG00000008701	XDH	0.02597	0.02521	0.02037	0.06496	0.06281	0.06927	0.05904	0.02398	0.02597
.	snp3.4483788	3	4483788	ENSGALT00000014160	ENSGALG00000008701	XDH	0.01525	0.003883	0.008426	0.03241	0.04086	0.03355	0.01979	0.001793	0.01525
.	snp3.4500547	3	4500547	ENSGALT00000014160	ENSGALG00000008701	XDH	0.01881	0.01146	0.01162	0.04449	0.05687	0.049	0.04123	0.01241	0.01881
.	snp3.4483758	3	4483758	ENSGALT00000014160	ENSGALG00000008701	XDH	0.01944	0.01258	0.01314	0.04449	0.05741	0.05113	0.04406	0.01389	0.01944
.	snp3.4484286	3	4484286	ENSGALT00000014160	ENSGALG00000008701	XDH	0.01525	0.003883	0.008426	0.03247	0.04107	0.0336	0.0203	0.001793	0.01525
.	snp3.4511754	3	4511754	ENSGALT00000014160	ENSGALG00000008701	XDH	0.05985	0.04731	0.04966	0.08097	0.08724	0.1176	0.07844	0.03886	0.05985
.	snp3.4514138	3	4514138	ENSGALT00000014160	ENSGALG00000008701	XDH	0.0296	0.02982	0.02316	0.0663	0.06916	0.07496	0.06131	0.02573	0.0296
.	snp3.4511291	3	4511291	ENSGALT00000014160	ENSGALG00000008701	XDH	0.02381	0.02008	0.01649	0.06019	0.06249	0.06518	0.05527	0.02111	0.02381
.	snp3.4500506	3	4500506	ENSGALT00000014160	ENSGALG00000008701	XDH	0.0418	0.03485	0.03141	0.07579	0.07482	0.08928	0.06449	0.03325	0.0418
.	snp6.28408719	6	28408719	ENSGALT00000014498	ENSGALG00000008914	NRAP	0.007913	0.002457	0.005285	0.01775	0.02696	0.02065	0.003314	0.0002011	0.007913
.	snp6.28409773	6	28409773	ENSGALT00000014498	ENSGALG00000008914	NRAP	0.008271	0.002457	0.005285	0.01778	0.02794	0.02071	0.003486	0.0002011	0.008271
.	snp9.22592088	9	22592088	ENSGALT00000015634	ENSGALG00000009594	RARRES1	0.05285	0.04094	0.04011	0.08097	0.07956	0.106	0.06508	0.03769	0.05285
.	snp9.22619288	9	22619288	ENSGALT00000015688	ENSGALG00000009634	GFM1	0.05296	0.04094	0.04014	0.08097	0.08045	0.1064	0.0653	0.03769	0.05296
.	snp5.30260879	5	30260879	ENSGALT00000015691	ENSGALG00000009637	EMC7	0.06532	0.05363	0.05859	0.08461	0.1004	0.1238	0.09032	0.04869	0.06532
.	snp2.23858157	2	23858157	ENSGALT00000038023	ENSGALG00000009689	PON1	0.02277	0.01653	0.01431	0.05269	0.06249	0.0576	0.04875	0.01629	0.02277
rs731812674	snp2.23907083	2	23907083	ENSGALT00000015790	ENSGALG00000009700	PDK4	0.05636	0.04213	0.04446	0.08097	0.08515	0.1088	0.069	0.03769	0.05636
.	snp2.23913550	2	23913550	ENSGALT00000015790	ENSGALG00000009700	PDK4	0.02265	0.0162	0.01431	0.0513	0.06249	0.05705	0.04813	0.01582	0.02265
.	snp2.23911901	2	23911901	ENSGALT00000015790	ENSGALG00000009700	PDK4	0.01525	0.004093	0.008426	0.03608	0.04339	0.0366	0.02432	0.001793	0.01525
.	snp2.23905848	2	23905848	ENSGALT00000015790	ENSGALG00000009700	PDK4	0.05071	0.03969	0.03737	0.08097	0.07482	0.09889	0.06449	0.03545	0.05071
.	snp2.23913532	2	23913532	ENSGALT00000015790	ENSGALG00000009700	PDK4	0.02265	0.0162	0.01425	0.05103	0.06249	0.05673	0.04801	0.01582	0.02265
.	snp3.27051818	3	27051818	ENSGALT00000051293	ENSGALG00000010017	MCFD2	0.04492	0.03625	0.03304	0.0779	0.07482	0.09163	0.06449	0.03325	0.04492
.	snp3.27052163	3	27052163	ENSGALT00000051293	ENSGALG00000010017	MCFD2	0.04498	0.03625	0.03304	0.0779	0.07482	0.09169	0.06449	0.03325	0.04498
.	snp3.27052519	3	27052519	ENSGALT00000051293	ENSGALG00000010017	MCFD2	0.0452	0.03625	0.03369	0.0779	0.07482	0.09226	0.06449	0.03325	0.0452
.	snp3.27051852	3	27051852	ENSGALT00000051293	ENSGALG00000010017	MCFD2	0.06406	0.05327	0.05456	0.08461	0.09561	0.1193	0.08622	0.0454	0.06406
.	snp3.27253508	3	27253508	ENSGALT00000059207	ENSGALG00000010023	CALM2	0.0008398	0.0005205	0.0002217	0.002272	0.004174	0.003138	2.14e-05	8.32e-05	0.0008398
.	snp3.27760185	3	27760185	ENSGALT00000087776	ENSGALG00000010043	RBKS	0.005137	0.002457	0.002797	0.01671	0.01676	0.01626	0.0004558	8.32e-05	0.005137
.	snp4.33239618	4	33239618	ENSGALT00000016380	ENSGALG00000010077	RPS3A	0.006627	0.002457	0.002946	0.01671	0.01975	0.01654	0.002159	0.0001036	0.006627
.	snp5.38304990	5	38304990	ENSGALT00000067610	ENSGALG00000010286	DLST	0.03444	0.03373	0.02844	0.0692	0.07482	0.08318	0.06449	0.02971	0.03444
.	snp4.34746650	4	34746650	ENSGALT00000086221	ENSGALG00000010298	DCTN6	0.000566	0.0003475	0.0001937	0.002207	0.003853	0.002902	2.14e-05	8.32e-05	0.000566
.	snp9.23602979	9	23602979	ENSGALT00000016884	ENSGALG00000010364	AADAC	0.03727	0.03373	0.03102	0.07161	0.07482	0.08599	0.06449	0.03057	0.03727
.	snp9.23603023	9	23603023	ENSGALT00000016884	ENSGALG00000010364	AADAC	0.03759	0.03373	0.03139	0.07161	0.07482	0.086	0.06449	0.03057	0.03759
.	snp8.22236703	8	22236703	ENSGALT00000017045	ENSGALG00000010469	CYP4B7	0.05985	0.04836	0.05133	0.08097	0.08884	0.1188	0.07965	0.03886	0.05985
.	snp8.22236710	8	22236710	ENSGALT00000017045	ENSGALG00000010469	CYP4B7	0.05679	0.04288	0.04609	0.08097	0.08607	0.1095	0.06973	0.03769	0.05679
.	snp4.39466938	4	39466938	ENSGALT00000017294	ENSGALG00000010628	ACSL1	0.03366	0.03373	0.02723	0.06837	0.07482	0.08229	0.06449	0.02935	0.03366
.	snp4.39468811	4	39468811	ENSGALT00000017294	ENSGALG00000010628	ACSL1	0.03368	0.03373	0.02789	0.06859	0.07482	0.08283	0.06449	0.02944	0.03368
.	snp5.44003652	5	44003652	ENSGALT00000084660	ENSGALG00000010675	PSMC1	0.03459	0.03373	0.02844	0.0692	0.07482	0.08354	0.06449	0.0298	0.03459
.	snp8.25481209	8	25481209	ENSGALT00000067426	ENSGALG00000010746	TMEM59	0.01525	0.008321	0.00864	0.04168	0.04979	0.04308	0.03119	0.004108	0.01525
.	snp8.25608303	8	25608303	ENSGALT00000017560	ENSGALG00000010798	DHCR24	0.008835	0.002457	0.006857	0.02015	0.03039	0.02313	0.0066	0.0002011	0.008835
.	snp8.26180421	8	26180421	ENSGALT00000017638	ENSGALG00000010853	C8B	0.02742	0.02607	0.02176	0.06496	0.06617	0.07238	0.05994	0.02451	0.02742
.	snp8.26180501	8	26180501	ENSGALT00000017638	ENSGALG00000010853	C8B	0.02381	0.01896	0.0153	0.05907	0.06249	0.06263	0.05278	0.01969	0.02381
.	snp8.27904959	8	27904959	ENSGALT00000086450	ENSGALG00000010978	ANGPTL3	0.02381	0.01714	0.01451	0.05606	0.06249	0.06075	0.0494	0.01781	0.02381
.	snp5.48734893	5	48734893	ENSGALT00000018296	ENSGALG00000011220	SLC25A29	0.02653	0.02591	0.02038	0.06496	0.06462	0.0713	0.05923	0.02415	0.02653
.	snp5.48734929	5	48734929	ENSGALT00000018296	ENSGALG00000011220	SLC25A29	0.02682	0.02591	0.02054	0.06496	0.06463	0.07218	0.05986	0.02426	0.02682
.	snp5.48736401	5	48736401	ENSGALT00000018296	ENSGALG00000011220	SLC25A29	0.02381	0.02023	0.01678	0.06163	0.06249	0.06599	0.05527	0.02184	0.02381
.	snp5.48736487	5	48736487	ENSGALT00000018296	ENSGALG00000011220	SLC25A29	0.02381	0.02151	0.01795	0.06299	0.06249	0.06694	0.05727	0.02219	0.02381
.	snp5.48737430	5	48737430	ENSGALT00000018296	ENSGALG00000011220	SLC25A29	0.03111	0.03188	0.02394	0.06767	0.07136	0.0781	0.06409	0.02666	0.03111
.	snp4.49187397	4	49187397	ENSGALT00000037965	ENSGALG00000011387	POLR2B	0.02849	0.02639	0.02256	0.06523	0.06691	0.07375	0.0606	0.02523	0.02849
.	snp4.49185519	4	49185519	ENSGALT00000037965	ENSGALG00000011387	POLR2B	0.05744	0.04324	0.04609	0.08097	0.08609	0.1104	0.07175	0.03769	0.05744
.	snp1.45701643	1	45701643	ENSGALT00000018623	ENSGALG00000011414	AMDHD1	0.02549	0.0226	0.01796	0.06496	0.06249	0.06745	0.05772	0.02349	0.02549
.	snp5.50850220	5	50850220	ENSGALT00000085832	ENSGALG00000011572	ASPG	0.03468	0.03373	0.02876	0.06924	0.07482	0.08374	0.06449	0.0298	0.03468
.	snp4.50402306	4	50402306	ENSGALT00000018962	ENSGALG00000011612	GC	0.01525	0.004327	0.008426	0.03805	0.0452	0.03697	0.0259	0.001793	0.01525
.	snp1.47708908	1	47708908	ENSGALT00000019040	ENSGALG00000011651	ARL1	0.003454	0.001669	0.002409	0.01458	0.01461	0.013	5.41e-05	8.32e-05	0.003454
.	snp1.47708840	1	47708840	ENSGALT00000019040	ENSGALG00000011651	ARL1	0.02096	0.01457	0.01314	0.04449	0.05833	0.05289	0.04484	0.01431	0.02096
.	snp1.67076732	1	67076732	ENSGALT00000021664	ENSGALG00000013265	GYS2	0.0318	0.03373	0.02394	0.06782	0.07226	0.07877	0.06442	0.02726	0.0318
.	snpZ.10908534	Z	10908534	ENSGALT00000094357	ENSGALG00000013376	CAPSL	0.003222	0.001466	0.002409	0.01382	0.01439	0.01282	2.14e-05	8.32e-05	0.003222
.	snp4.61367957	4	61367957	ENSGALT00000022040	ENSGALG00000013535	CYP4V2	0.06438	0.05357	0.05504	0.08461	0.09722	0.1198	0.08704	0.04558	0.06438
.	snp4.61369422	4	61369422	ENSGALT00000022040	ENSGALG00000013535	CYP4V2	0.06438	0.05357	0.0552	0.08461	0.09729	0.1205	0.08743	0.04606	0.06438
.	snp4.61369545	4	61369545	ENSGALT00000022040	ENSGALG00000013535	CYP4V2	0.06438	0.05357	0.05624	0.08461	0.09743	0.1207	0.08757	0.04646	0.06438
.	snp2.97052801	2	97052801	ENSGALT00000022485	ENSGALG00000013863	PSMG2	0.0441	0.03577	0.03238	0.0779	0.07482	0.09103	0.06449	0.03325	0.0441
.	snp22.4132895	22	4132895	ENSGALT00000022506	ENSGALG00000013879	TIA1	0.02178	0.01491	0.01378	0.04762	0.05974	0.05529	0.04697	0.01474	0.02178
.	snp22.4132603	22	4132603	ENSGALT00000022506	ENSGALG00000013879	TIA1	0.05071	0.04019	0.03755	0.08097	0.07512	0.09951	0.06449	0.03648	0.05071
.	snp1.69107888	1	69107888	ENSGALT00000022959	ENSGALG00000014194	SAMM50	0.004691	0.002457	0.002797	0.01671	0.01657	0.0156	0.0002845	8.32e-05	0.004691
.	snpZ.27452624	Z	27452624	ENSGALT00000023330	ENSGALG00000014448	CDC37L1	0.02994	0.02993	0.02317	0.06671	0.06966	0.0751	0.06131	0.02573	0.02994
.	snp1.77940208	1	77940208	ENSGALT00000023442	ENSGALG00000014526	TPI1	0.02333	0.01675	0.01431	0.05499	0.06249	0.05842	0.04907	0.0172	0.02333
.	snp19.4942643	19	4942643	ENSGALT00000023517	ENSGALG00000014585	NA	0.02285	0.01661	0.01431	0.05433	0.06249	0.05798	0.04905	0.01669	0.02285
.	snp2.101018375	2	101018375	ENSGALT00000049933	ENSGALG00000014836	LPIN2	0.06305	0.05319	0.05133	0.08279	0.09181	0.1188	0.08447	0.04255	0.06305
.	snp2.101020899	2	101020899	ENSGALT00000049933	ENSGALG00000014836	LPIN2	0.06305	0.05319	0.05133	0.0832	0.09181	0.1188	0.08463	0.04274	0.06305
.	snp2.101024174	2	101024174	ENSGALT00000049933	ENSGALG00000014836	LPIN2	0.02381	0.01944	0.01554	0.05907	0.06249	0.06512	0.05431	0.02077	0.02381
.	snpZ.13747709	Z	13747709	ENSGALT00000023990	ENSGALG00000014869	NNT	0.01525	0.007429	0.008633	0.04069	0.04951	0.04065	0.02966	0.003102	0.01525
.	snp3.62663856	3	62663856	ENSGALT00000024007	ENSGALG00000014878	MAN1A1	0.04185	0.03505	0.0315	0.07733	0.07482	0.0894	0.06449	0.03325	0.04185
.	snpZ.33607817	Z	33607817	ENSGALT00000083439	ENSGALG00000015090	PLIN2	0.05937	0.04539	0.04753	0.08097	0.08623	0.114	0.07394	0.03823	0.05937
.	snpZ.33607091	Z	33607091	ENSGALT00000083439	ENSGALG00000015090	PLIN2	0.01898	0.01197	0.01177	0.04449	0.05689	0.04909	0.04123	0.01241	0.01898
.	snpZ.33610878	Z	33610878	ENSGALT00000083439	ENSGALG00000015090	PLIN2	0.05985	0.04682	0.04946	0.08097	0.08623	0.1171	0.0776	0.03886	0.05985
.	snp2.106136052	2	106136052	ENSGALT00000024434	ENSGALG00000015143	TTR	0.0258	0.02333	0.01957	0.06496	0.06249	0.06806	0.05809	0.02363	0.0258
.	snp2.106137079	2	106137079	ENSGALT00000024434	ENSGALG00000015143	TTR	0.02172	0.01482	0.01343	0.04633	0.05856	0.05478	0.04686	0.01474	0.02172
.	snp3.67138413	3	67138413	ENSGALT00000065874	ENSGALG00000015286	SESN1	0.04436	0.0359	0.0328	0.0779	0.07482	0.09138	0.06449	0.03325	0.04436
.	snp3.67135835	3	67135835	ENSGALT00000065874	ENSGALG00000015286	SESN1	0.0593	0.045	0.04708	0.08097	0.08623	0.1136	0.07297	0.03815	0.0593
.	snp3.67137358	3	67137358	ENSGALT00000065874	ENSGALG00000015286	SESN1	0.04185	0.03488	0.03141	0.07723	0.07482	0.08937	0.06449	0.03325	0.04185
.	snp3.67137810	3	67137810	ENSGALT00000065874	ENSGALG00000015286	SESN1	0.06305	0.05046	0.05133	0.08149	0.09051	0.1188	0.08293	0.04073	0.06305
.	snp1.88708409	1	88708409	ENSGALT00000089747	ENSGALG00000015355	CD47	0.04866	0.0394	0.03671	0.08097	0.07482	0.09844	0.06449	0.03434	0.04866
.	snp2.111307288	2	111307288	ENSGALT00000024867	ENSGALG00000015416	SDR16C5	0.06532	0.05363	0.05791	0.08461	0.09942	0.1229	0.08987	0.04809	0.06532
.	snp2.112058177	2	112058177	ENSGALT00000024899	ENSGALG00000015436	SDCBP	0.06532	0.05363	0.05791	0.08461	0.09942	0.1234	0.08993	0.04821	0.06532
.	snp4.81851706	4	81851706	ENSGALT00000025171	ENSGALG00000015612	LRPAP1	0.007013	0.002457	0.003376	0.01671	0.02268	0.01695	0.002322	0.0001036	0.007013
.	snp1.103997324	1	103997324	ENSGALT00000001896	ENSGALG00000015770	APP	0.01525	0.003993	0.008426	0.03265	0.0413	0.03388	0.0208	0.001793	0.01525
.	snp1.103997378	1	103997378	ENSGALT00000001896	ENSGALG00000015770	APP	0.01525	0.003993	0.008426	0.03313	0.04144	0.03388	0.0213	0.001793	0.01525
.	snp1.103997438	1	103997438	ENSGALT00000001896	ENSGALG00000015770	APP	0.01525	0.003993	0.008426	0.03386	0.04147	0.03388	0.02133	0.001793	0.01525
.	snp1.104007510	1	104007510	ENSGALT00000001896	ENSGALG00000015770	APP	0.01525	0.003993	0.008426	0.03486	0.04156	0.03388	0.02184	0.001793	0.01525
.	snp1.104007531	1	104007531	ENSGALT00000001896	ENSGALG00000015770	APP	0.01525	0.003993	0.008426	0.035	0.04168	0.03406	0.02201	0.001793	0.01525
.	snp1.104007555	1	104007555	ENSGALT00000001896	ENSGALG00000015770	APP	0.01525	0.003993	0.008426	0.03501	0.0424	0.0353	0.02243	0.001793	0.01525
.	snp1.105996481	1	105996481	ENSGALT00000087816	ENSGALG00000015844	SOD1	0.06305	0.05118	0.05133	0.08208	0.09134	0.1188	0.08441	0.04164	0.06305
.	snp1.119657501	1	119657501	ENSGALT00000026357	ENSGALG00000016340	EIF2S3	0.06532	0.05363	0.05753	0.08461	0.09753	0.1223	0.08865	0.04646	0.06532
.	snp1.130457757	1	130457757	ENSGALT00000036604	ENSGALG00000016691	SLC25A6	0.0318	0.03373	0.02499	0.06837	0.07371	0.07975	0.06449	0.02772	0.0318
.	snp1.130456552	1	130456552	ENSGALT00000036604	ENSGALG00000016691	SLC25A6	0.0318	0.03373	0.02441	0.06805	0.07317	0.07889	0.06449	0.02726	0.0318
.	snp1.130457492	1	130457492	ENSGALT00000036604	ENSGALG00000016691	SLC25A6	0.0318	0.03373	0.02455	0.06805	0.0737	0.07906	0.06449	0.02727	0.0318
.	snp3.110044881	3	110044881	ENSGALT00000036677	ENSGALG00000016720	CD2AP	0.0008735	0.0005874	0.0003592	0.003882	0.004636	0.003363	2.14e-05	8.32e-05	0.0008735
.	snp3.110060358	3	110060358	ENSGALT00000036677	ENSGALG00000016720	CD2AP	0.0517	0.04044	0.0388	0.08097	0.07529	0.103	0.06449	0.03769	0.0517
.	snp3.110060736	3	110060736	ENSGALT00000036677	ENSGALG00000016720	CD2AP	0.01525	0.004135	0.008426	0.03628	0.0448	0.03662	0.02465	0.001793	0.01525
.	snp1.133828205	1	133828205	ENSGALT00000063432	ENSGALG00000016760	NA	0.0318	0.03373	0.02552	0.06837	0.07482	0.07996	0.06449	0.0282	0.0318
.	snp1.133829773	1	133829773	ENSGALT00000063432	ENSGALG00000016760	NA	0.0318	0.03373	0.02552	0.06837	0.07482	0.08046	0.06449	0.0282	0.0318
.	snp1.133829836	1	133829836	ENSGALT00000063432	ENSGALG00000016760	NA	0.0318	0.03373	0.02552	0.06837	0.07482	0.08067	0.06449	0.0282	0.0318
.	snp1.133830961	1	133830961	ENSGALT00000027063	ENSGALG00000016761	LYG2	0.02381	0.01944	0.01545	0.05907	0.06249	0.06374	0.05351	0.01977	0.02381
.	snp1.140373965	1	140373965	ENSGALT00000100687	ENSGALG00000016843	COL4A2	0.0628	0.04974	0.05133	0.08097	0.08999	0.1188	0.08055	0.03969	0.0628
.	snp1.179947270	1	179947270	ENSGALT00000027671	ENSGALG00000017129	SAP18	0.02381	0.01892	0.01528	0.05892	0.06249	0.06257	0.0527	0.0193	0.02381
.	snp1.181675755	1	181675755	ENSGALT00000027718	ENSGALG00000017163	ACAT1	0.06116	0.04864	0.05133	0.08097	0.08903	0.1188	0.07968	0.03942	0.06116
.	snp1.183918770	1	183918770	ENSGALT00000036427	ENSGALG00000017185	TMEM123	0.05179	0.04094	0.03912	0.08097	0.07691	0.1035	0.06449	0.03769	0.05179
.	snp1.183919793	1	183919793	ENSGALT00000036427	ENSGALG00000017185	TMEM123	0.05252	0.04094	0.03929	0.08097	0.07831	0.1039	0.06449	0.03769	0.05252
.	snp18.10339996	18	10339996	ENSGALT00000038263	ENSGALG00000019768	ACSF2	0.02215	0.01546	0.01412	0.05009	0.06079	0.05611	0.04736	0.01571	0.02215
.	snp18.10340507	18	10340507	ENSGALT00000038263	ENSGALG00000019768	ACSF2	0.01829	0.01082	0.01122	0.04449	0.05664	0.04873	0.03986	0.01201	0.01829
.	snp18.10342346	18	10342346	ENSGALT00000038263	ENSGALG00000019768	ACSF2	0.01829	0.01082	0.01162	0.04449	0.05681	0.04873	0.04049	0.01216	0.01829
.	snp18.10343293	18	10343293	ENSGALT00000038263	ENSGALG00000019768	ACSF2	0.02225	0.01546	0.01412	0.05042	0.06218	0.05631	0.04761	0.01571	0.02225
.	snp4.59964198	4	59964198	ENSGALT00000077492	ENSGALG00000020160	ADH6	0.02381	0.0209	0.01747	0.0624	0.06249	0.06681	0.05579	0.02189	0.02381
.	snp23.3383206	23	3383206	ENSGALT00000106377	ENSGALG00000021658	PAFAH2	0.0008398	0.0005205	0.0003352	0.002354	0.004439	0.003343	2.14e-05	8.32e-05	0.0008398
.	snp23.3382812	23	3382812	ENSGALT00000106377	ENSGALG00000021658	PAFAH2	0.02651	0.0255	0.02037	0.06496	0.06309	0.06953	0.05923	0.02402	0.02651
.	snp5.45754999	5	45754999	ENSGALT00000037577	ENSGALG00000023070	SPIA1	0.01525	0.004006	0.008426	0.03505	0.04319	0.0362	0.02248	0.001793	0.01525
.	snp5.45754896	5	45754896	ENSGALT00000037577	ENSGALG00000023070	SPIA1	0.01525	0.008263	0.00864	0.04168	0.04979	0.04301	0.03112	0.00403	0.01525
.	snp19.5784887	19	5784887	ENSGALT00000039767	ENSGALG00000023757	TMEM199	0.01411	0.003615	0.008426	0.03129	0.03977	0.03254	0.01852	0.001793	0.01411
.	snp19.5784552	19	5784552	ENSGALT00000039767	ENSGALG00000023757	TMEM199	0.01525	0.004006	0.008426	0.03517	0.04319	0.03638	0.02375	0.001793	0.01525
.	snp19.5784902	19	5784902	ENSGALT00000039767	ENSGALG00000023757	TMEM199	0.01417	0.003615	0.008426	0.03152	0.03977	0.03277	0.01935	0.001793	0.01417
.	snp19.5784928	19	5784928	ENSGALT00000039767	ENSGALG00000023757	TMEM199	0.01525	0.004267	0.008426	0.0377	0.04515	0.03696	0.02506	0.001793	0.01525
.	snp19.5785161	19	5785161	ENSGALT00000039767	ENSGALG00000023757	TMEM199	0.009832	0.002457	0.007925	0.02438	0.03372	0.02546	0.01081	0.0004972	0.009832
.	snp19.5785690	19	5785690	ENSGALT00000039767	ENSGALG00000023757	TMEM199	0.01016	0.002457	0.007925	0.02489	0.03421	0.02546	0.01091	0.0006192	0.01016
.	snp19.5785868	19	5785868	ENSGALT00000039767	ENSGALG00000023757	TMEM199	0.01492	0.003615	0.008426	0.03161	0.03998	0.03313	0.01935	0.001793	0.01492
.	snp26.3141275	26	3141275	ENSGALT00000040292	ENSGALG00000023933	G0S2	0.01525	0.004909	0.008426	0.03895	0.04821	0.03846	0.0289	0.002735	0.01525
.	snp26.3140632	26	3140632	ENSGALT00000040292	ENSGALG00000023933	G0S2	0.04551	0.03649	0.0347	0.0779	0.07482	0.09407	0.06449	0.03325	0.04551
.	snp26.2641348	26	2641348	ENSGALT00000040338	ENSGALG00000023953	NA	0.001454	0.0007233	0.0005213	0.006581	0.00841	0.005552	2.14e-05	8.32e-05	0.001454
.	snp26.2635111	26	2635111	ENSGALT00000040338	ENSGALG00000023953	NA	0.01289	0.003264	0.008426	0.03114	0.03705	0.03111	0.01706	0.001548	0.01289
.	snp26.2638158	26	2638158	ENSGALT00000040338	ENSGALG00000023953	NA	0.001454	0.0007233	0.0005213	0.006581	0.007849	0.00555	2.14e-05	8.32e-05	0.001454
.	snp26.2641024	26	2641024	ENSGALT00000040338	ENSGALG00000023953	NA	0.001454	0.0007233	0.0005213	0.006581	0.007849	0.00555	2.14e-05	8.32e-05	0.001454
.	snp26.2641410	26	2641410	ENSGALT00000040338	ENSGALG00000023953	NA	0.001454	0.0007233	0.0005213	0.006581	0.008609	0.00587	2.14e-05	8.32e-05	0.001454
.	snp26.2641763	26	2641763	ENSGALT00000040338	ENSGALG00000023953	NA	0.001454	0.0007233	0.0005213	0.006581	0.009424	0.006034	2.14e-05	8.32e-05	0.001454
.	snp5.40757209	5	40757209	ENSGALT00000094775	ENSGALG00000026005	DIO2	0.001652	0.000833	0.001103	0.009147	0.01072	0.008532	2.14e-05	8.32e-05	0.001652
.	snp5.40755902	5	40755902	ENSGALT00000094775	ENSGALG00000026005	DIO2	0.02381	0.01714	0.01431	0.05538	0.06249	0.05993	0.0493	0.01763	0.02381
.	snp5.40752770	5	40752770	ENSGALT00000094775	ENSGALG00000026005	DIO2	0.02341	0.01681	0.01431	0.05515	0.06249	0.05905	0.04907	0.01722	0.02341
.	snp5.40757338	5	40757338	ENSGALT00000094775	ENSGALG00000026005	DIO2	0.002198	0.000833	0.001147	0.009483	0.01086	0.008687	2.14e-05	8.32e-05	0.002198
.	snp5.40757440	5	40757440	ENSGALT00000094775	ENSGALG00000026005	DIO2	0.01906	0.01214	0.01249	0.04449	0.05689	0.05031	0.04237	0.01289	0.01906
.	snp5.40756918	5	40756918	ENSGALT00000094775	ENSGALG00000026005	DIO2	0.01898	0.01214	0.01213	0.04449	0.05689	0.04978	0.04141	0.01264	0.01898
.	snp5.40757248	5	40757248	ENSGALT00000094775	ENSGALG00000026005	DIO2	0.01906	0.01214	0.01236	0.04449	0.05689	0.05003	0.04146	0.01266	0.01906
.	snp5.40757266	5	40757266	ENSGALT00000094775	ENSGALG00000026005	DIO2	0.000256	0.0001281	0.0001058	0.0003838	0.001232	0.0007199	2.14e-05	8.32e-05	0.000256
.	snp5.12678996	5	12678996	ENSGALT00000045705	ENSGALG00000026111	SAAL1	0.04086	0.03436	0.03141	0.07435	0.07482	0.08828	0.06449	0.03325	0.04086
.	snp5.12679203	5	12679203	ENSGALT00000045705	ENSGALG00000026111	SAAL1	0.04819	0.0386	0.03633	0.08015	0.07482	0.09781	0.06449	0.03408	0.04819
.	snp27.7055815	27	7055815	ENSGALT00000045413	ENSGALG00000026328	MIEN1	0.02257	0.01561	0.01418	0.05048	0.06249	0.05665	0.04801	0.01582	0.02257
.	snp4.62789257	4	62789257	ENSGALT00000044806	ENSGALG00000026364	ASAH1	0.006991	0.002457	0.003376	0.01671	0.02242	0.01685	0.002159	0.0001036	0.006991
.	snp13.13716488	13	13716488	ENSGALT00000044457	ENSGALG00000027534	GM2A	0.001454	0.0007233	0.0005213	0.005563	0.007359	0.004406	2.14e-05	8.32e-05	0.001454
.	snp1.106994865	1	106994865	ENSGALT00000042992	ENSGALG00000027579	MRPS6	0.02285	0.01655	0.01431	0.05433	0.06249	0.05778	0.04886	0.01669	0.02285
.	snp1.106995603	1	106995603	ENSGALT00000042992	ENSGALG00000027579	MRPS6	0.04028	0.03414	0.03141	0.07409	0.07482	0.08823	0.06449	0.03325	0.04028
.	snp1.106995483	1	106995483	ENSGALT00000042992	ENSGALG00000027579	MRPS6	0.0517	0.04057	0.03911	0.08097	0.07586	0.1034	0.06449	0.03769	0.0517
.	snp6.12329919	6	12329919	ENSGALT00000045018	ENSGALG00000027835	PCBD1	0.007013	0.002457	0.004694	0.01671	0.02416	0.01874	0.002878	0.0001967	0.007013
.	snp12.3241852	12	3241852	ENSGALT00000091932	ENSGALG00000028204	GPX1	0.009133	0.002457	0.007128	0.02114	0.03167	0.02373	0.007491	0.0004972	0.009133
.	snp3.16132205	3	16132205	ENSGALT00000061915	ENSGALG00000028471	CNPY3	0.02178	0.01535	0.01412	0.04818	0.06009	0.05602	0.04736	0.01541	0.02178
.	snpZ.70941966	Z	70941966	ENSGALT00000044607	ENSGALG00000028998	XPA	0.05354	0.04094	0.04168	0.08097	0.08169	0.1068	0.06546	0.03769	0.05354
.	snp11.573738	11	573738	ENSGALT00000074111	ENSGALG00000029268	CIAPIN1	0.0376	0.03373	0.03141	0.07181	0.07482	0.08626	0.06449	0.03164	0.0376
.	snp11.576882	11	576882	ENSGALT00000074111	ENSGALG00000029268	CIAPIN1	0.03817	0.03373	0.03141	0.0725	0.07482	0.08652	0.06449	0.03242	0.03817
.	snp30.562250	30	562250	ENSGALT00000055337	ENSGALG00000030038	C3	0.01989	0.01371	0.01314	0.04449	0.05788	0.05128	0.04437	0.01425	0.01989
.	snp30.526714	30	526714	ENSGALT00000055337	ENSGALG00000030038	C3	0.0566	0.04268	0.04521	0.08097	0.08592	0.1094	0.0695	0.03769	0.0566
.	snp28.3181976	28	3181976	ENSGALT00000093839	ENSGALG00000030918	RBM3	0.06189	0.04864	0.05133	0.08097	0.08907	0.1188	0.07982	0.03943	0.06189
.	snp24.5139426	24	5139426	ENSGALT00000067119	ENSGALG00000030920	APOC3	0.02178	0.01522	0.01404	0.0481	0.05986	0.05538	0.04736	0.01474	0.02178
.	snpZ.988661	Z	988661	ENSGALT00000049854	ENSGALG00000031142	ACAA2	0.01793	0.009486	0.009641	0.04449	0.05596	0.04801	0.03914	0.01069	0.01793
.	snp27.6046799	27	6046799	ENSGALT00000077270	ENSGALG00000031205	GNGT2	0.0216	0.01472	0.01343	0.04632	0.05853	0.05359	0.04684	0.01474	0.0216
.	snpZ.899510	Z	899510	ENSGALT00000065383	ENSGALG00000031663	SEC11C	0.01733	0.009486	0.009293	0.04449	0.05554	0.04733	0.03841	0.0105	0.01733
.	snpZ.899765	Z	899765	ENSGALT00000065383	ENSGALG00000031663	SEC11C	0.01749	0.009486	0.009293	0.04449	0.05593	0.04772	0.03846	0.0105	0.01749
.	snp2.115087392	2	115087392	ENSGALT00000051749	ENSGALG00000031860	NA	0.04819	0.03815	0.03493	0.07898	0.07482	0.09729	0.06449	0.03342	0.04819
.	snp13.14248105	13	14248105	ENSGALT00000078423	ENSGALG00000032148	CANX	0.02788	0.02607	0.02246	0.06496	0.06645	0.07241	0.06004	0.02517	0.02788
.	snp13.14252518	13	14252518	ENSGALT00000078423	ENSGALG00000032148	CANX	0.02849	0.02607	0.02246	0.06496	0.06691	0.07364	0.06004	0.02517	0.02849
.	snp2.57815242	2	57815242	ENSGALT00000058039	ENSGALG00000032544	ALDH5A1	0.05958	0.04646	0.04816	0.08097	0.08623	0.115	0.07546	0.03823	0.05958
.	snp2.57815571	2	57815571	ENSGALT00000058039	ENSGALG00000032544	ALDH5A1	0.05985	0.04646	0.04835	0.08097	0.08623	0.1153	0.07587	0.03839	0.05985
.	snp2.57816175	2	57816175	ENSGALT00000058039	ENSGALG00000032544	ALDH5A1	0.05985	0.04646	0.04856	0.08097	0.08623	0.1161	0.07657	0.03839	0.05985
.	snp6.35258518	6	35258518	ENSGALT00000068007	ENSGALG00000033282	NA	0.04643	0.03672	0.03475	0.07834	0.07482	0.09505	0.06449	0.03325	0.04643
.	snp20.1536515	20	1536515	ENSGALT00000074779	ENSGALG00000033677	AHCY	0.01681	0.009486	0.009293	0.04449	0.05541	0.04681	0.03799	0.01021	0.01681
.	snp2.127194530	2	127194530	ENSGALT00000048575	ENSGALG00000034050	NA	0.06532	0.05363	0.05816	0.08461	0.09965	0.1234	0.09	0.04851	0.06532
.	snp10.20468229	10	20468229	ENSGALT00000061698	ENSGALG00000034434	IDH2	0.04227	0.03505	0.03161	0.07743	0.07482	0.09007	0.06449	0.03325	0.04227
.	snp2.136965067	2	136965067	ENSGALT00000049776	ENSGALG00000034528	SNTB1	0.05076	0.04044	0.03795	0.08097	0.07529	0.1002	0.06449	0.03748	0.05076
.	snp2.136965092	2	136965092	ENSGALT00000049776	ENSGALG00000034528	SNTB1	0.05092	0.04044	0.03797	0.08097	0.07529	0.1003	0.06449	0.03769	0.05092
.	snp2.136965366	2	136965366	ENSGALT00000049776	ENSGALG00000034528	SNTB1	0.05092	0.04044	0.03844	0.08097	0.07529	0.1018	0.06449	0.03769	0.05092
.	snp2.136965832	2	136965832	ENSGALT00000049776	ENSGALG00000034528	SNTB1	0.0517	0.04044	0.03861	0.08097	0.07529	0.1026	0.06449	0.03769	0.0517
.	snp6.24561701	6	24561701	ENSGALT00000051809	ENSGALG00000034645	USMG5	0.007282	0.002457	0.004919	0.01703	0.0247	0.0188	0.003	0.0002011	0.007282
.	snp4.37662158	4	37662158	ENSGALT00000066078	ENSGALG00000034741	ETNPPL	0.06305	0.05319	0.05194	0.08461	0.09445	0.1188	0.08515	0.04456	0.06305
.	snp2.128186668	2	128186668	ENSGALT00000051349	ENSGALG00000035996	COX6C	0.02381	0.01714	0.01431	0.05527	0.06249	0.05984	0.0493	0.0173	0.02381
.	snp7.339950	7	339950	ENSGALT00000090535	ENSGALG00000036257	ORMDL1	0.01525	0.009486	0.00864	0.04406	0.05074	0.04329	0.0322	0.005831	0.01525
.	snp7.339965	7	339965	ENSGALT00000090535	ENSGALG00000036257	ORMDL1	0.008408	0.002457	0.005344	0.01778	0.02883	0.02072	0.003566	0.0002011	0.008408
.	snp7.339982	7	339982	ENSGALT00000090535	ENSGALG00000036257	ORMDL1	0.008568	0.002457	0.006421	0.01781	0.02904	0.02075	0.003855	0.0002011	0.008568
.	snp5.21883214	5	21883214	ENSGALT00000052146	ENSGALG00000036787	HSD17B12	0.007013	0.002457	0.004571	0.01671	0.02384	0.01862	0.002757	0.0001171	0.007013
.	snp9.23805255	9	23805255	ENSGALT00000049525	ENSGALG00000037325	SERP1	0.0376	0.03373	0.03141	0.07181	0.07482	0.08618	0.06449	0.03164	0.0376
.	snp1.50891866	1	50891866	ENSGALT00000078721	ENSGALG00000037360	DDX17	0.02381	0.02107	0.01778	0.06249	0.06249	0.06694	0.05646	0.02189	0.02381
.	snp1.138832945	1	138832945	ENSGALT00000046531	ENSGALG00000037697	LAMP1	0.06532	0.05363	0.05759	0.08461	0.09808	0.1223	0.08904	0.0469	0.06532
.	snp2.40805028	2	40805028	ENSGALT00000079363	ENSGALG00000040363	ABHD4	0.05953	0.04627	0.04785	0.08097	0.08623	0.115	0.07526	0.03823	0.05953
.	snp8.5193328	8	5193328	ENSGALT00000053729	ENSGALG00000040573	FMO3	0.04313	0.03514	0.03171	0.07744	0.07482	0.09007	0.06449	0.03325	0.04313
.	snp8.5195669	8	5195669	ENSGALT00000053729	ENSGALG00000040573	FMO3	0.001454	0.0007233	0.0005213	0.004373	0.006522	0.003651	2.14e-05	8.32e-05	0.001454
.	snp5.261556	5	261556	ENSGALT00000064530	ENSGALG00000040619	BAAT	0.02204	0.01546	0.01412	0.0484	0.06046	0.05603	0.04736	0.01554	0.02204
.	snp11.18928871	11	18928871	ENSGALT00000059294	ENSGALG00000040713	NA	0.05985	0.04771	0.05133	0.08097	0.08827	0.1182	0.07965	0.03886	0.05985
.	snp2.138475658	2	138475658	ENSGALT00000053515	ENSGALG00000041072	TATDN1	0.06305	0.05319	0.05133	0.08385	0.09188	0.1188	0.0847	0.04355	0.06305
rs739921153	snp6.23318277	6	23318277	ENSGALT00000051958	ENSGALG00000041331	RRP12	0.02959	0.02974	0.02311	0.06585	0.06837	0.07483	0.06131	0.02573	0.02959
.	snp6.23319382	6	23319382	ENSGALT00000051958	ENSGALG00000041331	RRP12	0.02381	0.01807	0.01491	0.05789	0.06249	0.06181	0.05164	0.01824	0.02381
.	snp6.23318308	6	23318308	ENSGALT00000051958	ENSGALG00000041331	RRP12	0.04808	0.03735	0.03493	0.07898	0.07482	0.09696	0.06449	0.03325	0.04808
.	snp2.138490845	2	138490845	ENSGALT00000048868	ENSGALG00000042242	NDUFB9	0.06305	0.05319	0.05133	0.08395	0.09226	0.1188	0.0848	0.04413	0.06305
.	snp2.138493367	2	138493367	ENSGALT00000048868	ENSGALG00000042242	NDUFB9	0.06305	0.05319	0.05146	0.08425	0.09275	0.1188	0.08509	0.04432	0.06305
.	snp2.111181137	2	111181137	ENSGALT00000059152	ENSGALG00000042321	LYN	0.02377	0.01706	0.01431	0.05525	0.06249	0.0598	0.04907	0.01726	0.02377
.	snp1.51819432	1	51819432	ENSGALT00000046939	ENSGALG00000043092	MYH9	0.02729	0.02607	0.02117	0.06496	0.06477	0.07235	0.05994	0.02426	0.02729
.	snp1.197409874	1	197409874	ENSGALT00000090503	ENSGALG00000046164	APBB1	0.06225	0.04884	0.05133	0.08097	0.08947	0.1188	0.08054	0.03969	0.06225
.	snp1.197409883	1	197409883	ENSGALT00000090503	ENSGALG00000046164	APBB1	0.02015	0.01377	0.01314	0.04449	0.05806	0.05164	0.04468	0.01429	0.02015
.	snp3.108790366	3	108790366	ENSGALT00000083539	ENSGALG00000046639	CYP2AC2	0.01525	0.0048	0.008426	0.03814	0.04632	0.03788	0.02658	0.001793	0.01525
.	snp14.9308105	14	9308105	ENSGALT00000101576	ENSGALG00000047046	NA	0.02381	0.01725	0.01451	0.05732	0.06249	0.06103	0.05008	0.01787	0.02381
.	snp14.9308615	14	9308615	ENSGALT00000101576	ENSGALG00000047046	NA	0.02997	0.03016	0.02317	0.06671	0.06987	0.07516	0.06131	0.02584	0.02997
.	snp14.9308673	14	9308673	ENSGALT00000101576	ENSGALG00000047046	NA	0.004116	0.002449	0.002607	0.01585	0.01601	0.01433	0.0002541	8.32e-05	0.004116
.	snp14.9308861	14	9308861	ENSGALT00000101576	ENSGALG00000047046	NA	0.0003419	0.0001415	0.0001083	0.00151	0.001476	0.0009675	2.14e-05	8.32e-05	0.0003419
.	snp11.10314918	11	10314918	ENSGALT00000095275	ENSGALG00000047514	NA	0.01829	0.01042	0.01025	0.04449	0.05605	0.04814	0.03958	0.01147	0.01829
.	snp1.106239636	1	106239636	ENSGALT00000101182	ENSGALG00000047769	NA	0.005041	0.002457	0.002797	0.01671	0.01658	0.01611	0.0003387	8.32e-05	0.005041
.	snp2.65531225	2	65531225	ENSGALT00000105132	ENSGALG00000047910	NA	0.06192	0.04875	0.05133	0.08097	0.08917	0.1188	0.07985	0.03964	0.06192
.	snp13.17781164	13	17781164	ENSGALT00000107397	ENSGALG00000048876	LEAP2	0.003663	0.002133	0.002589	0.01515	0.01509	0.01355	0.0001819	8.32e-05	0.003663
.	snp26.2643189	26	2643189	ENSGALT00000099910	ENSGALG00000049402	NA	0.001454	0.0007233	0.0005213	0.006581	0.00957	0.006294	2.14e-05	8.32e-05	0.001454
.	snp26.2644380	26	2644380	ENSGALT00000099910	ENSGALG00000049402	NA	0.001454	0.0007233	0.0005213	0.008133	0.009592	0.006507	2.14e-05	8.32e-05	0.001454
.	snp26.2644611	26	2644611	ENSGALT00000099910	ENSGALG00000049402	NA	0.001454	0.0007233	0.0005213	0.008275	0.009825	0.006645	2.14e-05	8.32e-05	0.001454
.	snp26.2644665	26	2644665	ENSGALT00000099910	ENSGALG00000049402	NA	0.05903	0.04422	0.04665	0.08097	0.08623	0.1127	0.07291	0.03799	0.05903
.	snp26.2645614	26	2645614	ENSGALT00000099910	ENSGALG00000049402	NA	0.02381	0.02205	0.01795	0.06444	0.06249	0.0672	0.05728	0.02262	0.02381
.	snp26.3760706	26	3760706	ENSGALT00000107265	ENSGALG00000050352	BCL2L15	0.06298	0.05042	0.05133	0.08149	0.09047	0.1188	0.081	0.04023	0.06298
.	snp7.27152752	7	27152752	ENSGALT00000096425	ENSGALG00000050781	NA	0.03713	0.03373	0.03075	0.07161	0.07482	0.08561	0.06449	0.03011	0.03713
.	snp7.27180548	7	27180548	ENSGALT00000096425	ENSGALG00000050781	NA	0.04579	0.03649	0.0347	0.07803	0.07482	0.0943	0.06449	0.03325	0.04579
.	snp1.168741691	1	168741691	ENSGALT00000046228	ENSGALG00000051442	TSC22D1	0.001454	0.000833	0.0005213	0.008304	0.01008	0.006645	2.14e-05	8.32e-05	0.001454
.	snpZ.10583682	Z	10583682	ENSGALT00000099512	ENSGALG00000052991	NA	0.003025	0.001048	0.00234	0.01163	0.01235	0.01179	2.14e-05	8.32e-05	0.003025
.	snp12.1224189	12	1224189	ENSGALT00000071728	ENSGALG00000054442	NA	0.04536	0.03633	0.0346	0.0779	0.07482	0.09372	0.06449	0.03325	0.04536
.	snp15.1035446	15	1035446	ENSGALT00000089697	ENSGALG00000001652	SEPT2L	0.003033	0.001084	0.002348	0.01163	0.01287	0.01193	2.14e-05	8.32e-05	0.003033
.	snp15.1035859	15	1035859	ENSGALT00000089697	ENSGALG00000001652	SEPT2L	0.01642	0.009486	0.00864	0.04449	0.05482	0.04554	0.03719	0.008785	0.01642
.	snp21.5341102	21	5341102	ENSGALT00000070676	ENSGALG00000030376	DHRS3	0.06458	0.05357	0.05649	0.08461	0.09753	0.1207	0.0876	0.04646	0.06458
.	snp21.5316934	21	5316934	ENSGALT00000070676	ENSGALG00000030376	DHRS3	0.05937	0.04511	0.04708	0.08097	0.08623	0.114	0.07354	0.03823	0.05937
.	snp10.1522564	10	1522564	ENSGALT00000058793	ENSGALG00000031408	SORD	0.05985	0.04646	0.04879	0.08097	0.08623	0.1163	0.07695	0.03839	0.05985
.	snp10.1533357	10	1533357	ENSGALT00000058793	ENSGALG00000031408	SORD	0.05985	0.04646	0.04902	0.08097	0.08623	0.1163	0.07706	0.03886	0.05985
.	snp22.3665758	22	3665758	ENSGALT00000105222	ENSGALG00000035817	CIAO1	0.02381	0.02001	0.01644	0.05916	0.06249	0.06513	0.05484	0.02101	0.02381
.	snp12.3635674	12	3635674	ENSGALT00000029324	ENSGALG00000013723	OASL	0.01493	0.003788	0.008426	0.03241	0.04074	0.03337	0.01959	0.001793	0.01493
.	snp6.20191427	6	20191427	ENSGALT00000085355	ENSGALG00000045085	IFIT5	0.05636	0.04207	0.04428	0.08097	0.08493	0.1086	0.069	0.03769	0.05636
