# Supplementary material for: Gene expression networks and functionally enriched pathways involved in the response of domestic chicken to acute heat stress
Source: Front Genet. 2023 May 2;14:1102136. doi: 10.3389/fgene.2023.1102136 (PMC10185895; doi:10.3389/fgene.2023.1102136)
Supplement: Supplementary file 15 [file DataSheet5.xlsx]

## Sheet: Supplementary file 5
Correlation p-values of genes of nine significant modules
p value-brown			p value-green			p value-lightcyan			p value-pink			p value-purple			p value-royalblue			p value-tan			p value-turquoise			p value-yellow
ENSGALG00000013907	2.98e-14		ENSGALG00000001000	1.27e-15		ENSGALG00000014071	5.86e-13		ENSGALG00000009402	1.8e-16		ENSGALG00000005425	1.7e-14		ENSGALG00000028537	1.2e-14		ENSGALG00000002726	1.41e-13		ENSGALG00000030613	2.16e-14	1	ENSGALG00000011432	1.98e-14
ENSGALG00000025780	1.27e-12		ENSGALG00000012798	3.84e-15		ENSGALG00000010270	2.75e-11		ENSGALG00000001790	1e-15		ENSGALG00000011305	7.14e-14		ENSGALG00000012112	1.23e-13		ENSGALG00000004168	1.76e-12		ENSGALG00000028155	3.91e-14	1	ENSGALG00000007077	7.89e-14
ENSGALG00000001730	1.32e-12		ENSGALG00000024485	5.29e-13		ENSGALG00000013883	3.65e-11		ENSGALG00000008787	2.12e-15		ENSGALG00000001551	1.32e-13		ENSGALG00000001330	1.45e-12		ENSGALG00000008023	2.98e-12		ENSGALG00000006520	1.96e-12	1	ENSGALG00000003705	1.38e-12
ENSGALG00000005802	5.06e-12		ENSGALG00000031982	1.35e-12		ENSGALG00000002210	9.97e-11		ENSGALG00000007999	2.68e-15		ENSGALG00000030918	3.93e-12		ENSGALG00000030162	4.27e-12		ENSGALG00000010372	3.27e-11		ENSGALG00000003733	8.6e-12	1	ENSGALG00000008842	1.48e-12
ENSGALG00000020813	7.89e-12		ENSGALG00000007659	3.84e-12		ENSGALG00000002929	1.63e-10		ENSGALG00000009676	5.93e-15		ENSGALG00000008432	2.24e-11		ENSGALG00000017380	8.58e-12		ENSGALG00000009480	1.2e-10		ENSGALG00000002769	1.23e-11	1	ENSGALG00000021399	1.57e-11
ENSGALG00000008193	8.71e-12		ENSGALG00000032316	1.52e-11		ENSGALG00000029260	2.03e-10		ENSGALG00000001446	2.17e-13		ENSGALG00000003774	4.76e-11		ENSGALG00000001096	6.77e-11		ENSGALG00000011893	1.95e-10		ENSGALG00000013941	2.08e-11	1	ENSGALG00000017065	1.7e-11
ENSGALG00000017272	1.75e-11		ENSGALG00000005966	4.55e-11		ENSGALG00000007611	3.5e-10		ENSGALG00000003540	6.19e-13		ENSGALG00000015483	5.96e-11		ENSGALG00000009703	2.63e-10		ENSGALG00000031298	1.97e-10		ENSGALG00000006575	2.81e-11	1	ENSGALG00000009403	1.79e-11
ENSGALG00000006038	2.23e-11		ENSGALG00000021683	9.47e-11		ENSGALG00000015459	5.28e-10		ENSGALG00000008914	9.96e-13		ENSGALG00000028438	6.07e-11		ENSGALG00000009369	6.28e-10		ENSGALG00000015000	3.59e-10		ENSGALG00000003243	7.59e-11	1	ENSGALG00000009320	2.07e-11
ENSGALG00000008701	2.61e-11		ENSGALG00000010481	1.07e-10		ENSGALG00000016865	1.43e-09		ENSGALG00000001223	1.47e-12		ENSGALG00000021443	6.08e-10		ENSGALG00000014121	1.41e-09		ENSGALG00000016034	8.89e-10		ENSGALG00000011566	7.69e-11	1	ENSGALG00000003641	3.65e-11
ENSGALG00000028304	2.78e-11		ENSGALG00000009592	2.79e-10		ENSGALG00000029616	1.95e-09		ENSGALG00000009328	1.55e-11		ENSGALG00000002945	2.65e-09		ENSGALG00000005749	2.57e-09		ENSGALG00000013952	1.2e-09		ENSGALG00000017329	8.47e-11	1	ENSGALG00000006035	7.24e-11
ENSGALG00000031284	4.09e-11		ENSGALG00000031582	5.74e-10		ENSGALG00000006237	2.35e-09		ENSGALG00000005702	2.42e-11		ENSGALG00000007974	4.29e-09		ENSGALG00000009076	3.97e-09		ENSGALG00000030022	1.32e-09		ENSGALG00000004593	8.64e-11	1	ENSGALG00000008701	8.84e-11
ENSGALG00000005077	5.75e-11		ENSGALG00000013628	5.85e-10		ENSGALG00000015195	2.55e-09		ENSGALG00000007491	2.87e-11		ENSGALG00000014652	7.63e-09		ENSGALG00000015437	4.36e-09		ENSGALG00000014984	1.41e-09		ENSGALG00000016925	1.45e-10	1	ENSGALG00000009886	1.1e-10
ENSGALG00000008621	6.04e-11		ENSGALG00000003154	7.44e-10		ENSGALG00000005042	3.54e-09		ENSGALG00000019741	5.6e-11		ENSGALG00000026558	1.2e-08		ENSGALG00000009070	4.38e-09		ENSGALG00000012466	1.84e-09		ENSGALG00000000516	1.76e-10	1	ENSGALG00000005476	1.25e-10
ENSGALG00000008983	6.35e-11		ENSGALG00000008539	7.75e-10		ENSGALG00000008983	6.21e-09		ENSGALG00000026715	6.25e-11		ENSGALG00000002708	1.5e-08		ENSGALG00000008066	5.61e-09		ENSGALG00000001229	2.15e-09		ENSGALG00000008890	2.64e-10	1	ENSGALG00000004659	1.31e-10
ENSGALG00000005676	7.02e-11		ENSGALG00000010526	8.58e-10		ENSGALG00000002709	6.3e-09		ENSGALG00000031238	7.29e-11		ENSGALG00000003682	1.65e-08		ENSGALG00000006073	8.37e-09		ENSGALG00000001602	2.47e-09		ENSGALG00000007769	3.87e-10	1	ENSGALG00000029533	1.6e-10
ENSGALG00000007769	1.08e-10		ENSGALG00000008172	1.04e-09		ENSGALG00000008193	8.27e-09		ENSGALG00000019979	1.01e-10		ENSGALG00000006968	2.92e-08		ENSGALG00000013967	8.47e-09		ENSGALG00000010627	5.42e-09		ENSGALG00000029709	4.09e-10	1	ENSGALG00000008238	1.81e-10
ENSGALG00000001840	1.11e-10		ENSGALG00000010401	2.38e-09		ENSGALG00000005660	8.73e-09		ENSGALG00000016446	1.06e-10		ENSGALG00000010177	3.98e-08		ENSGALG00000007484	1.43e-08		ENSGALG00000009428	8.25e-09		ENSGALG00000002723	4.29e-10	1	ENSGALG00000007177	2.09e-10
ENSGALG00000005430	1.15e-10		ENSGALG00000006312	2.78e-09		ENSGALG00000011409	1.09e-08		ENSGALG00000023920	1.19e-10		ENSGALG00000005393	5.28e-08		ENSGALG00000025999	1.47e-08		ENSGALG00000019741	1.03e-08		ENSGALG00000006172	4.53e-10	1	ENSGALG00000001387	2.52e-10
ENSGALG00000009428	1.16e-10		ENSGALG00000005622	2.81e-09		ENSGALG00000027152	1.44e-08		ENSGALG00000016864	1.54e-10		ENSGALG00000010073	7.9e-08		ENSGALG00000010733	3.01e-08		ENSGALG00000002701	1.14e-08		ENSGALG00000013907	5.72e-10	1	ENSGALG00000006663	2.74e-10
ENSGALG00000010885	1.16e-10		ENSGALG00000017319	3.6e-09		ENSGALG00000008572	1.48e-08		ENSGALG00000015010	1.68e-10		ENSGALG00000013167	9.21e-08		ENSGALG00000015348	3.76e-08		ENSGALG00000009674	1.29e-08		ENSGALG00000006642	6.73e-10	1	ENSGALG00000011621	3.05e-10
ENSGALG00000031786	1.43e-10		ENSGALG00000016198	4.04e-09		ENSGALG00000028471	1.56e-08		ENSGALG00000005294	3.96e-10		ENSGALG00000000541	1.09e-07		ENSGALG00000002336	5.37e-08		ENSGALG00000031960	1.37e-08		ENSGALG00000017272	8.1e-10	1	ENSGALG00000008813	4.52e-10
ENSGALG00000015077	1.83e-10		ENSGALG00000008236	4.21e-09		ENSGALG00000007378	1.95e-08		ENSGALG00000014953	4.81e-10		ENSGALG00000006607	1.64e-07		ENSGALG00000003955	6.33e-08		ENSGALG00000000419	1.91e-08		ENSGALG00000009601	9.06e-10	1	ENSGALG00000003510	5.36e-10
ENSGALG00000028762	2.08e-10		ENSGALG00000010839	5.32e-09		ENSGALG00000010885	2.04e-08		ENSGALG00000015230	7.93e-10		ENSGALG00000006057	1.77e-07		ENSGALG00000007863	6.47e-08		ENSGALG00000030677	2.17e-08		ENSGALG00000006038	1.03e-09	1	ENSGALG00000008603	6.14e-10
ENSGALG00000002452	2.4e-10		ENSGALG00000005309	5.45e-09		ENSGALG00000031560	2.54e-08		ENSGALG00000011564	8.29e-10		ENSGALG00000001165	2.43e-07		ENSGALG00000028302	8.12e-08		ENSGALG00000020813	2.24e-08		ENSGALG00000002881	1.06e-09	1	ENSGALG00000001467	8.82e-10
ENSGALG00000008629	3.63e-10		ENSGALG00000029820	5.59e-09		ENSGALG00000004587	2.54e-08		ENSGALG00000002090	8.48e-10		ENSGALG00000002144	2.49e-07		ENSGALG00000002490	8.18e-08		ENSGALG00000009475	2.34e-08		ENSGALG00000012395	1.11e-09	1	ENSGALG00000009428	9.95e-10
ENSGALG00000028155	3.93e-10		ENSGALG00000008280	5.76e-09		ENSGALG00000011621	2.59e-08		ENSGALG00000001433	9.13e-10		ENSGALG00000002487	2.9e-07		ENSGALG00000004302	8.7e-08		ENSGALG00000002364	2.36e-08		ENSGALG00000032161	1.26e-09	1	ENSGALG00000005408	1.21e-09
ENSGALG00000016034	4.19e-10		ENSGALG00000011885	7.27e-09		ENSGALG00000016795	2.84e-08		ENSGALG00000029820	9.71e-10		ENSGALG00000009699	3.05e-07		ENSGALG00000004621	8.96e-08		ENSGALG00000017357	2.55e-08		ENSGALG00000016098	1.33e-09	1	ENSGALG00000005999	1.61e-09
ENSGALG00000029709	4.2e-10		ENSGALG00000028265	7.45e-09		ENSGALG00000008842	2.85e-08		ENSGALG00000017084	2.41e-09		ENSGALG00000011153	4.2e-07		ENSGALG00000007979	1.21e-07		ENSGALG00000005269	3.06e-08		ENSGALG00000009107	1.34e-09	1	ENSGALG00000002929	2.06e-09
ENSGALG00000009480	5.29e-10		ENSGALG00000005357	8.16e-09		ENSGALG00000028119	3.05e-08		ENSGALG00000012339	3.39e-09		ENSGALG00000004796	4.39e-07		ENSGALG00000001161	1.44e-07		ENSGALG00000017392	3.33e-08		ENSGALG00000015568	1.49e-09	1	ENSGALG00000012816	2.24e-09
ENSGALG00000003147	5.59e-10		ENSGALG00000032287	8.45e-09		ENSGALG00000028304	3.24e-08		ENSGALG00000030401	5.65e-09		ENSGALG00000037002	4.53e-07		ENSGALG00000004245	2.09e-07		ENSGALG00000031117	3.77e-08		ENSGALG00000004449	1.73e-09	1	ENSGALG00000009730	2.26e-09
ENSGALG00000015568	6.87e-10		ENSGALG00000002725	9.04e-09		ENSGALG00000017330	3.25e-08		ENSGALG00000011835	9.29e-09		ENSGALG00000032004	5.73e-07		ENSGALG00000000067	3.15e-07		ENSGALG00000004659	3.84e-08		ENSGALG00000007326	1.77e-09	1	ENSGALG00000010158	2.32e-09
ENSGALG00000001621	7.2e-10		ENSGALG00000008418	9.97e-09		ENSGALG00000003705	3.43e-08		ENSGALG00000002018	9.34e-09		ENSGALG00000008889	6.09e-07		ENSGALG00000002925	3.26e-07		ENSGALG00000019979	3.94e-08		ENSGALG00000013715	1.82e-09	1	ENSGALG00000010230	2.4e-09
ENSGALG00000017204	8.4e-10		ENSGALG00000007404	1.06e-08		ENSGALG00000014537	3.47e-08		ENSGALG00000007477	1.11e-08		ENSGALG00000001313	6.15e-07		ENSGALG00000029856	3.37e-07		ENSGALG00000003795	4.74e-08		ENSGALG00000031786	1.95e-09	1	ENSGALG00000001473	2.41e-09
ENSGALG00000004246	9.05e-10		ENSGALG00000005994	1.09e-08		ENSGALG00000001658	3.52e-08		ENSGALG00000031982	1.17e-08		ENSGALG00000005668	6.26e-07		ENSGALG00000004005	3.88e-07		ENSGALG00000029533	5.39e-08		ENSGALG00000012816	1.98e-09	1	ENSGALG00000006253	2.52e-09
ENSGALG00000004345	1.08e-09		ENSGALG00000007491	1.17e-08		ENSGALG00000009282	3.8e-08		ENSGALG00000027564	1.3e-08		ENSGALG00000010167	7.21e-07		ENSGALG00000014526	3.95e-07		ENSGALG00000005430	6.27e-08		ENSGALG00000000371	2.08e-09	1	ENSGALG00000031503	2.58e-09
ENSGALG00000005891	1.16e-09		ENSGALG00000006015	1.2e-08		ENSGALG00000009480	3.82e-08		ENSGALG00000004254	1.62e-08		ENSGALG00000007992	7.9e-07		ENSGALG00000006842	4.97e-07		ENSGALG00000031284	6.29e-08		ENSGALG00000006758	2.11e-09	1	ENSGALG00000005647	3.91e-09
ENSGALG00000013759	1.17e-09		ENSGALG00000008586	1.27e-08		ENSGALG00000011868	3.91e-08		ENSGALG00000011210	2.72e-08		ENSGALG00000007861	8.74e-07		ENSGALG00000025819	6.45e-07		ENSGALG00000029817	7.79e-08		ENSGALG00000016843	2.27e-09	1	ENSGALG00000014862	4.54e-09
ENSGALG00000003243	1.27e-09		ENSGALG00000016764	1.7e-08		ENSGALG00000013916	4.04e-08		ENSGALG00000017042	3.54e-08		ENSGALG00000008369	9.33e-07		ENSGALG00000011455	6.73e-07		ENSGALG00000030791	7.91e-08		ENSGALG00000007663	2.52e-09	1	ENSGALG00000007153	4.99e-09
ENSGALG00000002929	1.6e-09		ENSGALG00000002569	2.07e-08		ENSGALG00000015027	4.17e-08		ENSGALG00000014031	4.3e-08		ENSGALG00000004143	9.8e-07		ENSGALG00000007606	9.18e-07		ENSGALG00000008983	1.11e-07		ENSGALG00000016981	2.87e-09	1	ENSGALG00000006372	5.52e-09
ENSGALG00000004573	1.64e-09		ENSGALG00000007102	2.34e-08		ENSGALG00000014892	4.34e-08		ENSGALG00000004687	4.47e-08		ENSGALG00000003562	1.07e-06		ENSGALG00000003717	1.01e-06		ENSGALG00000009328	1.14e-07		ENSGALG00000012273	3.43e-09	1	ENSGALG00000030677	5.92e-09
ENSGALG00000004614	1.9e-09		ENSGALG00000028683	4.49e-08		ENSGALG00000012739	4.38e-08		ENSGALG00000007351	9.52e-08		ENSGALG00000013452	1.35e-06		ENSGALG00000005704	1.07e-06		ENSGALG00000005891	1.14e-07		ENSGALG00000011342	3.68e-09	1	ENSGALG00000006413	6.14e-09
ENSGALG00000002709	1.9e-09		ENSGALG00000016946	4.64e-08		ENSGALG00000017092	4.48e-08		ENSGALG00000012128	1.16e-07		ENSGALG00000016686	1.75e-06		ENSGALG00000013189	1.07e-06		ENSGALG00000003572	1.2e-07		ENSGALG00000000137	4.18e-09	1	ENSGALG00000007144	6.42e-09
ENSGALG00000012342	1.95e-09		ENSGALG00000013569	5.58e-08		ENSGALG00000011625	4.49e-08		ENSGALG00000006880	1.27e-07		ENSGALG00000012241	2e-06		ENSGALG00000000150	1.45e-06		ENSGALG00000007649	1.26e-07		ENSGALG00000025822	4.18e-09	1	ENSGALG00000004597	6.42e-09
ENSGALG00000012395	2.46e-09		ENSGALG00000015308	5.89e-08		ENSGALG00000011251	4.54e-08		ENSGALG00000009677	1.38e-07		ENSGALG00000009421	2.22e-06		ENSGALG00000003878	1.64e-06		ENSGALG00000001790	1.33e-07		ENSGALG00000005802	4.25e-09	1	ENSGALG00000023757	6.76e-09
ENSGALG00000010592	3.6e-09		ENSGALG00000013646	7e-08		ENSGALG00000017272	4.77e-08		ENSGALG00000010043	1.38e-07		ENSGALG00000014647	2.34e-06		ENSGALG00000004588	1.9e-06		ENSGALG00000004205	1.34e-07		ENSGALG00000026373	4.28e-09	1	ENSGALG00000013821	7.65e-09
ENSGALG00000030008	3.71e-09		ENSGALG00000011651	7.61e-08		ENSGALG00000029701	4.81e-08		ENSGALG00000005284	1.4e-07		ENSGALG00000031796	3.01e-06		ENSGALG00000005849	1.96e-06		ENSGALG00000008701	1.37e-07		ENSGALG00000029378	4.3e-09	1	ENSGALG00000009668	7.71e-09
ENSGALG00000002723	3.86e-09		ENSGALG00000010229	8.68e-08		ENSGALG00000003304	6.72e-08		ENSGALG00000020078	1.6e-07		ENSGALG00000030599	3.15e-06		ENSGALG00000008306	1.96e-06		ENSGALG00000001730	1.46e-07		ENSGALG00000031323	4.54e-09	1	ENSGALG00000003381	9.32e-09
ENSGALG00000004168	4.26e-09		ENSGALG00000001223	8.76e-08		ENSGALG00000016775	6.83e-08		ENSGALG00000014568	1.65e-07		ENSGALG00000011922	3.17e-06		ENSGALG00000009286	1.99e-06		ENSGALG00000031917	1.57e-07		ENSGALG00000007410	5.73e-09	1	ENSGALG00000011225	9.57e-09
ENSGALG00000006413	4.9e-09		ENSGALG00000005391	9.11e-08		ENSGALG00000031503	7.08e-08		ENSGALG00000007555	1.73e-07		ENSGALG00000014514	3.64e-06		ENSGALG00000010156	2.01e-06		ENSGALG00000016639	1.58e-07		ENSGALG00000005643	6.98e-09	1	ENSGALG00000011645	1e-08
ENSGALG00000004841	7.47e-09		ENSGALG00000008249	1.15e-07		ENSGALG00000002591	7.29e-08		ENSGALG00000006307	1.81e-07		ENSGALG00000008167	3.93e-06		ENSGALG00000006837	2.04e-06		ENSGALG00000026796	1.61e-07		ENSGALG00000011994	7.22e-09	1	ENSGALG00000003999	1.11e-08
ENSGALG00000001038	9.4e-09		ENSGALG00000002417	1.2e-07		ENSGALG00000030002	7.34e-08		ENSGALG00000023571	2.42e-07		ENSGALG00000003408	4.55e-06		ENSGALG00000006753	2.13e-06		ENSGALG00000013865	1.82e-07		ENSGALG00000008193	7.43e-09	1	ENSGALG00000000419	1.18e-08
ENSGALG00000014984	9.77e-09		ENSGALG00000006207	1.21e-07		ENSGALG00000029152	7.87e-08		ENSGALG00000002656	2.46e-07		ENSGALG00000009705	4.95e-06		ENSGALG00000007878	2.32e-06		ENSGALG00000005725	2.36e-07		ENSGALG00000009173	7.56e-09	1	ENSGALG00000017309	1.24e-08
ENSGALG00000002881	1e-08		ENSGALG00000008787	1.42e-07		ENSGALG00000007769	7.9e-08		ENSGALG00000031832	2.49e-07		ENSGALG00000005587	5.54e-06		ENSGALG00000012702	2.64e-06		ENSGALG00000005086	2.41e-07		ENSGALG00000027785	7.92e-09	1	ENSGALG00000006542	1.39e-08
ENSGALG00000005643	1.08e-08		ENSGALG00000002189	1.58e-07		ENSGALG00000003487	8.87e-08		ENSGALG00000016893	2.64e-07		ENSGALG00000008294	5.72e-06		ENSGALG00000004848	2.71e-06		ENSGALG00000016406	2.54e-07		ENSGALG00000009361	7.99e-09	1	ENSGALG00000006657	1.49e-08
ENSGALG00000002726	1.1e-08		ENSGALG00000016894	1.88e-07		ENSGALG00000004570	8.94e-08		ENSGALG00000017319	2.93e-07		ENSGALG00000017249	6.32e-06		ENSGALG00000006646	2.82e-06		ENSGALG00000004841	2.72e-07		ENSGALG00000021225	1.07e-08	1	ENSGALG00000008703	1.59e-08
ENSGALG00000004255	1.12e-08		ENSGALG00000008419	1.89e-07		ENSGALG00000010124	9.13e-08		ENSGALG00000009451	3.52e-07		ENSGALG00000009300	6.42e-06		ENSGALG00000016906	2.85e-06		ENSGALG00000012483	2.77e-07		ENSGALG00000010978	1.08e-08	1	ENSGALG00000006181	1.65e-08
ENSGALG00000006035	1.21e-08		ENSGALG00000008187	1.93e-07		ENSGALG00000012291	9.42e-08		ENSGALG00000005418	4.41e-07		ENSGALG00000014638	7.81e-06		ENSGALG00000003067	2.85e-06		ENSGALG00000007330	2.83e-07		ENSGALG00000012975	1.17e-08	1	ENSGALG00000010885	1.66e-08
ENSGALG00000008603	1.25e-08		ENSGALG00000023135	1.93e-07		ENSGALG00000011982	9.99e-08		ENSGALG00000006020	5.2e-07		ENSGALG00000016728	7.93e-06		ENSGALG00000027981	2.97e-06		ENSGALG00000002870	2.92e-07		ENSGALG00000016531	1.2e-08	1	ENSGALG00000009325	1.68e-08
ENSGALG00000013803	1.32e-08		ENSGALG00000004645	2.03e-07		ENSGALG00000008459	1.19e-07		ENSGALG00000009373	6.04e-07		ENSGALG00000002863	8.09e-06		ENSGALG00000004817	3.01e-06		ENSGALG00000006413	3.08e-07		ENSGALG00000025780	1.25e-08	1	ENSGALG00000009700	1.85e-08
ENSGALG00000031450	1.53e-08		ENSGALG00000009024	2.26e-07		ENSGALG00000011432	1.27e-07		ENSGALG00000003941	6.28e-07		ENSGALG00000003663	8.11e-06		ENSGALG00000007478	3.01e-06		ENSGALG00000008249	3.21e-07		ENSGALG00000008747	1.32e-08	1	ENSGALG00000029435	1.93e-08
ENSGALG00000011893	1.72e-08		ENSGALG00000010110	2.48e-07		ENSGALG00000012395	1.32e-07		ENSGALG00000011533	6.38e-07		ENSGALG00000026396	8.22e-06		ENSGALG00000024271	3.03e-06		ENSGALG00000011555	3.27e-07		ENSGALG00000015077	1.41e-08	1	ENSGALG00000006428	1.93e-08
ENSGALG00000010571	1.72e-08		ENSGALG00000012919	2.71e-07		ENSGALG00000029856	1.34e-07		ENSGALG00000015185	6.45e-07		ENSGALG00000007386	9.65e-06		ENSGALG00000008613	3.53e-06		ENSGALG00000017309	3.59e-07		ENSGALG00000006409	1.44e-08	1	ENSGALG00000005634	2.13e-08
ENSGALG00000002769	1.74e-08		ENSGALG00000007430	2.83e-07		ENSGALG00000014159	1.41e-07		ENSGALG00000008218	6.7e-07		ENSGALG00000010273	1.08e-05		ENSGALG00000005882	3.67e-06		ENSGALG00000002023	3.73e-07		ENSGALG00000007650	1.53e-08	1	ENSGALG00000012483	2.34e-08
ENSGALG00000008703	2.27e-08		ENSGALG00000010561	2.86e-07		ENSGALG00000028517	1.56e-07		ENSGALG00000003738	7.09e-07		ENSGALG00000002612	1.29e-05		ENSGALG00000008084	3.69e-06		ENSGALG00000007291	3.91e-07		ENSGALG00000001234	1.57e-08	1	ENSGALG00000003250	2.45e-08
ENSGALG00000017002	2.28e-08		ENSGALG00000012147	2.87e-07		ENSGALG00000011570	1.59e-07		ENSGALG00000003976	7.65e-07		ENSGALG00000005036	1.39e-05		ENSGALG00000007996	3.85e-06		ENSGALG00000032305	3.92e-07		ENSGALG00000003147	1.65e-08	1	ENSGALG00000004246	2.47e-08
ENSGALG00000016925	2.29e-08		ENSGALG00000011340	2.93e-07		ENSGALG00000012466	1.66e-07		ENSGALG00000020999	8.06e-07		ENSGALG00000011689	1.52e-05		ENSGALG00000031495	3.97e-06		ENSGALG00000008193	3.96e-07		ENSGALG00000013759	1.7e-08	1	ENSGALG00000006982	2.5e-08
ENSGALG00000003550	2.31e-08		ENSGALG00000000396	2.98e-07		ENSGALG00000007569	1.68e-07		ENSGALG00000004645	1.04e-06		ENSGALG00000005894	1.77e-05		ENSGALG00000012613	4.2e-06		ENSGALG00000000146	4.03e-07		ENSGALG00000030542	1.83e-08	1	ENSGALG00000016415	2.58e-08
ENSGALG00000009086	2.36e-08		ENSGALG00000002542	3.32e-07		ENSGALG00000015877	1.8e-07		ENSGALG00000007649	1.17e-06		ENSGALG00000017145	1.82e-05		ENSGALG00000012532	4.22e-06		ENSGALG00000006652	4.18e-07		ENSGALG00000008701	1.84e-08	1	ENSGALG00000014071	2.75e-08
ENSGALG00000003919	2.42e-08		ENSGALG00000005869	3.5e-07		ENSGALG00000008482	1.9e-07		ENSGALG00000009254	1.31e-06		ENSGALG00000001652	1.93e-05		ENSGALG00000015027	4.51e-06		ENSGALG00000012135	4.18e-07		ENSGALG00000008676	1.87e-08	1	ENSGALG00000005000	2.91e-08
ENSGALG00000007330	2.5e-08		ENSGALG00000002144	3.61e-07		ENSGALG00000017204	1.91e-07		ENSGALG00000012574	1.37e-06		ENSGALG00000005907	1.93e-05		ENSGALG00000011625	4.58e-06		ENSGALG00000014868	4.26e-07		ENSGALG00000016105	2.1e-08	1	ENSGALG00000005626	3.05e-08
ENSGALG00000006516	2.73e-08		ENSGALG00000014140	3.91e-07		ENSGALG00000031035	1.95e-07		ENSGALG00000010023	1.64e-06		ENSGALG00000012813	1.95e-05		ENSGALG00000004570	4.63e-06		ENSGALG00000006385	4.55e-07		ENSGALG00000017091	2.24e-08	1	ENSGALG00000014236	3.14e-08
ENSGALG00000029701	3.31e-08		ENSGALG00000008793	4.2e-07		ENSGALG00000031263	1.99e-07		ENSGALG00000023135	1.73e-06		ENSGALG00000016231	2.08e-05		ENSGALG00000013803	4.76e-06		ENSGALG00000012662	4.74e-07		ENSGALG00000012739	2.26e-08	1	ENSGALG00000008193	3.29e-08
ENSGALG00000012135	3.34e-08		ENSGALG00000026302	4.74e-07		ENSGALG00000008946	2.1e-07		ENSGALG00000005108	1.75e-06		ENSGALG00000005521	2.08e-05		ENSGALG00000017229	4.94e-06		ENSGALG00000008175	4.83e-07		ENSGALG00000014023	2.3e-08	1	ENSGALG00000012689	3.38e-08
ENSGALG00000008946	3.34e-08		ENSGALG00000016363	5.03e-07		ENSGALG00000008701	2.11e-07		ENSGALG00000020391	1.78e-06		ENSGALG00000014152	2.12e-05		ENSGALG00000006237	5e-06		ENSGALG00000008431	4.85e-07		ENSGALG00000002929	2.51e-08	1	ENSGALG00000004663	3.66e-08
ENSGALG00000003733	3.46e-08		ENSGALG00000007351	5.32e-07		ENSGALG00000000848	2.14e-07		ENSGALG00000015330	1.82e-06		ENSGALG00000006929	2.36e-05		ENSGALG00000005770	5.12e-06		ENSGALG00000004345	5.07e-07		ENSGALG00000003047	2.71e-08	1	ENSGALG00000007955	3.99e-08
ENSGALG00000007177	3.63e-08		ENSGALG00000002448	5.39e-07		ENSGALG00000011645	2.15e-07		ENSGALG00000005707	1.85e-06		ENSGALG00000031718	2.5e-05		ENSGALG00000003919	5.16e-06		ENSGALG00000025780	5.35e-07		ENSGALG00000010885	2.8e-08	1	ENSGALG00000005042	4.1e-08
ENSGALG00000000516	3.7e-08		ENSGALG00000009916	5.5e-07		ENSGALG00000007237	2.27e-07		ENSGALG00000011445	2.11e-06		ENSGALG00000021017	2.51e-05		ENSGALG00000007611	5.86e-06		ENSGALG00000017204	5.5e-07		ENSGALG00000008164	2.88e-08	1	ENSGALG00000008459	4.67e-08
ENSGALG00000017715	3.77e-08		ENSGALG00000007153	5.79e-07		ENSGALG00000013759	2.28e-07		ENSGALG00000013756	2.14e-06		ENSGALG00000022920	2.51e-05		ENSGALG00000003625	5.97e-06		ENSGALG00000003876	5.66e-07		ENSGALG00000002060	2.98e-08	1	ENSGALG00000016795	4.68e-08
ENSGALG00000032349	3.87e-08		ENSGALG00000003307	6.44e-07		ENSGALG00000000905	2.43e-07		ENSGALG00000006312	2.28e-06		ENSGALG00000024378	2.52e-05		ENSGALG00000005283	6.46e-06		ENSGALG00000013828	6.27e-07		ENSGALG00000013803	3.06e-08	1	ENSGALG00000003570	5.53e-08
ENSGALG00000013197	4.04e-08		ENSGALG00000001118	6.77e-07		ENSGALG00000000474	2.48e-07		ENSGALG00000002415	2.3e-06		ENSGALG00000009467	2.6e-05		ENSGALG00000012932	6.97e-06		ENSGALG00000005290	6.29e-07		ENSGALG00000004087	3.23e-08	1	ENSGALG00000010202	6.4e-08
ENSGALG00000013768	4.07e-08		ENSGALG00000010053	6.85e-07		ENSGALG00000007077	2.56e-07		ENSGALG00000028230	2.54e-06		ENSGALG00000029706	2.65e-05		ENSGALG00000001655	7.13e-06		ENSGALG00000004255	6.65e-07		ENSGALG00000009152	3.34e-08	1	ENSGALG00000015546	6.75e-08
ENSGALG00000011566	4.23e-08		ENSGALG00000013036	7.26e-07		ENSGALG00000023335	2.63e-07		ENSGALG00000008358	2.82e-06		ENSGALG00000008436	2.73e-05		ENSGALG00000000223	7.15e-06		ENSGALG00000012339	6.77e-07		ENSGALG00000011982	3.4e-08	1	ENSGALG00000000893	6.84e-08
ENSGALG00000008842	4.69e-08		ENSGALG00000003400	7.33e-07		ENSGALG00000012658	2.92e-07		ENSGALG00000030702	2.87e-06		ENSGALG00000005750	2.86e-05		ENSGALG00000008970	7.3e-06		ENSGALG00000028304	6.84e-07		ENSGALG00000010764	3.51e-08	1	ENSGALG00000002277	7.45e-08
ENSGALG00000004205	4.9e-08		ENSGALG00000008862	7.63e-07		ENSGALG00000031117	3.18e-07		ENSGALG00000000751	2.88e-06		ENSGALG00000010290	2.96e-05		ENSGALG00000029172	7.45e-06		ENSGALG00000003601	7.05e-07		ENSGALG00000007419	3.54e-08	1	ENSGALG00000007769	7.47e-08
ENSGALG00000016531	5.12e-08		ENSGALG00000014953	7.9e-07		ENSGALG00000004952	3.52e-07		ENSGALG00000006658	3.28e-06		ENSGALG00000001258	3.05e-05		ENSGALG00000006350	7.46e-06		ENSGALG00000006596	7.12e-07		ENSGALG00000017204	3.57e-08	1	ENSGALG00000002246	7.64e-08
ENSGALG00000007153	5.57e-08		ENSGALG00000005782	8.57e-07		ENSGALG00000029378	3.6e-07		ENSGALG00000010001	3.62e-06		ENSGALG00000007970	3.12e-05		ENSGALG00000000946	7.58e-06		ENSGALG00000029077	7.44e-07		ENSGALG00000031244	3.84e-08	1	ENSGALG00000015040	7.71e-08
ENSGALG00000004593	6.48e-08		ENSGALG00000011445	8.64e-07		ENSGALG00000001597	3.8e-07		ENSGALG00000010178	3.79e-06		ENSGALG00000006503	3.23e-05		ENSGALG00000005676	7.69e-06		ENSGALG00000001663	7.58e-07		ENSGALG00000016415	3.97e-08	1	ENSGALG00000004852	8.53e-08
ENSGALG00000027871	6.67e-08		ENSGALG00000031212	8.72e-07		ENSGALG00000001555	3.9e-07		ENSGALG00000030076	4.41e-06		ENSGALG00000000790	3.35e-05		ENSGALG00000008550	7.74e-06		ENSGALG00000004871	7.65e-07		ENSGALG00000011813	4.05e-08	1	ENSGALG00000006691	8.57e-08
ENSGALG00000011885	6.74e-08		ENSGALG00000014899	8.77e-07		ENSGALG00000006372	3.96e-07		ENSGALG00000002447	4.58e-06		ENSGALG00000010318	3.93e-05		ENSGALG00000013969	8.31e-06		ENSGALG00000004246	8.61e-07		ENSGALG00000030303	4.36e-08	1	ENSGALG00000011885	8.61e-08
ENSGALG00000010427	7.05e-08		ENSGALG00000029743	9e-07		ENSGALG00000007956	4.06e-07		ENSGALG00000003259	4.75e-06		ENSGALG00000011242	4.56e-05		ENSGALG00000001658	8.31e-06		ENSGALG00000003550	9.2e-07		ENSGALG00000001153	4.55e-08	1	ENSGALG00000005391	8.62e-08
ENSGALG00000012787	7.18e-08		ENSGALG00000010675	1.03e-06		ENSGALG00000015388	4.78e-07		ENSGALG00000031298	4.94e-06		ENSGALG00000030261	4.89e-05		ENSGALG00000002080	8.34e-06		ENSGALG00000002929	9.21e-07		ENSGALG00000004270	4.93e-08	1	ENSGALG00000007788	8.73e-08
ENSGALG00000003572	7.56e-08		ENSGALG00000000893	1.04e-06		ENSGALG00000010202	4.91e-07		ENSGALG00000002524	5.24e-06		ENSGALG00000013879	4.94e-05		ENSGALG00000010124	8.77e-06		ENSGALG00000010199	9.46e-07		ENSGALG00000010427	5.09e-08	1	ENSGALG00000002364	8.86e-08
ENSGALG00000010978	7.77e-08		ENSGALG00000014920	1.06e-06		ENSGALG00000011036	5.04e-07		ENSGALG00000010485	5.28e-06		ENSGALG00000010244	5.08e-05		ENSGALG00000007914	8.9e-06		ENSGALG00000011309	9.9e-07		ENSGALG00000030008	5.11e-08	1	ENSGALG00000004034	9.55e-08
ENSGALG00000002783	7.88e-08		ENSGALG00000001597	1.09e-06		ENSGALG00000001103	5.1e-07		ENSGALG00000007330	5.29e-06		ENSGALG00000016878	5.28e-05		ENSGALG00000001452	9.03e-06		ENSGALG00000009677	1.01e-06		ENSGALG00000011831	5.21e-08	1	ENSGALG00000016865	1.06e-07
ENSGALG00000005725	8.25e-08		ENSGALG00000001313	1.1e-06		ENSGALG00000012816	5.45e-07		ENSGALG00000003972	5.34e-06		ENSGALG00000010017	5.39e-05		ENSGALG00000013177	9.28e-06		ENSGALG00000005441	1.04e-06		ENSGALG00000008703	5.21e-08	1	ENSGALG00000001252	1.09e-07
ENSGALG00000009012	8.31e-08		ENSGALG00000009800	1.1e-06		ENSGALG00000006179	5.56e-07		ENSGALG00000024485	5.48e-06		ENSGALG00000010971	5.7e-05		ENSGALG00000013916	9.34e-06		ENSGALG00000015040	1.04e-06		ENSGALG00000016899	5.25e-08	1	ENSGALG00000008983	1.1e-07
ENSGALG00000031117	8.31e-08		ENSGALG00000014703	1.18e-06		ENSGALG00000003733	5.62e-07		ENSGALG00000016363	5.59e-06		ENSGALG00000008398	5.75e-05		ENSGALG00000012342	9.8e-06		ENSGALG00000014887	1.06e-06		ENSGALG00000006431	5.57e-08	1	ENSGALG00000012466	1.12e-07
ENSGALG00000007077	8.4e-08		ENSGALG00000026421	1.2e-06		ENSGALG00000008559	5.66e-07		ENSGALG00000001118	5.86e-06		ENSGALG00000010973	5.83e-05		ENSGALG00000008852	1.01e-05		ENSGALG00000012610	1.12e-06		ENSGALG00000001730	5.62e-08	1	ENSGALG00000007785	1.22e-07
ENSGALG00000005315	8.53e-08		ENSGALG00000010084	1.28e-06		ENSGALG00000008506	5.9e-07		ENSGALG00000014709	5.91e-06		ENSGALG00000000864	5.84e-05		ENSGALG00000030378	1.04e-05		ENSGALG00000004203	1.14e-06		ENSGALG00000004882	5.74e-08	1	ENSGALG00000009249	1.22e-07
ENSGALG00000011309	8.59e-08		ENSGALG00000017042	1.29e-06		ENSGALG00000003955	6.27e-07		ENSGALG00000017384	5.96e-06		ENSGALG00000026151	5.93e-05		ENSGALG00000030920	1.05e-05		ENSGALG00000001467	1.16e-06		ENSGALG00000002854	5.78e-08	1	ENSGALG00000010175	1.28e-07
ENSGALG00000002854	9.24e-08		ENSGALG00000015286	1.29e-06		ENSGALG00000003250	6.4e-07		ENSGALG00000017357	6.11e-06		ENSGALG00000008348	6e-05		ENSGALG00000031248	1.09e-05		ENSGALG00000019794	1.17e-06		ENSGALG00000014159	5.83e-08	1	ENSGALG00000000616	1.35e-07
ENSGALG00000004460	9.91e-08		ENSGALG00000004431	1.38e-06		ENSGALG00000005476	6.87e-07		ENSGALG00000030022	6.17e-06		ENSGALG00000030502	6.11e-05		ENSGALG00000015842	1.09e-05		ENSGALG00000005295	1.29e-06		ENSGALG00000000734	6.03e-08	1	ENSGALG00000013535	1.45e-07
ENSGALG00000003753	1.08e-07		ENSGALG00000006512	1.44e-06		ENSGALG00000002463	7.1e-07		ENSGALG00000007272	6.83e-06		ENSGALG00000011992	6.38e-05		ENSGALG00000012312	1.12e-05		ENSGALG00000013759	1.3e-06		ENSGALG00000028304	6.43e-08	1	ENSGALG00000012291	1.45e-07
ENSGALG00000010296	1.09e-07		ENSGALG00000016735	1.44e-06		ENSGALG00000014236	7.26e-07		ENSGALG00000008144	6.88e-06		ENSGALG00000005283	6.84e-05		ENSGALG00000009532	1.17e-05		ENSGALG00000002301	1.3e-06		ENSGALG00000008514	7.07e-08	1	ENSGALG00000013759	1.55e-07
ENSGALG00000011442	1.17e-07		ENSGALG00000015860	1.96e-06		ENSGALG00000023279	7.31e-07		ENSGALG00000030027	7.2e-06		ENSGALG00000002906	7.39e-05		ENSGALG00000002192	1.17e-05		ENSGALG00000007144	1.34e-06		ENSGALG00000031129	7.16e-08	1	ENSGALG00000028517	1.66e-07
ENSGALG00000006982	1.28e-07		ENSGALG00000008551	2.16e-06		ENSGALG00000008613	7.39e-07		ENSGALG00000008280	7.23e-06		ENSGALG00000031070	7.74e-05		ENSGALG00000004728	1.17e-05		ENSGALG00000004769	1.4e-06		ENSGALG00000005676	7.27e-08	1	ENSGALG00000001529	1.7e-07
ENSGALG00000011571	1.29e-07		ENSGALG00000002761	2.23e-06		ENSGALG00000007097	7.5e-07		ENSGALG00000004533	7.41e-06		ENSGALG00000008930	7.94e-05		ENSGALG00000027152	1.24e-05		ENSGALG00000002943	1.45e-06		ENSGALG00000007045	8.14e-08	1	ENSGALG00000015433	1.72e-07
ENSGALG00000004659	1.29e-07		ENSGALG00000017384	2.29e-06		ENSGALG00000005391	7.54e-07		ENSGALG00000011504	7.69e-06		ENSGALG00000028683	8.09e-05		ENSGALG00000005789	1.26e-05		ENSGALG00000008787	1.56e-06		ENSGALG00000028762	8.52e-08	1	ENSGALG00000008667	1.72e-07
ENSGALG00000029533	1.3e-07		ENSGALG00000001971	2.45e-06		ENSGALG00000030411	8.02e-07		ENSGALG00000013828	7.84e-06		ENSGALG00000001429	8.3e-05		ENSGALG00000016406	1.27e-05		ENSGALG00000011225	1.63e-06		ENSGALG00000001840	8.56e-08	1	ENSGALG00000017204	1.73e-07
ENSGALG00000031035	1.31e-07		ENSGALG00000013573	2.51e-06		ENSGALG00000003396	8.35e-07		ENSGALG00000012127	7.89e-06		ENSGALG00000000695	8.35e-05		ENSGALG00000029709	1.27e-05		ENSGALG00000008629	1.67e-06		ENSGALG00000016676	8.73e-08	1	ENSGALG00000030411	1.76e-07
ENSGALG00000008249	1.39e-07		ENSGALG00000028230	2.6e-06		ENSGALG00000010230	8.42e-07		ENSGALG00000010401	8.22e-06		ENSGALG00000000625	8.46e-05		ENSGALG00000004141	1.29e-05		ENSGALG00000006880	1.69e-06		ENSGALG00000031450	8.79e-08	1	ENSGALG00000012135	1.79e-07
ENSGALG00000013189	1.42e-07		ENSGALG00000011138	2.76e-06		ENSGALG00000025780	8.9e-07		ENSGALG00000011343	8.38e-06		ENSGALG00000016720	8.71e-05		ENSGALG00000009001	1.35e-05		ENSGALG00000001038	1.71e-06		ENSGALG00000013695	8.8e-08	1	ENSGALG00000004168	1.82e-07
ENSGALG00000014192	1.42e-07		ENSGALG00000010671	2.79e-06		ENSGALG00000008175	9.05e-07		ENSGALG00000017098	8.77e-06		ENSGALG00000012468	9e-05		ENSGALG00000014442	1.36e-05		ENSGALG00000010053	1.78e-06		ENSGALG00000008038	8.93e-08	1	ENSGALG00000003457	2.02e-07
ENSGALG00000031582	1.49e-07		ENSGALG00000015450	2.84e-06		ENSGALG00000005676	9.58e-07		ENSGALG00000023157	9.32e-06		ENSGALG00000007907	9.02e-05		ENSGALG00000004920	1.37e-05		ENSGALG00000010151	1.81e-06		ENSGALG00000005079	9.62e-08	1	ENSGALG00000003553	2.07e-07
ENSGALG00000001684	1.54e-07		ENSGALG00000010017	2.9e-06		ENSGALG00000015568	9.63e-07		ENSGALG00000008111	9.41e-06		ENSGALG00000000895	9.17e-05		ENSGALG00000011409	1.42e-05		ENSGALG00000009320	1.82e-06		ENSGALG00000010592	9.97e-08	1	ENSGALG00000004587	2.23e-07
ENSGALG00000012816	1.56e-07		ENSGALG00000011931	3.07e-06		ENSGALG00000002145	9.9e-07		ENSGALG00000006965	9.79e-06		ENSGALG00000005070	9.59e-05		ENSGALG00000014537	1.44e-05		ENSGALG00000012342	1.82e-06		ENSGALG00000003045	1.01e-07	1	ENSGALG00000009002	2.29e-07
ENSGALG00000010837	1.57e-07		ENSGALG00000012087	3.33e-06		ENSGALG00000020813	1e-06		ENSGALG00000017073	1.01e-05		ENSGALG00000014234	0.000106668		ENSGALG00000007483	1.44e-05		ENSGALG00000012111	1.84e-06		ENSGALG00000011409	1.01e-07	1	ENSGALG00000008586	2.53e-07
ENSGALG00000011342	1.65e-07		ENSGALG00000008667	3.8e-06		ENSGALG00000006425	1.01e-06		ENSGALG00000004168	1.03e-05		ENSGALG00000011878	0.000110715		ENSGALG00000009689	1.45e-05		ENSGALG00000027410	1.92e-06		ENSGALG00000011571	1.12e-07	1	ENSGALG00000009946	2.62e-07
ENSGALG00000009759	1.69e-07		ENSGALG00000012587	4.17e-06		ENSGALG00000016406	1.04e-06		ENSGALG00000015182	1.1e-05		ENSGALG00000006562	0.000116347		ENSGALG00000023335	1.45e-05		ENSGALG00000008257	1.94e-06		ENSGALG00000005268	1.2e-07	1	ENSGALG00000002709	2.68e-07
ENSGALG00000005042	1.72e-07		ENSGALG00000013817	4.26e-06		ENSGALG00000003197	1.09e-06		ENSGALG00000012784	1.12e-05		ENSGALG00000017038	0.000117194		ENSGALG00000019316	1.49e-05		ENSGALG00000015742	1.96e-06		ENSGALG00000004570	1.22e-07	1	ENSGALG00000001730	2.72e-07
ENSGALG00000030162	1.72e-07		ENSGALG00000013165	4.38e-06		ENSGALG00000002157	1.11e-06		ENSGALG00000003282	1.15e-05		ENSGALG00000012570	0.000118394		ENSGALG00000004259	1.5e-05		ENSGALG00000006097	2.25e-06		ENSGALG00000006837	1.23e-07	1	ENSGALG00000005795	2.78e-07
ENSGALG00000015807	1.76e-07		ENSGALG00000005702	4.94e-06		ENSGALG00000001387	1.12e-06		ENSGALG00000009566	1.21e-05		ENSGALG00000010078	0.000119806		ENSGALG00000015215	1.51e-05		ENSGALG00000028790	2.26e-06		ENSGALG00000026363	1.25e-07	1	ENSGALG00000014819	2.84e-07
ENSGALG00000001387	1.81e-07		ENSGALG00000009565	5.18e-06		ENSGALG00000012689	1.14e-06		ENSGALG00000009800	1.28e-05		ENSGALG00000007310	0.000121638		ENSGALG00000005353	1.52e-05		ENSGALG00000017098	2.27e-06		ENSGALG00000007177	1.29e-07	1	ENSGALG00000010053	2.99e-07
ENSGALG00000001682	1.93e-07		ENSGALG00000004554	5.46e-06		ENSGALG00000011571	1.15e-06		ENSGALG00000004885	1.3e-05		ENSGALG00000003369	0.000125736		ENSGALG00000007378	1.52e-05		ENSGALG00000002818	2.3e-06		ENSGALG00000008546	1.33e-07	1	ENSGALG00000021473	3.11e-07
ENSGALG00000005476	1.96e-07		ENSGALG00000010177	5.89e-06		ENSGALG00000002485	1.16e-06		ENSGALG00000004991	1.33e-05		ENSGALG00000011865	0.000125884		ENSGALG00000011209	1.55e-05		ENSGALG00000002709	2.41e-06		ENSGALG00000008603	1.38e-07	1	ENSGALG00000028155	3.13e-07
ENSGALG00000004570	1.97e-07		ENSGALG00000015185	5.99e-06		ENSGALG00000002706	1.19e-06		ENSGALG00000012525	1.34e-05		ENSGALG00000012281	0.00012756		ENSGALG00000014194	1.55e-05		ENSGALG00000008621	2.44e-06		ENSGALG00000011823	1.38e-07	1	ENSGALG00000006425	3.25e-07
ENSGALG00000026182	2.05e-07		ENSGALG00000004801	6e-06		ENSGALG00000000137	1.2e-06		ENSGALG00000009674	1.39e-05		ENSGALG00000011353	0.000128939		ENSGALG00000007932	1.57e-05		ENSGALG00000027908	2.5e-06		ENSGALG00000006516	1.44e-07	1	ENSGALG00000011982	3.46e-07
ENSGALG00000005888	2.06e-07		ENSGALG00000009328	6.04e-06		ENSGALG00000010571	1.3e-06		ENSGALG00000014448	1.47e-05		ENSGALG00000015050	0.000131095		ENSGALG00000004310	1.58e-05		ENSGALG00000003220	2.51e-06		ENSGALG00000012348	1.51e-07	1	ENSGALG00000000533	3.48e-07
ENSGALG00000004310	2.14e-07		ENSGALG00000006503	6.04e-06		ENSGALG00000014432	1.3e-06		ENSGALG00000003298	1.55e-05		ENSGALG00000008862	0.000135346		ENSGALG00000029624	1.6e-05		ENSGALG00000026031	2.54e-06		ENSGALG00000003553	1.62e-07	1	ENSGALG00000001602	3.5e-07
ENSGALG00000006575	2.14e-07		ENSGALG00000007606	6.07e-06		ENSGALG00000002868	1.31e-06		ENSGALG00000028876	1.88e-05		ENSGALG00000025907	0.000136019		ENSGALG00000012300	1.63e-05		ENSGALG00000006982	2.73e-06		ENSGALG00000006891	1.63e-07	1	ENSGALG00000007393	3.59e-07
ENSGALG00000016406	2.18e-07		ENSGALG00000010043	6.2e-06		ENSGALG00000005487	1.38e-06		ENSGALG00000003991	1.97e-05		ENSGALG00000012408	0.000138643		ENSGALG00000003205	1.68e-05		ENSGALG00000008389	2.74e-06		ENSGALG00000013143	1.72e-07	1	ENSGALG00000010592	3.61e-07
ENSGALG00000029817	2.2e-07		ENSGALG00000011637	6.29e-06		ENSGALG00000028809	1.41e-06		ENSGALG00000004244	2.02e-05		ENSGALG00000012611	0.000142499		ENSGALG00000014413	1.7e-05		ENSGALG00000029585	2.81e-06		ENSGALG00000002278	1.73e-07	1	ENSGALG00000000883	3.72e-07
ENSGALG00000011982	2.35e-07		ENSGALG00000029599	6.35e-06		ENSGALG00000017299	1.43e-06		ENSGALG00000010609	2.37e-05		ENSGALG00000013481	0.000145444		ENSGALG00000006409	1.74e-05		ENSGALG00000032349	2.89e-06		ENSGALG00000028063	1.74e-07	1	ENSGALG00000010055	3.77e-07
ENSGALG00000030613	2.38e-07		ENSGALG00000003153	6.39e-06		ENSGALG00000003753	1.44e-06		ENSGALG00000001602	2.43e-05		ENSGALG00000016855	0.0001458		ENSGALG00000005725	1.87e-05		ENSGALG00000009403	2.93e-06		ENSGALG00000012546	1.77e-07	1	ENSGALG00000031263	3.9e-07
ENSGALG00000002532	2.42e-07		ENSGALG00000001730	6.76e-06		ENSGALG00000031973	1.49e-06		ENSGALG00000010636	2.48e-05		ENSGALG00000003815	0.000153184		ENSGALG00000032385	1.88e-05		ENSGALG00000017048	2.96e-06		ENSGALG00000030843	1.81e-07	1	ENSGALG00000010199	3.9e-07
ENSGALG00000016059	2.44e-07		ENSGALG00000010428	7.03e-06		ENSGALG00000016412	1.5e-06		ENSGALG00000008187	2.48e-05		ENSGALG00000026207	0.000153796		ENSGALG00000015961	1.91e-05		ENSGALG00000004333	3.01e-06		ENSGALG00000002375	1.81e-07	1	ENSGALG00000008175	3.91e-07
ENSGALG00000008890	2.53e-07		ENSGALG00000010463	7.47e-06		ENSGALG00000014819	1.52e-06		ENSGALG00000000218	2.5e-05		ENSGALG00000003693	0.000154359		ENSGALG00000011079	2.01e-05		ENSGALG00000015433	3.08e-06		ENSGALG00000017366	1.92e-07	1	ENSGALG00000006743	4e-07
ENSGALG00000008431	2.73e-07		ENSGALG00000017242	7.5e-06		ENSGALG00000010055	1.65e-06		ENSGALG00000020210	2.61e-05		ENSGALG00000026677	0.000157027		ENSGALG00000028937	2.02e-05		ENSGALG00000005509	3.1e-06		ENSGALG00000026182	1.97e-07	1	ENSGALG00000014981	4.19e-07
ENSGALG00000029292	2.87e-07		ENSGALG00000023066	7.93e-06		ENSGALG00000031495	1.68e-06		ENSGALG00000011138	2.61e-05		ENSGALG00000010428	0.000159032		ENSGALG00000004980	2.1e-05		ENSGALG00000012689	3.11e-06		ENSGALG00000010435	2e-07	1	ENSGALG00000001840	4.2e-07
ENSGALG00000014236	3.04e-07		ENSGALG00000015821	8e-06		ENSGALG00000017681	1.7e-06		ENSGALG00000010053	2.62e-05		ENSGALG00000016328	0.000160648		ENSGALG00000006627	2.24e-05		ENSGALG00000017092	3.18e-06		ENSGALG00000029292	2.11e-07	1	ENSGALG00000008912	4.49e-07
ENSGALG00000031503	3.12e-07		ENSGALG00000002018	8.34e-06		ENSGALG00000015008	1.72e-06		ENSGALG00000019087	2.64e-05		ENSGALG00000012304	0.000165966		ENSGALG00000001522	2.48e-05		ENSGALG00000004295	3.18e-06		ENSGALG00000006841	2.15e-07	1	ENSGALG00000007434	4.58e-07
ENSGALG00000006642	3.16e-07		ENSGALG00000012992	8.55e-06		ENSGALG00000008703	1.77e-06		ENSGALG00000003795	2.73e-05		ENSGALG00000003935	0.000172884		ENSGALG00000029319	2.49e-05		ENSGALG00000005707	3.32e-06		ENSGALG00000030800	2.15e-07	1	ENSGALG00000030376	4.63e-07
ENSGALG00000004088	3.32e-07		ENSGALG00000004597	8.73e-06		ENSGALG00000013189	1.8e-06		ENSGALG00000012013	2.75e-05		ENSGALG00000015405	0.000177444		ENSGALG00000017033	2.5e-05		ENSGALG00000005476	3.35e-06		ENSGALG00000016912	2.32e-07	1	ENSGALG00000012882	4.63e-07
ENSGALG00000001229	3.37e-07		ENSGALG00000009595	8.76e-06		ENSGALG00000008603	1.82e-06		ENSGALG00000030016	2.8e-05		ENSGALG00000001025	0.000178164		ENSGALG00000013695	2.55e-05		ENSGALG00000010885	3.38e-06		ENSGALG00000012429	2.43e-07	1	ENSGALG00000021180	4.9e-07
ENSGALG00000013695	3.44e-07		ENSGALG00000028762	9.14e-06		ENSGALG00000002002	1.85e-06		ENSGALG00000016639	2.85e-05		ENSGALG00000007324	0.000178415		ENSGALG00000015844	2.56e-05		ENSGALG00000010581	3.42e-06		ENSGALG00000004048	2.43e-07	1	ENSGALG00000029260	4.92e-07
ENSGALG00000010049	3.56e-07		ENSGALG00000014371	9.37e-06		ENSGALG00000009730	1.85e-06		ENSGALG00000011171	2.89e-05		ENSGALG00000009018	0.000179659		ENSGALG00000027035	2.57e-05		ENSGALG00000006372	3.58e-06		ENSGALG00000006035	2.47e-07	1	ENSGALG00000000769	4.97e-07
ENSGALG00000006662	3.67e-07		ENSGALG00000009583	9.43e-06		ENSGALG00000004362	1.87e-06		ENSGALG00000011387	2.93e-05		ENSGALG00000000812	0.000180744		ENSGALG00000004882	2.7e-05		ENSGALG00000013131	3.83e-06		ENSGALG00000013795	2.59e-07	1	ENSGALG00000011452	5e-07
ENSGALG00000026373	3.69e-07		ENSGALG00000001790	1.01e-05		ENSGALG00000002990	1.96e-06		ENSGALG00000001245	3.02e-05		ENSGALG00000005800	0.00018597		ENSGALG00000003357	2.7e-05		ENSGALG00000028988	4.04e-06		ENSGALG00000005974	2.66e-07	1	ENSGALG00000014869	5.15e-07
ENSGALG00000005707	3.8e-07		ENSGALG00000004034	1.11e-05		ENSGALG00000017002	2e-06		ENSGALG00000029731	3.11e-05		ENSGALG00000007462	0.00018632		ENSGALG00000007926	2.73e-05		ENSGALG00000012986	4.06e-06		ENSGALG00000023454	2.71e-07	1	ENSGALG00000031035	5.47e-07
ENSGALG00000015438	3.86e-07		ENSGALG00000027242	1.12e-05		ENSGALG00000002773	2.03e-06		ENSGALG00000015860	3.21e-05		ENSGALG00000004628	0.000188428		ENSGALG00000007001	2.74e-05		ENSGALG00000032430	4.08e-06		ENSGALG00000014892	2.77e-07	1	ENSGALG00000011400	5.52e-07
ENSGALG00000012739	3.92e-07		ENSGALG00000022137	1.14e-05		ENSGALG00000010296	2.03e-06		ENSGALG00000010561	3.35e-05		ENSGALG00000003532	0.00018931		ENSGALG00000011442	2.74e-05		ENSGALG00000003540	4.24e-06		ENSGALG00000007955	2.89e-07	1	ENSGALG00000007673	5.55e-07
ENSGALG00000015459	3.95e-07		ENSGALG00000010592	1.15e-05		ENSGALG00000003999	2.06e-06		ENSGALG00000027871	3.39e-05		ENSGALG00000004568	0.000190526		ENSGALG00000004325	2.94e-05		ENSGALG00000008944	4.38e-06		ENSGALG00000003753	2.9e-07	1	ENSGALG00000030542	5.79e-07
ENSGALG00000017033	4.06e-07		ENSGALG00000012611	1.18e-05		ENSGALG00000009173	2.06e-06		ENSGALG00000006942	3.4e-05		ENSGALG00000000336	0.000198772		ENSGALG00000004088	2.97e-05		ENSGALG00000006425	4.44e-06		ENSGALG00000012787	2.95e-07	1	ENSGALG00000016955	5.83e-07
ENSGALG00000008181	4.09e-07		ENSGALG00000003354	1.18e-05		ENSGALG00000015077	2.1e-06		ENSGALG00000013952	3.48e-05		ENSGALG00000010938	0.000200891		ENSGALG00000009282	3.01e-05		ENSGALG00000004573	4.55e-06		ENSGALG00000005553	3e-07	1	ENSGALG00000009173	5.96e-07
ENSGALG00000012975	4.39e-07		ENSGALG00000017370	1.18e-05		ENSGALG00000006038	2.12e-06		ENSGALG00000001121	3.62e-05		ENSGALG00000017118	0.000201074		ENSGALG00000016991	3.04e-05		ENSGALG00000006428	4.57e-06		ENSGALG00000013826	3.01e-07	1	ENSGALG00000020813	6.32e-07
ENSGALG00000028809	4.39e-07		ENSGALG00000010023	1.18e-05		ENSGALG00000004152	2.28e-06		ENSGALG00000030943	3.69e-05		ENSGALG00000015258	0.000210519		ENSGALG00000010285	3.06e-05		ENSGALG00000031474	4.58e-06		ENSGALG00000010571	3.02e-07	1	ENSGALG00000017366	6.42e-07
ENSGALG00000016105	4.49e-07		ENSGALG00000015649	1.21e-05		ENSGALG00000026944	2.32e-06		ENSGALG00000013069	3.84e-05		ENSGALG00000009583	0.000211176		ENSGALG00000006489	3.12e-05		ENSGALG00000006035	4.86e-06		ENSGALG00000004860	3.31e-07	1	ENSGALG00000010270	6.81e-07
ENSGALG00000002277	4.5e-07		ENSGALG00000014568	1.23e-05		ENSGALG00000007554	2.33e-06		ENSGALG00000010193	4.04e-05		ENSGALG00000027517	0.000211787		ENSGALG00000001603	3.17e-05		ENSGALG00000009848	4.88e-06		ENSGALG00000029260	3.4e-07	1	ENSGALG00000004333	6.95e-07
ENSGALG00000006372	4.54e-07		ENSGALG00000008470	1.25e-05		ENSGALG00000014555	2.35e-06		ENSGALG00000002125	4.11e-05		ENSGALG00000016910	0.000215393		ENSGALG00000006516	3.22e-05		ENSGALG00000008703	4.96e-06		ENSGALG00000032028	3.41e-07	1	ENSGALG00000002726	7.16e-07
ENSGALG00000000883	4.63e-07		ENSGALG00000016357	1.35e-05		ENSGALG00000006253	2.39e-06		ENSGALG00000003293	4.17e-05		ENSGALG00000010084	0.000224855		ENSGALG00000028471	3.34e-05		ENSGALG00000008620	5.1e-06		ENSGALG00000005476	3.52e-07	1	ENSGALG00000010769	7.23e-07
ENSGALG00000014892	4.74e-07		ENSGALG00000031718	1.52e-05		ENSGALG00000001730	2.42e-06		ENSGALG00000017048	4.18e-05		ENSGALG00000032190	0.000226213		ENSGALG00000007205	3.36e-05		ENSGALG00000012127	5.33e-06		ENSGALG00000027871	3.53e-07	1	ENSGALG00000011571	7.23e-07
ENSGALG00000012689	4.76e-07		ENSGALG00000011555	1.69e-05		ENSGALG00000010675	2.57e-06		ENSGALG00000010151	4.32e-05		ENSGALG00000003101	0.000234865		ENSGALG00000029419	3.37e-05		ENSGALG00000005823	5.43e-06		ENSGALG00000010837	3.7e-07	1	ENSGALG00000017092	7.59e-07
ENSGALG00000000419	4.82e-07		ENSGALG00000014516	1.69e-05		ENSGALG00000017235	2.59e-06		ENSGALG00000002532	4.35e-05		ENSGALG00000026421	0.000252555		ENSGALG00000010166	3.4e-05		ENSGALG00000002964	5.49e-06		ENSGALG00000031503	3.71e-07	1	ENSGALG00000010372	7.7e-07
ENSGALG00000010675	4.85e-07		ENSGALG00000003492	1.76e-05		ENSGALG00000008970	2.6e-06		ENSGALG00000008539	4.43e-05		ENSGALG00000028172	0.000255899		ENSGALG00000014773	3.43e-05		ENSGALG00000015546	5.64e-06		ENSGALG00000006561	3.76e-07	1	ENSGALG00000029817	7.71e-07
ENSGALG00000001647	4.88e-07		ENSGALG00000016345	1.78e-05		ENSGALG00000016925	2.65e-06		ENSGALG00000008667	4.43e-05		ENSGALG00000032148	0.000268845		ENSGALG00000027365	3.46e-05		ENSGALG00000005856	5.77e-06		ENSGALG00000005541	3.84e-07	1	ENSGALG00000001597	7.86e-07
ENSGALG00000004645	4.93e-07		ENSGALG00000007162	1.82e-05		ENSGALG00000009320	2.77e-06		ENSGALG00000010621	4.49e-05		ENSGALG00000005966	0.000281113		ENSGALG00000014192	3.68e-05		ENSGALG00000007191	5.94e-06		ENSGALG00000031895	3.85e-07	1	ENSGALG00000008629	7.87e-07
ENSGALG00000014862	5.18e-07		ENSGALG00000010243	1.87e-05		ENSGALG00000006841	2.83e-06		ENSGALG00000006428	4.58e-05		ENSGALG00000002774	0.000294356		ENSGALG00000001564	3.68e-05		ENSGALG00000011149	6.02e-06		ENSGALG00000007808	3.86e-07	1	ENSGALG00000002210	7.87e-07
ENSGALG00000007302	5.71e-07		ENSGALG00000004172	1.89e-05		ENSGALG00000003445	2.9e-06		ENSGALG00000029599	4.63e-05		ENSGALG00000002528	0.000297888		ENSGALG00000011992	4.05e-05		ENSGALG00000003259	6.05e-06		ENSGALG00000004245	3.9e-07	1	ENSGALG00000032518	7.98e-07
ENSGALG00000008257	5.71e-07		ENSGALG00000002276	1.92e-05		ENSGALG00000029897	2.96e-06		ENSGALG00000005966	4.7e-05		ENSGALG00000031348	0.000313629		ENSGALG00000012024	4.07e-05		ENSGALG00000030550	6.22e-06		ENSGALG00000005132	4.01e-07	1	ENSGALG00000007519	8.01e-07
ENSGALG00000001234	5.81e-07		ENSGALG00000015010	1.94e-05		ENSGALG00000012135	3.09e-06		ENSGALG00000010022	4.74e-05		ENSGALG00000015612	0.000315265		ENSGALG00000012018	4.09e-05		ENSGALG00000013026	6.62e-06		ENSGALG00000006822	4.1e-07	1	ENSGALG00000012127	8.07e-07
ENSGALG00000016843	5.98e-07		ENSGALG00000006301	2.03e-05		ENSGALG00000028155	3.14e-06		ENSGALG00000006118	4.94e-05		ENSGALG00000006919	0.000321157		ENSGALG00000001256	4.17e-05		ENSGALG00000001387	6.7e-06		ENSGALG00000003536	4.32e-07	1	ENSGALG00000010571	8.41e-07
ENSGALG00000017092	6.1e-07		ENSGALG00000007709	2.1e-05		ENSGALG00000011360	3.15e-06		ENSGALG00000010110	5.19e-05		ENSGALG00000030268	0.000323616		ENSGALG00000013708	4.29e-05		ENSGALG00000009795	7e-06		ENSGALG00000029701	4.36e-07	1	ENSGALG00000005992	8.51e-07
ENSGALG00000009957	6.28e-07		ENSGALG00000019201	2.31e-05		ENSGALG00000010285	3.21e-06		ENSGALG00000002870	5.26e-05		ENSGALG00000006121	0.000333143		ENSGALG00000006901	4.51e-05		ENSGALG00000030016	7.09e-06		ENSGALG00000002710	4.71e-07	1	ENSGALG00000004255	8.58e-07
ENSGALG00000015396	6.3e-07		ENSGALG00000003919	2.38e-05		ENSGALG00000011330	3.31e-06		ENSGALG00000008517	5.41e-05		ENSGALG00000010716	0.000334354		ENSGALG00000002786	4.62e-05		ENSGALG00000011360	7.13e-06		ENSGALG00000002362	4.88e-07	1	ENSGALG00000000296	8.74e-07
ENSGALG00000007144	6.56e-07		ENSGALG00000003641	2.4e-05		ENSGALG00000005614	3.31e-06		ENSGALG00000011139	5.54e-05		ENSGALG00000031841	0.000334608		ENSGALG00000007403	4.8e-05		ENSGALG00000000296	7.14e-06		ENSGALG00000029047	4.9e-07	1	ENSGALG00000015459	8.76e-07
ENSGALG00000009341	6.67e-07		ENSGALG00000006253	2.41e-05		ENSGALG00000028254	3.34e-06		ENSGALG00000008435	5.88e-05		ENSGALG00000005517	0.000349859		ENSGALG00000003536	4.94e-05		ENSGALG00000003250	7.17e-06		ENSGALG00000005077	4.99e-07	1	ENSGALG00000012739	8.79e-07
ENSGALG00000005391	6.72e-07		ENSGALG00000005294	2.47e-05		ENSGALG00000010592	3.56e-06		ENSGALG00000014899	5.99e-05		ENSGALG00000003416	0.000350991		ENSGALG00000005002	4.96e-05		ENSGALG00000008842	7.24e-06		ENSGALG00000001143	5.12e-07	1	ENSGALG00000003689	8.86e-07
ENSGALG00000003786	6.8e-07		ENSGALG00000010570	2.48e-05		ENSGALG00000009403	3.57e-06		ENSGALG00000015897	6.14e-05		ENSGALG00000012087	0.000353272		ENSGALG00000004831	5e-05		ENSGALG00000002723	7.24e-06		ENSGALG00000004255	5.38e-07	1	ENSGALG00000025864	8.93e-07
ENSGALG00000032305	6.91e-07		ENSGALG00000009676	2.48e-05		ENSGALG00000032468	3.67e-06		ENSGALG00000002726	6.16e-05		ENSGALG00000007326	0.000360917		ENSGALG00000005367	5.05e-05		ENSGALG00000014981	7.43e-06		ENSGALG00000006037	5.66e-07	1	ENSGALG00000003550	9.01e-07
ENSGALG00000011360	7.67e-07		ENSGALG00000007878	2.64e-05		ENSGALG00000001714	3.94e-06		ENSGALG00000006097	6.28e-05		ENSGALG00000001945	0.000362253		ENSGALG00000011287	5.13e-05		ENSGALG00000002125	7.6e-06		ENSGALG00000030419	5.76e-07	1	ENSGALG00000026137	9.31e-07
ENSGALG00000016363	7.79e-07		ENSGALG00000030550	2.69e-05		ENSGALG00000009428	3.99e-06		ENSGALG00000011885	6.3e-05		ENSGALG00000002198	0.000363133		ENSGALG00000011740	5.15e-05		ENSGALG00000031238	7.78e-06		ENSGALG00000005632	5.8e-07	1	ENSGALG00000009865	9.35e-07
ENSGALG00000016415	8.09e-07		ENSGALG00000014937	2.69e-05		ENSGALG00000007177	4.09e-06		ENSGALG00000027501	6.47e-05		ENSGALG00000010746	0.000364145		ENSGALG00000016731	5.19e-05		ENSGALG00000010571	7.9e-06		ENSGALG00000009428	5.86e-07	1	ENSGALG00000002690	9.62e-07
ENSGALG00000006425	8.13e-07		ENSGALG00000000751	2.87e-05		ENSGALG00000017524	4.18e-06		ENSGALG00000027242	6.73e-05		ENSGALG00000008051	0.000369085		ENSGALG00000002849	5.21e-05		ENSGALG00000000755	8.12e-06		ENSGALG00000016442	5.89e-07	1	ENSGALG00000005716	9.88e-07
ENSGALG00000004871	8.18e-07		ENSGALG00000006982	2.88e-05		ENSGALG00000016731	4.33e-06		ENSGALG00000001730	6.74e-05		ENSGALG00000002558	0.000379559		ENSGALG00000010296	5.31e-05		ENSGALG00000013069	8.12e-06		ENSGALG00000005969	6.05e-07	1	ENSGALG00000005509	1.01e-06
ENSGALG00000008023	8.26e-07		ENSGALG00000016444	2.96e-05		ENSGALG00000001330	4.38e-06		ENSGALG00000015649	6.8e-05		ENSGALG00000010565	0.000379923		ENSGALG00000007924	5.34e-05		ENSGALG00000008545	8.15e-06		ENSGALG00000009012	6.2e-07	1	ENSGALG00000004140	1.02e-06
ENSGALG00000030843	8.27e-07		ENSGALG00000013041	2.98e-05		ENSGALG00000002723	4.61e-06		ENSGALG00000008023	6.82e-05		ENSGALG00000001803	0.00038069		ENSGALG00000027608	5.57e-05		ENSGALG00000006038	8.32e-06		ENSGALG00000007077	6.23e-07	1	ENSGALG00000004648	1.04e-06
ENSGALG00000014365	8.4e-07		ENSGALG00000004899	3.07e-05		ENSGALG00000005647	4.66e-06		ENSGALG00000002276	6.93e-05		ENSGALG00000003307	0.000381854		ENSGALG00000015960	5.57e-05		ENSGALG00000005809	8.81e-06		ENSGALG00000016293	6.27e-07	1	ENSGALG00000014868	1.04e-06
ENSGALG00000004333	8.41e-07		ENSGALG00000015433	3.12e-05		ENSGALG00000001229	4.74e-06		ENSGALG00000022813	6.97e-05		ENSGALG00000027287	0.000382973		ENSGALG00000031563	5.59e-05		ENSGALG00000010995	8.82e-06		ENSGALG00000007791	6.3e-07	1	ENSGALG00000006038	1.11e-06
ENSGALG00000021225	8.43e-07		ENSGALG00000000581	3.14e-05		ENSGALG00000009946	4.82e-06		ENSGALG00000005277	7.08e-05		ENSGALG00000000747	0.000384484		ENSGALG00000002583	5.67e-05		ENSGALG00000004533	8.89e-06		ENSGALG00000003550	6.49e-07	1	ENSGALG00000004057	1.13e-06
ENSGALG00000004236	8.46e-07		ENSGALG00000002147	3.18e-05		ENSGALG00000006182	4.96e-06		ENSGALG00000013441	7.1e-05		ENSGALG00000012798	0.000392282		ENSGALG00000017070	5.93e-05		ENSGALG00000028809	9.09e-06		ENSGALG00000002277	6.65e-07	1	ENSGALG00000021225	1.17e-06
ENSGALG00000027835	8.5e-07		ENSGALG00000030028	3.3e-05		ENSGALG00000031129	5.17e-06		ENSGALG00000017392	7.12e-05		ENSGALG00000005002	0.000395782		ENSGALG00000003321	6.08e-05		ENSGALG00000015388	9.18e-06		ENSGALG00000008842	6.83e-07	1	ENSGALG00000008179	1.25e-06
ENSGALG00000030542	8.73e-07		ENSGALG00000005001	3.36e-05		ENSGALG00000012289	5.24e-06		ENSGALG00000014984	7.27e-05		ENSGALG00000016314	0.000403188		ENSGALG00000027835	6.08e-05		ENSGALG00000003976	9.34e-06		ENSGALG00000008983	6.84e-07	1	ENSGALG00000007912	1.29e-06
ENSGALG00000009865	8.73e-07		ENSGALG00000016420	3.57e-05		ENSGALG00000014981	5.27e-06		ENSGALG00000010526	7.41e-05		ENSGALG00000006388	0.000413924		ENSGALG00000015143	6.14e-05		ENSGALG00000031503	9.5e-06		ENSGALG00000013883	7.05e-07	1	ENSGALG00000016198	1.38e-06
ENSGALG00000011409	8.74e-07		ENSGALG00000016545	3.58e-05		ENSGALG00000014862	5.32e-06		ENSGALG00000003281	7.42e-05		ENSGALG00000006773	0.000420628		ENSGALG00000008058	6.15e-05		ENSGALG00000010202	9.5e-06		ENSGALG00000002878	7.19e-07	1	ENSGALG00000003047	1.38e-06
ENSGALG00000001597	8.97e-07		ENSGALG00000031512	3.59e-05		ENSGALG00000004701	5.35e-06		ENSGALG00000004646	7.68e-05		ENSGALG00000031589	0.000426031		ENSGALG00000006843	6.26e-05		ENSGALG00000014192	9.59e-06		ENSGALG00000011885	7.48e-07	1	ENSGALG00000015000	1.38e-06
ENSGALG00000031323	9.43e-07		ENSGALG00000008436	3.75e-05		ENSGALG00000006672	5.46e-06		ENSGALG00000000399	7.75e-05		ENSGALG00000006294	0.000428352		ENSGALG00000030406	6.33e-05		ENSGALG00000000218	9.98e-06		ENSGALG00000009252	7.52e-07	1	ENSGALG00000008249	1.4e-06
ENSGALG00000007595	1.02e-06		ENSGALG00000004460	3.99e-05		ENSGALG00000004845	5.5e-06		ENSGALG00000005290	7.97e-05		ENSGALG00000005889	0.000463414		ENSGALG00000014118	6.59e-05		ENSGALG00000005077	9.98e-06		ENSGALG00000020813	7.58e-07	1	ENSGALG00000025751	1.41e-06
ENSGALG00000028471	1.04e-06		ENSGALG00000030783	4.01e-05		ENSGALG00000001572	5.72e-06		ENSGALG00000004455	8.09e-05		ENSGALG00000013810	0.00047252		ENSGALG00000028304	6.68e-05		ENSGALG00000011982	1.05e-05		ENSGALG00000005704	8.01e-07	1	ENSGALG00000005295	1.44e-06
ENSGALG00000009252	1.05e-06		ENSGALG00000013348	4.08e-05		ENSGALG00000000946	5.75e-06		ENSGALG00000014222	8.1e-05		ENSGALG00000002284	0.000474269		ENSGALG00000017299	6.98e-05		ENSGALG00000001621	1.09e-05		ENSGALG00000005426	8.05e-07	1	ENSGALG00000004701	1.45e-06
ENSGALG00000007955	1.07e-06		ENSGALG00000031205	4.09e-05		ENSGALG00000006782	5.78e-06		ENSGALG00000015105	8.4e-05		ENSGALG00000004325	0.000483211		ENSGALG00000007169	7.01e-05		ENSGALG00000012117	1.1e-05		ENSGALG00000014410	8.06e-07	1	ENSGALG00000010675	1.48e-06
ENSGALG00000000660	1.17e-06		ENSGALG00000007992	4.12e-05		ENSGALG00000022739	5.78e-06		ENSGALG00000016898	8.47e-05		ENSGALG00000004671	0.000500197		ENSGALG00000030255	7.11e-05		ENSGALG00000002524	1.11e-05		ENSGALG00000001647	8.08e-07	1	ENSGALG00000002964	1.49e-06
ENSGALG00000004902	1.18e-06		ENSGALG00000002532	4.16e-05		ENSGALG00000001655	5.83e-06		ENSGALG00000046712	8.68e-05		ENSGALG00000004901	0.000500843		ENSGALG00000010432	7.18e-05		ENSGALG00000009759	1.11e-05		ENSGALG00000008621	8.16e-07	1	ENSGALG00000028762	1.52e-06
ENSGALG00000015027	1.18e-06		ENSGALG00000031035	4.27e-05		ENSGALG00000011225	5.93e-06		ENSGALG00000012147	8.73e-05		ENSGALG00000004324	0.000503399		ENSGALG00000016463	7.18e-05		ENSGALG00000032456	1.12e-05		ENSGALG00000006662	8.23e-07	1	ENSGALG00000029701	1.52e-06
ENSGALG00000008838	1.19e-06		ENSGALG00000008238	4.33e-05		ENSGALG00000026559	5.94e-06		ENSGALG00000031551	9.09e-05		ENSGALG00000005530	0.000507752		ENSGALG00000016847	7.27e-05		ENSGALG00000008813	1.18e-05		ENSGALG00000015611	8.81e-07	1	ENSGALG00000011251	1.56e-06
ENSGALG00000006471	1.2e-06		ENSGALG00000008912	4.34e-05		ENSGALG00000005465	5.98e-06		ENSGALG00000017137	9.1e-05		ENSGALG00000000672	0.000510495		ENSGALG00000003461	7.36e-05		ENSGALG00000002882	1.2e-05		ENSGALG00000010296	8.89e-07	1	ENSGALG00000025780	1.56e-06
ENSGALG00000002060	1.21e-06		ENSGALG00000009202	4.48e-05		ENSGALG00000029709	6e-06		ENSGALG00000026009	9.39e-05		ENSGALG00000031212	0.000525061		ENSGALG00000023279	7.46e-05		ENSGALG00000015008	1.22e-05		ENSGALG00000003955	8.98e-07	1	ENSGALG00000031560	1.56e-06
ENSGALG00000007045	1.22e-06		ENSGALG00000030917	4.53e-05		ENSGALG00000007045	6.11e-06		ENSGALG00000027935	9.5e-05		ENSGALG00000010839	0.000527036		ENSGALG00000011652	7.6e-05		ENSGALG00000013197	1.23e-05		ENSGALG00000001621	9.09e-07	1	ENSGALG00000000146	1.6e-06
ENSGALG00000006385	1.25e-06		ENSGALG00000012127	4.73e-05		ENSGALG00000030878	6.26e-06		ENSGALG00000012888	9.56e-05		ENSGALG00000006312	0.000547917		ENSGALG00000010311	7.76e-05		ENSGALG00000017384	1.27e-05		ENSGALG00000032366	9.19e-07	1	ENSGALG00000001621	1.63e-06
ENSGALG00000002362	1.25e-06		ENSGALG00000027871	4.79e-05		ENSGALG00000016098	6.32e-06		ENSGALG00000024051	9.67e-05		ENSGALG00000016447	0.000548462		ENSGALG00000006527	7.82e-05		ENSGALG00000007555	1.31e-05		ENSGALG00000002699	9.23e-07	1	ENSGALG00000005891	1.83e-06
ENSGALG00000008076	1.29e-06		ENSGALG00000002415	4.87e-05		ENSGALG00000008550	6.37e-06		ENSGALG00000016946	9.92e-05		ENSGALG00000017170	0.00055029		ENSGALG00000007650	7.86e-05		ENSGALG00000006872	1.35e-05		ENSGALG00000030162	9.49e-07	1	ENSGALG00000005074	1.84e-06
ENSGALG00000003641	1.37e-06		ENSGALG00000001048	5.03e-05		ENSGALG00000000150	6.46e-06		ENSGALG00000003959	9.93e-05		ENSGALG00000013210	0.000559033		ENSGALG00000031448	7.93e-05		ENSGALG00000029820	1.35e-05		ENSGALG00000016377	9.57e-07	1	ENSGALG00000015180	1.84e-06
ENSGALG00000001171	1.44e-06		ENSGALG00000001387	5.15e-05		ENSGALG00000008653	6.62e-06		ENSGALG00000010221	9.96e-05		ENSGALG00000008145	0.000564956		ENSGALG00000007936	8.08e-05		ENSGALG00000003298	1.42e-05		ENSGALG00000000525	9.64e-07	1	ENSGALG00000030843	1.88e-06
ENSGALG00000021473	1.46e-06		ENSGALG00000012689	5.17e-05		ENSGALG00000015259	6.64e-06		ENSGALG00000029476	0.000100328		ENSGALG00000004794	0.000571559		ENSGALG00000026328	8.11e-05		ENSGALG00000009565	1.45e-05		ENSGALG00000013732	9.67e-07	1	ENSGALG00000032087	1.88e-06
ENSGALG00000002179	1.48e-06		ENSGALG00000014638	5.17e-05		ENSGALG00000004588	6.72e-06		ENSGALG00000016198	0.000100623		ENSGALG00000016088	0.000571585		ENSGALG00000008281	8.22e-05		ENSGALG00000012299	1.46e-05		ENSGALG00000013189	9.73e-07	1	ENSGALG00000017002	1.9e-06
ENSGALG00000030857	1.53e-06		ENSGALG00000014508	5.18e-05		ENSGALG00000006691	7.08e-06		ENSGALG00000010835	0.000101851		ENSGALG00000002239	0.000572343		ENSGALG00000005505	8.33e-05		ENSGALG00000010592	1.46e-05		ENSGALG00000001419	9.76e-07	1	ENSGALG00000010246	1.98e-06
ENSGALG00000016775	1.62e-06		ENSGALG00000021399	5.22e-05		ENSGALG00000029172	7.14e-06		ENSGALG00000028253	0.000103688		ENSGALG00000008122	0.000583508		ENSGALG00000006077	8.36e-05		ENSGALG00000011570	1.46e-05		ENSGALG00000016932	9.93e-07	1	ENSGALG00000003245	1.98e-06
ENSGALG00000001602	1.62e-06		ENSGALG00000025780	5.26e-05		ENSGALG00000016531	7.31e-06		ENSGALG00000011372	0.000104657		ENSGALG00000008539	0.000590998		ENSGALG00000003670	8.37e-05		ENSGALG00000001463	1.48e-05		ENSGALG00000004088	1.03e-06	1	ENSGALG00000016719	2.01e-06
ENSGALG00000029077	1.68e-06		ENSGALG00000027835	5.26e-05		ENSGALG00000002726	7.37e-06		ENSGALG00000010372	0.000105625		ENSGALG00000001513	0.000620623		ENSGALG00000003197	8.5e-05		ENSGALG00000009510	1.5e-05		ENSGALG00000010049	1.04e-06	1	ENSGALG00000015568	2.18e-06
ENSGALG00000017329	1.68e-06		ENSGALG00000009975	5.39e-05		ENSGALG00000032145	7.41e-06		ENSGALG00000009595	0.00010564		ENSGALG00000010811	0.000632285		ENSGALG00000029077	8.86e-05		ENSGALG00000005676	1.53e-05		ENSGALG00000014236	1.04e-06	1	ENSGALG00000008163	2.26e-06
ENSGALG00000014378	1.72e-06		ENSGALG00000006489	5.47e-05		ENSGALG00000030378	7.43e-06		ENSGALG00000004357	0.000108032		ENSGALG00000027240	0.000645675		ENSGALG00000013907	8.96e-05		ENSGALG00000031303	1.53e-05		ENSGALG00000005430	1.05e-06	1	ENSGALG00000002362	2.27e-06
ENSGALG00000012759	1.75e-06		ENSGALG00000017218	5.5e-05		ENSGALG00000008813	7.58e-06		ENSGALG00000026360	0.000108132		ENSGALG00000017024	0.00065495		ENSGALG00000017282	9.01e-05		ENSGALG00000006649	1.53e-05		ENSGALG00000004573	1.09e-06	1	ENSGALG00000003108	2.27e-06
ENSGALG00000016098	1.76e-06		ENSGALG00000003155	5.51e-05		ENSGALG00000003641	7.67e-06		ENSGALG00000001073	0.000108627		ENSGALG00000016479	0.000663478		ENSGALG00000003966	9.03e-05		ENSGALG00000016198	1.59e-05		ENSGALG00000011376	1.09e-06	1	ENSGALG00000011419	2.33e-06
ENSGALG00000006561	1.81e-06		ENSGALG00000016898	5.51e-05		ENSGALG00000015288	7.72e-06		ENSGALG00000009565	0.000109085		ENSGALG00000003806	0.000671305		ENSGALG00000002723	9.12e-05		ENSGALG00000007077	1.62e-05		ENSGALG00000002761	1.09e-06	1	ENSGALG00000027786	2.34e-06
ENSGALG00000010435	1.85e-06		ENSGALG00000013437	5.63e-05		ENSGALG00000013821	7.82e-06		ENSGALG00000007439	0.00010941		ENSGALG00000002762	0.000674841		ENSGALG00000005001	9.13e-05		ENSGALG00000023571	1.65e-05		ENSGALG00000007785	1.11e-06	1	ENSGALG00000000699	2.4e-06
ENSGALG00000016823	1.85e-06		ENSGALG00000021231	5.75e-05		ENSGALG00000004255	7.87e-06		ENSGALG00000002107	0.000115442		ENSGALG00000008139	0.000675208		ENSGALG00000031872	9.17e-05		ENSGALG00000012395	1.66e-05		ENSGALG00000004246	1.19e-06	1	ENSGALG00000014836	2.4e-06
ENSGALG00000015008	2.05e-06		ENSGALG00000003959	5.89e-05		ENSGALG00000003336	7.94e-06		ENSGALG00000013893	0.000116469		ENSGALG00000004693	0.000677241		ENSGALG00000002548	9.26e-05		ENSGALG00000006307	1.66e-05		ENSGALG00000004550	1.22e-06	1	ENSGALG00000016098	2.41e-06
ENSGALG00000008359	2.05e-06		ENSGALG00000011181	5.97e-05		ENSGALG00000027035	8.05e-06		ENSGALG00000004034	0.000117988		ENSGALG00000011275	0.000716793		ENSGALG00000000474	9.32e-05		ENSGALG00000008914	1.69e-05		ENSGALG00000014938	1.26e-06	1	ENSGALG00000031917	2.49e-06
ENSGALG00000015200	2.06e-06		ENSGALG00000030076	6.03e-05		ENSGALG00000009836	8.16e-06		ENSGALG00000015917	0.000120754		ENSGALG00000011854	0.000720767		ENSGALG00000017330	9.51e-05		ENSGALG00000002452	1.75e-05		ENSGALG00000004334	1.26e-06	1	ENSGALG00000005854	2.55e-06
ENSGALG00000013967	2.08e-06		ENSGALG00000011770	6.3e-05		ENSGALG00000015433	8.3e-06		ENSGALG00000006743	0.00012756		ENSGALG00000010507	0.000731611		ENSGALG00000017272	9.59e-05		ENSGALG00000032142	1.83e-05		ENSGALG00000009315	1.36e-06	1	ENSGALG00000002765	2.55e-06
ENSGALG00000011813	2.11e-06		ENSGALG00000012784	6.45e-05		ENSGALG00000003245	8.33e-06		ENSGALG00000006301	0.000127647		ENSGALG00000029514	0.000733856		ENSGALG00000008181	9.61e-05		ENSGALG00000015438	1.84e-05		ENSGALG00000015459	1.39e-06	1	ENSGALG00000008818	2.63e-06
ENSGALG00000002969	2.15e-06		ENSGALG00000008348	6.46e-05		ENSGALG00000001654	8.36e-06		ENSGALG00000003248	0.000129161		ENSGALG00000010581	0.000736057		ENSGALG00000029199	9.66e-05		ENSGALG00000006542	1.84e-05		ENSGALG00000014862	1.39e-06	1	ENSGALG00000013352	2.74e-06
ENSGALG00000006428	2.17e-06		ENSGALG00000012130	6.55e-05		ENSGALG00000000430	8.53e-06		ENSGALG00000032287	0.000130547		ENSGALG00000000513	0.000739142		ENSGALG00000010614	9.84e-05		ENSGALG00000009676	1.88e-05		ENSGALG00000005891	1.4e-06	1	ENSGALG00000006101	2.77e-06
ENSGALG00000003510	2.27e-06		ENSGALG00000004796	6.61e-05		ENSGALG00000014192	8.57e-06		ENSGALG00000008249	0.00013395		ENSGALG00000011117	0.000746679		ENSGALG00000002414	9.96e-05		ENSGALG00000030027	1.89e-05		ENSGALG00000009700	1.4e-06	1	ENSGALG00000009480	2.84e-06
ENSGALG00000010839	2.28e-06		ENSGALG00000027872	6.76e-05		ENSGALG00000000636	8.71e-06		ENSGALG00000010961	0.000134255		ENSGALG00000011216	0.000767672		ENSGALG00000014708	0.00010187		ENSGALG00000004161	1.89e-05		ENSGALG00000015027	1.4e-06	1	ENSGALG00000016775	2.87e-06
ENSGALG00000011376	2.28e-06		ENSGALG00000011937	6.78e-05		ENSGALG00000017153	8.83e-06		ENSGALG00000005309	0.000134646		ENSGALG00000031512	0.000775331		ENSGALG00000010083	0.000102811		ENSGALG00000004991	1.92e-05		ENSGALG00000009192	1.41e-06	1	ENSGALG00000008676	2.87e-06
ENSGALG00000007926	2.34e-06		ENSGALG00000009990	6.83e-05		ENSGALG00000001465	8.95e-06		ENSGALG00000012968	0.000137391		ENSGALG00000011560	0.00078511		ENSGALG00000005057	0.000103048		ENSGALG00000026492	1.94e-05		ENSGALG00000005391	1.43e-06	1	ENSGALG00000000636	2.88e-06
ENSGALG00000031298	2.35e-06		ENSGALG00000022850	6.86e-05		ENSGALG00000003882	8.97e-06		ENSGALG00000007778	0.000142565		ENSGALG00000006043	0.00078547		ENSGALG00000010446	0.00010344		ENSGALG00000004648	1.97e-05		ENSGALG00000004437	1.45e-06	1	ENSGALG00000014570	2.92e-06
ENSGALG00000007191	2.37e-06		ENSGALG00000012339	6.88e-05		ENSGALG00000013569	8.97e-06		ENSGALG00000007579	0.000143087		ENSGALG00000006979	0.000796418		ENSGALG00000013990	0.000103941		ENSGALG00000012587	2.02e-05		ENSGALG00000006860	1.48e-06	1	ENSGALG00000010654	2.92e-06
ENSGALG00000013865	2.4e-06		ENSGALG00000026225	7.06e-05		ENSGALG00000010158	9.11e-06		ENSGALG00000001644	0.000145193		ENSGALG00000007358	0.000796589		ENSGALG00000007711	0.000104718		ENSGALG00000006965	2.03e-05		ENSGALG00000007944	1.5e-06	1	ENSGALG00000013883	3.06e-06
ENSGALG00000022813	2.4e-06		ENSGALG00000011130	7.11e-05		ENSGALG00000003381	9.15e-06		ENSGALG00000031960	0.000145841		ENSGALG00000003821	0.000799864		ENSGALG00000003499	0.00010676		ENSGALG00000013907	2.07e-05		ENSGALG00000011319	1.5e-06	1	ENSGALG00000004045	3.07e-06
ENSGALG00000000734	2.42e-06		ENSGALG00000006657	7.12e-05		ENSGALG00000021601	9.31e-06		ENSGALG00000009429	0.000148802		ENSGALG00000017079	0.000803882		ENSGALG00000015681	0.000107517		ENSGALG00000009865	2.1e-05		ENSGALG00000019358	1.51e-06	1	ENSGALG00000006936	3.12e-06
ENSGALG00000006837	2.45e-06		ENSGALG00000006425	7.15e-05		ENSGALG00000007979	9.39e-06		ENSGALG00000013438	0.000151659		ENSGALG00000010392	0.000805433		ENSGALG00000013795	0.000108		ENSGALG00000012525	2.1e-05		ENSGALG00000002210	1.51e-06	1	ENSGALG00000006427	3.18e-06
ENSGALG00000002701	2.47e-06		ENSGALG00000011304	7.34e-05		ENSGALG00000001341	9.4e-06		ENSGALG00000012992	0.000151753		ENSGALG00000007936	0.000814621		ENSGALG00000030878	0.000108321		ENSGALG00000028155	2.11e-05		ENSGALG00000014873	1.53e-06	1	ENSGALG00000016357	3.23e-06
ENSGALG00000002761	2.49e-06		ENSGALG00000026367	7.4e-05		ENSGALG00000028762	9.47e-06		ENSGALG00000001000	0.000152102		ENSGALG00000002968	0.000828231		ENSGALG00000000927	0.000108701		ENSGALG00000000769	2.11e-05		ENSGALG00000017046	1.54e-06	1	ENSGALG00000011342	3.26e-06
ENSGALG00000016198	2.5e-06		ENSGALG00000015580	7.69e-05		ENSGALG00000006642	9.58e-06		ENSGALG00000008418	0.000154967		ENSGALG00000009567	0.000840924		ENSGALG00000005071	0.000109903		ENSGALG00000008632	2.13e-05		ENSGALG00000005618	1.54e-06	1	ENSGALG00000026258	3.27e-06
ENSGALG00000012341	2.51e-06		ENSGALG00000009438	7.75e-05		ENSGALG00000015273	9.69e-06		ENSGALG00000031265	0.000157034		ENSGALG00000004204	0.000874905		ENSGALG00000003147	0.000110921		ENSGALG00000006424	2.17e-05		ENSGALG00000001171	1.59e-06	1	ENSGALG00000031117	3.28e-06
ENSGALG00000009700	2.53e-06		ENSGALG00000016446	7.86e-05		ENSGALG00000001540	9.78e-06		ENSGALG00000008545	0.000157437		ENSGALG00000000977	0.000891821		ENSGALG00000023294	0.000112559		ENSGALG00000004220	2.17e-05		ENSGALG00000000660	1.61e-06	1	ENSGALG00000012273	3.28e-06
ENSGALG00000001143	2.54e-06		ENSGALG00000001103	7.94e-05		ENSGALG00000004593	9.81e-06		ENSGALG00000007153	0.00015903		ENSGALG00000001610	0.000904937		ENSGALG00000001103	0.000112576		ENSGALG00000012291	2.21e-05		ENSGALG00000030313	1.64e-06	1	ENSGALG00000017272	3.35e-06
ENSGALG00000003396	2.54e-06		ENSGALG00000014464	8e-05		ENSGALG00000008066	9.88e-06		ENSGALG00000010481	0.000163185		ENSGALG00000006799	0.000907109		ENSGALG00000004594	0.000114075		ENSGALG00000025751	2.25e-05		ENSGALG00000010077	1.65e-06	1	ENSGALG00000014267	3.42e-06
ENSGALG00000013715	2.56e-06		ENSGALG00000005707	8.04e-05		ENSGALG00000010049	1.01e-05		ENSGALG00000006657	0.000166479		ENSGALG00000015416	0.00091072		ENSGALG00000014923	0.000114606		ENSGALG00000001583	2.27e-05		ENSGALG00000028140	1.66e-06	1	ENSGALG00000000857	3.45e-06
ENSGALG00000010230	2.62e-06		ENSGALG00000009566	8.06e-05		ENSGALG00000007520	1.03e-05		ENSGALG00000004286	0.000167182		ENSGALG00000029484	0.000911527		ENSGALG00000026374	0.000116018		ENSGALG00000006662	2.29e-05		ENSGALG00000016486	1.66e-06	1	ENSGALG00000012759	3.47e-06
ENSGALG00000016865	2.78e-06		ENSGALG00000013452	8.12e-05		ENSGALG00000010088	1.03e-05		ENSGALG00000016345	0.000170797		ENSGALG00000004486	0.000911858		ENSGALG00000019171	0.00011635		ENSGALG00000007999	2.31e-05		ENSGALG00000006372	1.69e-06	1	ENSGALG00000012658	3.94e-06
ENSGALG00000013952	2.87e-06		ENSGALG00000012816	8.2e-05		ENSGALG00000008076	1.04e-05		ENSGALG00000014737	0.000171636		ENSGALG00000015656	0.000913547		ENSGALG00000015751	0.000117101		ENSGALG00000022813	2.34e-05		ENSGALG00000008744	1.7e-06	1	ENSGALG00000004294	4e-06
ENSGALG00000011225	2.91e-06		ENSGALG00000015959	8.24e-05		ENSGALG00000004246	1.04e-05		ENSGALG00000023191	0.000173274		ENSGALG00000008081	0.00092386		ENSGALG00000011241	0.000118018		ENSGALG00000005626	2.35e-05		ENSGALG00000004578	1.71e-06	1	ENSGALG00000006833	4.04e-06
ENSGALG00000014981	2.98e-06		ENSGALG00000029484	8.3e-05		ENSGALG00000011651	1.05e-05		ENSGALG00000025959	0.000174937		ENSGALG00000013253	0.00093621		ENSGALG00000002688	0.000118705		ENSGALG00000003510	2.36e-05		ENSGALG00000007237	1.71e-06	1	ENSGALG00000002701	4.12e-06
ENSGALG00000004245	2.99e-06		ENSGALG00000017050	8.37e-05		ENSGALG00000010589	1.05e-05		ENSGALG00000017097	0.000174965		ENSGALG00000002014	0.000943956		ENSGALG00000005490	0.000119628		ENSGALG00000015795	2.4e-05		ENSGALG00000001684	1.72e-06	1	ENSGALG00000014569	4.12e-06
ENSGALG00000009985	2.99e-06		ENSGALG00000006901	8.39e-05		ENSGALG00000002701	1.05e-05		ENSGALG00000026443	0.000175775		ENSGALG00000002798	0.000948701		ENSGALG00000005442	0.000123621		ENSGALG00000017715	2.43e-05		ENSGALG00000007153	1.77e-06	1	ENSGALG00000011990	4.13e-06
ENSGALG00000021601	3e-06		ENSGALG00000016231	8.42e-05		ENSGALG00000014662	1.07e-05		ENSGALG00000009651	0.000179779		ENSGALG00000009431	0.000963082		ENSGALG00000013505	0.00012411		ENSGALG00000008603	2.44e-05		ENSGALG00000015215	1.8e-06	1	ENSGALG00000006431	4.15e-06
ENSGALG00000006596	3.04e-06		ENSGALG00000032273	8.61e-05		ENSGALG00000002769	1.08e-05		ENSGALG00000027635	0.000180177		ENSGALG00000008551	0.000978334		ENSGALG00000027142	0.000125086		ENSGALG00000001433	2.49e-05		ENSGALG00000000884	1.82e-06	1	ENSGALG00000006331	4.16e-06
ENSGALG00000008550	3.1e-06		ENSGALG00000028876	8.93e-05		ENSGALG00000004333	1.08e-05		ENSGALG00000001971	0.000181815		ENSGALG00000025851	0.000985061		ENSGALG00000002837	0.000125619		ENSGALG00000006427	2.52e-05		ENSGALG00000001252	1.87e-06	1	ENSGALG00000016034	4.21e-06
ENSGALG00000002632	3.19e-06		ENSGALG00000002253	9.44e-05		ENSGALG00000007341	1.1e-05		ENSGALG00000017715	0.00018622		ENSGALG00000015549	0.000990463		ENSGALG00000014758	0.000126398		ENSGALG00000009252	2.53e-05		ENSGALG00000004038	1.89e-06	1	ENSGALG00000009399	4.22e-06
ENSGALG00000014290	3.19e-06		ENSGALG00000008369	9.5e-05		ENSGALG00000003550	1.11e-05		ENSGALG00000029533	0.000187601		ENSGALG00000004519	0.00101387		ENSGALG00000027416	0.000127313		ENSGALG00000031947	2.53e-05		ENSGALG00000004902	1.89e-06	1	ENSGALG00000002882	4.24e-06
ENSGALG00000000474	3.27e-06		ENSGALG00000006968	9.53e-05		ENSGALG00000007926	1.11e-05		ENSGALG00000018976	0.000187977		ENSGALG00000021683	0.00102521		ENSGALG00000020813	0.000128011		ENSGALG00000005042	2.54e-05		ENSGALG00000006471	1.89e-06	1	ENSGALG00000008176	4.32e-06
ENSGALG00000009369	3.32e-06		ENSGALG00000006743	9.61e-05		ENSGALG00000004663	1.11e-05		ENSGALG00000005125	0.000188883		ENSGALG00000011630	0.00106234		ENSGALG00000032349	0.000128265		ENSGALG00000003183	2.54e-05		ENSGALG00000025755	1.89e-06	1	ENSGALG00000013265	4.39e-06
ENSGALG00000015000	3.34e-06		ENSGALG00000002656	9.62e-05		ENSGALG00000027909	1.15e-05		ENSGALG00000015596	0.000190278		ENSGALG00000000920	0.00110379		ENSGALG00000006690	0.000128368		ENSGALG00000017272	2.56e-05		ENSGALG00000004460	2e-06	1	ENSGALG00000002723	4.42e-06
ENSGALG00000008164	3.37e-06		ENSGALG00000008435	9.69e-05		ENSGALG00000011813	1.16e-05		ENSGALG00000012798	0.000194543		ENSGALG00000009740	0.00110647		ENSGALG00000020260	0.000129331		ENSGALG00000016363	2.57e-05		ENSGALG00000023749	2.04e-06	1	ENSGALG00000007337	4.47e-06
ENSGALG00000006427	3.37e-06		ENSGALG00000007697	9.78e-05		ENSGALG00000005527	1.17e-05		ENSGALG00000016034	0.00019501		ENSGALG00000012137	0.00113108		ENSGALG00000017092	0.00013116		ENSGALG00000029435	2.58e-05		ENSGALG00000021473	2.06e-06	1	ENSGALG00000013026	4.47e-06
ENSGALG00000001564	3.41e-06		ENSGALG00000002762	0.000101168		ENSGALG00000008038	1.21e-05		ENSGALG00000000478	0.000196647		ENSGALG00000003461	0.00113827		ENSGALG00000032002	0.000133437		ENSGALG00000011162	2.6e-05		ENSGALG00000007161	2.08e-06	1	ENSGALG00000001463	4.47e-06
ENSGALG00000011994	3.43e-06		ENSGALG00000008407	0.000102337		ENSGALG00000016501	1.22e-05		ENSGALG00000017242	0.000203869		ENSGALG00000011685	0.00114555		ENSGALG00000004875	0.00013373		ENSGALG00000021601	2.71e-05		ENSGALG00000003919	2.11e-06	1	ENSGALG00000004874	4.55e-06
ENSGALG00000013883	3.52e-06		ENSGALG00000000708	0.000104528		ENSGALG00000028937	1.23e-05		ENSGALG00000005622	0.000205008		ENSGALG00000001101	0.00114666		ENSGALG00000001684	0.000137806		ENSGALG00000008347	2.72e-05		ENSGALG00000030450	2.12e-06	1	ENSGALG00000001118	4.56e-06
ENSGALG00000004437	3.52e-06		ENSGALG00000008545	0.000105179		ENSGALG00000009483	1.25e-05		ENSGALG00000000106	0.000205313		ENSGALG00000004801	0.00114966		ENSGALG00000017120	0.000140698		ENSGALG00000010350	2.75e-05		ENSGALG00000014435	2.14e-06	1	ENSGALG00000002769	4.57e-06
ENSGALG00000016676	3.53e-06		ENSGALG00000000790	0.000107191		ENSGALG00000006663	1.26e-05		ENSGALG00000026028	0.000208643		ENSGALG00000010570	0.0011523		ENSGALG00000007931	0.000140958		ENSGALG00000010621	2.76e-05		ENSGALG00000014903	2.21e-06	1	ENSGALG00000014892	4.67e-06
ENSGALG00000001467	3.54e-06		ENSGALG00000016410	0.000107888		ENSGALG00000010769	1.29e-05		ENSGALG00000027872	0.000210241		ENSGALG00000023510	0.0011579		ENSGALG00000014555	0.000142231		ENSGALG00000004357	2.8e-05		ENSGALG00000013244	2.38e-06	1	ENSGALG00000005105	4.84e-06
ENSGALG00000004701	3.56e-06		ENSGALG00000001644	0.000108846		ENSGALG00000007914	1.29e-05		ENSGALG00000005173	0.000215463		ENSGALG00000021883	0.00115856		ENSGALG00000016232	0.00014353		ENSGALG00000011442	2.85e-05		ENSGALG00000009282	2.45e-06	1	ENSGALG00000021679	4.97e-06
ENSGALG00000023542	3.65e-06		ENSGALG00000003293	0.000109716		ENSGALG00000005367	1.3e-05		ENSGALG00000011130	0.000222906		ENSGALG00000028499	0.00116625		ENSGALG00000032366	0.000145158		ENSGALG00000011432	2.96e-05		ENSGALG00000026490	2.45e-06	1	ENSGALG00000006662	5.01e-06
ENSGALG00000001527	3.65e-06		ENSGALG00000010785	0.000109774		ENSGALG00000030542	1.3e-05		ENSGALG00000001382	0.000223139		ENSGALG00000010804	0.00117401		ENSGALG00000005065	0.000145203		ENSGALG00000003641	2.99e-05		ENSGALG00000011442	2.45e-06	1	ENSGALG00000005230	5.06e-06
ENSGALG00000000551	3.66e-06		ENSGALG00000032430	0.000110041		ENSGALG00000008629	1.32e-05		ENSGALG00000011379	0.000228525		ENSGALG00000012049	0.00119196		ENSGALG00000008838	0.000150855		ENSGALG00000006331	3.04e-05		ENSGALG00000008058	2.47e-06	1	ENSGALG00000019741	5.07e-06
ENSGALG00000015286	3.71e-06		ENSGALG00000011645	0.000111634		ENSGALG00000007075	1.33e-05		ENSGALG00000015000	0.00022877		ENSGALG00000003741	0.00119208		ENSGALG00000013100	0.000151509		ENSGALG00000009940	3.08e-05		ENSGALG00000009668	2.48e-06	1	ENSGALG00000005269	5.2e-06
ENSGALG00000008586	3.77e-06		ENSGALG00000016880	0.000114896		ENSGALG00000009856	1.33e-05		ENSGALG00000012529	0.000231132		ENSGALG00000008779	0.00119483		ENSGALG00000029354	0.000151612		ENSGALG00000012119	3.08e-05		ENSGALG00000008263	2.51e-06	1	ENSGALG00000002053	5.28e-06
ENSGALG00000008175	3.81e-06		ENSGALG00000006428	0.000116185		ENSGALG00000029837	1.36e-05		ENSGALG00000010785	0.000232154		ENSGALG00000010317	0.00120881		ENSGALG00000000660	0.000151829		ENSGALG00000006613	3.09e-05		ENSGALG00000001341	2.53e-06	1	ENSGALG00000012395	5.48e-06
ENSGALG00000023454	3.86e-06		ENSGALG00000010221	0.000117069		ENSGALG00000010077	1.37e-05		ENSGALG00000004648	0.000235827		ENSGALG00000003383	0.00121739		ENSGALG00000003505	0.000153034		ENSGALG00000015077	3.17e-05		ENSGALG00000008629	2.54e-06	1	ENSGALG00000010469	5.49e-06
ENSGALG00000031205	3.87e-06		ENSGALG00000011835	0.000119912		ENSGALG00000003467	1.38e-05		ENSGALG00000001014	0.00023687		ENSGALG00000008036	0.00121978		ENSGALG00000011360	0.000153613		ENSGALG00000002656	3.21e-05		ENSGALG00000017002	2.57e-06	1	ENSGALG00000013952	5.52e-06
ENSGALG00000016067	3.99e-06		ENSGALG00000002679	0.00012258		ENSGALG00000016392	1.39e-05		ENSGALG00000004228	0.000240594		ENSGALG00000010219	0.00122825		ENSGALG00000008239	0.000156989		ENSGALG00000026188	3.24e-05		ENSGALG00000016059	2.6e-06	1	ENSGALG00000023670	5.52e-06
ENSGALG00000008546	3.99e-06		ENSGALG00000006617	0.000124003		ENSGALG00000004562	1.4e-05		ENSGALG00000011555	0.000242797		ENSGALG00000010526	0.00124091		ENSGALG00000011994	0.000157959		ENSGALG00000014813	3.26e-05		ENSGALG00000009556	2.61e-06	1	ENSGALG00000004236	5.59e-06
ENSGALG00000000525	4.07e-06		ENSGALG00000000883	0.000126943		ENSGALG00000000802	1.45e-05		ENSGALG00000021683	0.000243791		ENSGALG00000010481	0.00125011		ENSGALG00000009985	0.000158203		ENSGALG00000010579	3.28e-05		ENSGALG00000023279	2.65e-06	1	ENSGALG00000016676	5.6e-06
ENSGALG00000008274	4.08e-06		ENSGALG00000022166	0.000129094		ENSGALG00000017065	1.47e-05		ENSGALG00000000669	0.000250849		ENSGALG00000000349	0.00125612		ENSGALG00000031560	0.000158451		ENSGALG00000003991	3.37e-05		ENSGALG00000004410	2.74e-06	1	ENSGALG00000007410	5.63e-06
ENSGALG00000005553	4.08e-06		ENSGALG00000000086	0.000132414		ENSGALG00000002632	1.54e-05		ENSGALG00000010560	0.000250938		ENSGALG00000009246	0.00127492		ENSGALG00000003753	0.00015995		ENSGALG00000008274	3.4e-05		ENSGALG00000021679	2.75e-06	1	ENSGALG00000028871	5.94e-06
ENSGALG00000002210	4.1e-06		ENSGALG00000003046	0.000134539		ENSGALG00000003536	1.54e-05		ENSGALG00000016410	0.000257216		ENSGALG00000011017	0.00127616		ENSGALG00000003863	0.00016012		ENSGALG00000022440	3.43e-05		ENSGALG00000005961	2.77e-06	1	ENSGALG00000003753	6.03e-06
ENSGALG00000008545	4.16e-06		ENSGALG00000006566	0.000137327		ENSGALG00000005430	1.56e-05		ENSGALG00000000417	0.000259727		ENSGALG00000002655	0.00128587		ENSGALG00000017248	0.000160902		ENSGALG00000004236	3.47e-05		ENSGALG00000023335	2.79e-06	1	ENSGALG00000009791	6.04e-06
ENSGALG00000016392	4.18e-06		ENSGALG00000007999	0.000140046		ENSGALG00000002813	1.57e-05		ENSGALG00000000893	0.000261395		ENSGALG00000015803	0.00129159		ENSGALG00000008039	0.00016188		ENSGALG00000005408	3.49e-05		ENSGALG00000012177	2.79e-06	1	ENSGALG00000010275	6.21e-06
ENSGALG00000003536	4.19e-06		ENSGALG00000011020	0.000142611		ENSGALG00000015215	1.58e-05		ENSGALG00000032456	0.00026534		ENSGALG00000002523	0.00129942		ENSGALG00000031973	0.000163215		ENSGALG00000007153	3.57e-05		ENSGALG00000013768	2.83e-06	1	ENSGALG00000001051	6.35e-06
ENSGALG00000032430	4.25e-06		ENSGALG00000010020	0.000142649		ENSGALG00000004882	1.59e-05		ENSGALG00000004052	0.000270062		ENSGALG00000009135	0.00133368		ENSGALG00000002205	0.000168401		ENSGALG00000016531	3.57e-05		ENSGALG00000015259	2.89e-06	1	ENSGALG00000016920	6.37e-06
ENSGALG00000015040	4.27e-06		ENSGALG00000003845	0.000142822		ENSGALG00000026638	1.62e-05		ENSGALG00000029387	0.000274191		ENSGALG00000006147	0.00133436		ENSGALG00000005802	0.000168483		ENSGALG00000011504	3.67e-05		ENSGALG00000004960	2.92e-06	1	ENSGALG00000005676	6.46e-06
ENSGALG00000013941	4.27e-06		ENSGALG00000020999	0.000143832		ENSGALG00000006561	1.63e-05		ENSGALG00000016796	0.000276599		ENSGALG00000005714	0.00134322		ENSGALG00000016392	0.000171024		ENSGALG00000004587	3.73e-05		ENSGALG00000024481	2.92e-06	1	ENSGALG00000008482	6.48e-06
ENSGALG00000014071	4.28e-06		ENSGALG00000009567	0.000144247		ENSGALG00000001840	1.64e-05		ENSGALG00000003154	0.000283784		ENSGALG00000011013	0.00134519		ENSGALG00000005465	0.000174346		ENSGALG00000000955	3.77e-05		ENSGALG00000013740	3.03e-06	1	ENSGALG00000015877	6.49e-06
ENSGALG00000002878	4.36e-06		ENSGALG00000001382	0.000144316		ENSGALG00000001634	1.65e-05		ENSGALG00000004161	0.000286546		ENSGALG00000000404	0.00134831		ENSGALG00000002929	0.000175139		ENSGALG00000004645	3.79e-05		ENSGALG00000011686	3.09e-06	1	ENSGALG00000016491	6.61e-06
ENSGALG00000005487	4.43e-06		ENSGALG00000011594	0.000145912		ENSGALG00000002969	1.65e-05		ENSGALG00000007919	0.000298272		ENSGALG00000008108	0.00134991		ENSGALG00000026192	0.000180339		ENSGALG00000003972	3.8e-05		ENSGALG00000016042	3.1e-06	1	ENSGALG00000031786	6.69e-06
ENSGALG00000009192	4.43e-06		ENSGALG00000008431	0.000146011		ENSGALG00000028302	1.67e-05		ENSGALG00000004205	0.00030045		ENSGALG00000015094	0.00135085		ENSGALG00000016531	0.000182424		ENSGALG00000006657	3.8e-05		ENSGALG00000002179	3.13e-06	1	ENSGALG00000028822	6.73e-06
ENSGALG00000031265	4.45e-06		ENSGALG00000005714	0.000146552		ENSGALG00000004245	1.68e-05		ENSGALG00000006309	0.000302794		ENSGALG00000011642	0.0013546		ENSGALG00000029390	0.000183475		ENSGALG00000008280	4e-05		ENSGALG00000008653	3.19e-06	1	ENSGALG00000006494	6.79e-06
ENSGALG00000030419	4.54e-06		ENSGALG00000026229	0.000149717		ENSGALG00000010579	1.7e-05		ENSGALG00000010087	0.000305211		ENSGALG00000003082	0.00138031		ENSGALG00000007845	0.000184613		ENSGALG00000002450	4e-05		ENSGALG00000008415	3.3e-06	1	ENSGALG00000031303	7.12e-06
ENSGALG00000004449	4.67e-06		ENSGALG00000000223	0.000151585		ENSGALG00000005105	1.72e-05		ENSGALG00000011881	0.00030634		ENSGALG00000012214	0.00139024		ENSGALG00000000557	0.000187472		ENSGALG00000003339	4.01e-05		ENSGALG00000002554	3.34e-06	1	ENSGALG00000011993	7.18e-06
ENSGALG00000005626	4.7e-06		ENSGALG00000014570	0.00015257		ENSGALG00000008890	1.72e-05		ENSGALG00000012944	0.000306648		ENSGALG00000031735	0.0014098		ENSGALG00000004152	0.00018768		ENSGALG00000000707	4.04e-05		ENSGALG00000008163	3.37e-06	1	ENSGALG00000014516	7.36e-06
ENSGALG00000015842	4.75e-06		ENSGALG00000012540	0.000153101		ENSGALG00000003625	1.74e-05		ENSGALG00000002569	0.000307499		ENSGALG00000010097	0.00141062		ENSGALG00000009480	0.000189114		ENSGALG00000012816	4.12e-05		ENSGALG00000013784	3.45e-06	1	ENSGALG00000009795	7.45e-06
ENSGALG00000017366	4.75e-06		ENSGALG00000017366	0.000154382		ENSGALG00000004410	1.74e-05		ENSGALG00000011340	0.000310137		ENSGALG00000010869	0.00142048		ENSGALG00000008946	0.000189292		ENSGALG00000010230	4.18e-05		ENSGALG00000029837	3.52e-06	1	ENSGALG00000002060	7.53e-06
ENSGALG00000006822	4.78e-06		ENSGALG00000003147	0.00015594		ENSGALG00000006331	1.76e-05		ENSGALG00000010929	0.000310804		ENSGALG00000001054	0.00145996		ENSGALG00000028032	0.0001894		ENSGALG00000017002	4.21e-05		ENSGALG00000005315	3.55e-06	1	ENSGALG00000028629	7.58e-06
ENSGALG00000016639	4.92e-06		ENSGALG00000007330	0.000158078		ENSGALG00000027151	1.76e-05		ENSGALG00000019201	0.000314324		ENSGALG00000001949	0.0014819		ENSGALG00000029383	0.000189419		ENSGALG00000003695	4.26e-05		ENSGALG00000009086	3.65e-06	1	ENSGALG00000017048	7.62e-06
ENSGALG00000013232	4.99e-06		ENSGALG00000023686	0.000158755		ENSGALG00000015180	1.78e-05		ENSGALG00000011947	0.000315413		ENSGALG00000007582	0.00148789		ENSGALG00000028227	0.000189603		ENSGALG00000004039	4.29e-05		ENSGALG00000008088	3.7e-06	1	ENSGALG00000015438	7.64e-06
ENSGALG00000019358	5.1e-06		ENSGALG00000031238	0.000158985		ENSGALG00000008474	1.8e-05		ENSGALG00000003374	0.000321878		ENSGALG00000031424	0.00148964		ENSGALG00000006775	0.000191763		ENSGALG00000016865	4.31e-05		ENSGALG00000015143	3.73e-06	1	ENSGALG00000005430	7.67e-06
ENSGALG00000014267	5.25e-06		ENSGALG00000031525	0.000158987		ENSGALG00000007167	1.82e-05		ENSGALG00000007144	0.000322476		ENSGALG00000007721	0.00150536		ENSGALG00000006596	0.000195264		ENSGALG00000026009	4.35e-05		ENSGALG00000016690	3.76e-06	1	ENSGALG00000008681	7.7e-06
ENSGALG00000017384	5.26e-06		ENSGALG00000007040	0.000159053		ENSGALG00000002246	1.84e-05		ENSGALG00000003832	0.000323013		ENSGALG00000032366	0.00151127		ENSGALG00000002813	0.000195415		ENSGALG00000016446	4.39e-05		ENSGALG00000003445	3.76e-06	1	ENSGALG00000028119	8e-06
ENSGALG00000006782	5.3e-06		ENSGALG00000004902	0.000159176		ENSGALG00000003265	1.87e-05		ENSGALG00000015155	0.000329813		ENSGALG00000007931	0.0015191		ENSGALG00000000521	0.00019766		ENSGALG00000002773	4.44e-05		ENSGALG00000015200	3.78e-06	1	ENSGALG00000030342	8e-06
ENSGALG00000023806	5.36e-06		ENSGALG00000016259	0.000160583		ENSGALG00000005408	1.89e-05		ENSGALG00000031917	0.000330117		ENSGALG00000031582	0.00152782		ENSGALG00000017235	0.000198964		ENSGALG00000008122	4.44e-05		ENSGALG00000003510	3.84e-06	1	ENSGALG00000003572	8.29e-06
ENSGALG00000014537	5.43e-06		ENSGALG00000026944	0.000163349		ENSGALG00000000419	1.89e-05		ENSGALG00000025747	0.000330253		ENSGALG00000009880	0.00154983		ENSGALG00000014201	0.000201863		ENSGALG00000004140	4.46e-05		ENSGALG00000008220	3.87e-06	1	ENSGALG00000009759	8.35e-06
ENSGALG00000011823	5.53e-06		ENSGALG00000011357	0.000163519		ENSGALG00000030613	1.92e-05		ENSGALG00000015308	0.000334724		ENSGALG00000006568	0.00155064		ENSGALG00000006824	0.000203847		ENSGALG00000011251	4.49e-05		ENSGALG00000028565	3.92e-06	1	ENSGALG00000003299	8.37e-06
ENSGALG00000001330	5.65e-06		ENSGALG00000003265	0.000166884		ENSGALG00000000660	1.92e-05		ENSGALG00000002346	0.000336823		ENSGALG00000011664	0.00155881		ENSGALG00000004003	0.000205492		ENSGALG00000003674	4.51e-05		ENSGALG00000015969	3.92e-06	1	ENSGALG00000005660	8.4e-06
ENSGALG00000031448	5.91e-06		ENSGALG00000012128	0.000167611		ENSGALG00000007788	1.94e-05		ENSGALG00000010010	0.000348585		ENSGALG00000004085	0.00156006		ENSGALG00000004355	0.0002055		ENSGALG00000012882	4.56e-05		ENSGALG00000002709	3.96e-06	1	ENSGALG00000002450	8.51e-06
ENSGALG00000004769	5.99e-06		ENSGALG00000007481	0.000167859		ENSGALG00000004045	1.94e-05		ENSGALG00000007768	0.00035112		ENSGALG00000016739	0.00159532		ENSGALG00000016693	0.000205969		ENSGALG00000001647	4.58e-05		ENSGALG00000026258	3.98e-06	1	ENSGALG00000015887	8.56e-06
ENSGALG00000012112	6.13e-06		ENSGALG00000008473	0.000169045		ENSGALG00000015635	1.95e-05		ENSGALG00000004852	0.000354952		ENSGALG00000004889	0.0015978		ENSGALG00000001038	0.000206472		ENSGALG00000006757	4.62e-05		ENSGALG00000029514	4.08e-06	1	ENSGALG00000001540	8.73e-06
ENSGALG00000008088	6.19e-06		ENSGALG00000000541	0.000169276		ENSGALG00000030162	1.95e-05		ENSGALG00000003405	0.00035512		ENSGALG00000022980	0.00161429		ENSGALG00000025582	0.000206707		ENSGALG00000015288	4.65e-05		ENSGALG00000029449	4.15e-06	1	ENSGALG00000002142	8.85e-06
ENSGALG00000012546	6.2e-06		ENSGALG00000004875	0.000170686		ENSGALG00000029419	1.95e-05		ENSGALG00000008933	0.000355143		ENSGALG00000024391	0.00162175		ENSGALG00000009230	0.00020939		ENSGALG00000011342	4.66e-05		ENSGALG00000001382	4.17e-06	1	ENSGALG00000005451	8.86e-06
ENSGALG00000007695	6.21e-06		ENSGALG00000014222	0.000172609		ENSGALG00000015200	1.98e-05		ENSGALG00000009592	0.000359213		ENSGALG00000013635	0.00166754		ENSGALG00000015259	0.000210451		ENSGALG00000010485	4.68e-05		ENSGALG00000011855	4.19e-06	1	ENSGALG00000011181	8.88e-06
ENSGALG00000009565	6.38e-06		ENSGALG00000003457	0.000176085		ENSGALG00000011822	2.02e-05		ENSGALG00000017370	0.000369033		ENSGALG00000023517	0.0016705		ENSGALG00000008240	0.000211966		ENSGALG00000029709	4.7e-05		ENSGALG00000016328	4.2e-06	1	ENSGALG00000029599	9.08e-06
ENSGALG00000015433	6.44e-06		ENSGALG00000016358	0.00017886		ENSGALG00000029508	2.02e-05		ENSGALG00000017462	0.000371208		ENSGALG00000003354	0.00167261		ENSGALG00000013632	0.000212346		ENSGALG00000028191	4.7e-05		ENSGALG00000012579	4.23e-06	1	ENSGALG00000022813	9.09e-06
ENSGALG00000029378	6.49e-06		ENSGALG00000001726	0.000179551		ENSGALG00000008238	2.05e-05		ENSGALG00000013131	0.00037279		ENSGALG00000012702	0.00170596		ENSGALG00000029897	0.00021283		ENSGALG00000003248	4.72e-05		ENSGALG00000029102	4.31e-06	1	ENSGALG00000013768	9.17e-06
ENSGALG00000010371	6.52e-06		ENSGALG00000026284	0.000183267		ENSGALG00000011342	2.06e-05		ENSGALG00000001779	0.000373467		ENSGALG00000031130	0.00171922		ENSGALG00000014727	0.000218798		ENSGALG00000007926	4.88e-05		ENSGALG00000016278	4.31e-06	1	ENSGALG00000006172	9.3e-06
ENSGALG00000004474	6.62e-06		ENSGALG00000002624	0.000184149		ENSGALG00000002878	2.06e-05		ENSGALG00000005779	0.00037489		ENSGALG00000002143	0.00178131		ENSGALG00000012219	0.000221736		ENSGALG00000002492	4.88e-05		ENSGALG00000004614	4.33e-06	1	ENSGALG00000028809	9.48e-06
ENSGALG00000003705	6.86e-06		ENSGALG00000010399	0.000186245		ENSGALG00000006035	2.11e-05		ENSGALG00000005269	0.000383032		ENSGALG00000006022	0.00178717		ENSGALG00000001465	0.000224617		ENSGALG00000029175	4.93e-05		ENSGALG00000006755	4.57e-06	1	ENSGALG00000004474	9.53e-06
ENSGALG00000005441	6.89e-06		ENSGALG00000005321	0.000186327		ENSGALG00000008624	2.14e-05		ENSGALG00000006424	0.00038479		ENSGALG00000011211	0.00180526		ENSGALG00000008544	0.000224911		ENSGALG00000005660	4.98e-05		ENSGALG00000009704	4.64e-06	1	ENSGALG00000016592	9.53e-06
ENSGALG00000012273	6.89e-06		ENSGALG00000017462	0.000187434		ENSGALG00000001025	2.17e-05		ENSGALG00000024391	0.000393099		ENSGALG00000007252	0.00181975		ENSGALG00000016817	0.000227519		ENSGALG00000000883	4.99e-05		ENSGALG00000011498	4.66e-06	1	ENSGALG00000015200	9.59e-06
ENSGALG00000008460	6.95e-06		ENSGALG00000010878	0.0001935		ENSGALG00000010840	2.2e-05		ENSGALG00000010501	0.000393611		ENSGALG00000010201	0.00182512		ENSGALG00000011219	0.000228829		ENSGALG00000006942	5.01e-05		ENSGALG00000013535	4.67e-06	1	ENSGALG00000011329	9.61e-06
ENSGALG00000008514	7.01e-06		ENSGALG00000012525	0.000196414		ENSGALG00000001467	2.22e-05		ENSGALG00000024094	0.000396372		ENSGALG00000005552	0.00182851		ENSGALG00000003396	0.00023164		ENSGALG00000004474	5.05e-05		ENSGALG00000008181	4.87e-06	1	ENSGALG00000011555	9.62e-06
ENSGALG00000008873	7.04e-06		ENSGALG00000001682	0.000197788		ENSGALG00000015681	2.24e-05		ENSGALG00000015358	0.000397104		ENSGALG00000030739	0.00183377		ENSGALG00000001652	0.000233431		ENSGALG00000029731	5.06e-05		ENSGALG00000006743	4.88e-06	1	ENSGALG00000027561	9.75e-06
ENSGALG00000004039	7.29e-06		ENSGALG00000008909	0.000199278		ENSGALG00000009653	2.27e-05		ENSGALG00000011662	0.000402486		ENSGALG00000020876	0.0018341		ENSGALG00000010571	0.000237506		ENSGALG00000009222	5.13e-05		ENSGALG00000019042	4.9e-06	1	ENSGALG00000000802	1.02e-05
ENSGALG00000002562	7.48e-06		ENSGALG00000004168	0.000202166		ENSGALG00000008163	2.29e-05		ENSGALG00000005534	0.000404801		ENSGALG00000012448	0.00185206		ENSGALG00000004562	0.000238462		ENSGALG00000015396	5.22e-05		ENSGALG00000007048	4.9e-06	1	ENSGALG00000008457	1.03e-05
ENSGALG00000007878	7.49e-06		ENSGALG00000008457	0.000209864		ENSGALG00000000122	2.35e-05		ENSGALG00000002397	0.000411775		ENSGALG00000002790	0.00185499		ENSGALG00000002278	0.000238499		ENSGALG00000003786	5.26e-05		ENSGALG00000004310	5.09e-06	1	ENSGALG00000008038	1.06e-05
ENSGALG00000030406	7.64e-06		ENSGALG00000001220	0.00021455		ENSGALG00000003947	2.39e-05		ENSGALG00000032142	0.000413428		ENSGALG00000010006	0.00185854		ENSGALG00000023379	0.000240686		ENSGALG00000020078	5.3e-05		ENSGALG00000017154	5.11e-06	1	ENSGALG00000003297	1.07e-05
ENSGALG00000009733	7.64e-06		ENSGALG00000017077	0.000214561		ENSGALG00000007490	2.41e-05		ENSGALG00000002147	0.000414978		ENSGALG00000019794	0.00186298		ENSGALG00000006426	0.000241734		ENSGALG00000031175	5.3e-05		ENSGALG00000008885	5.13e-06	1	ENSGALG00000000551	1.07e-05
ENSGALG00000031303	7.67e-06		ENSGALG00000010938	0.000217058		ENSGALG00000016811	2.42e-05		ENSGALG00000010570	0.000415254		ENSGALG00000007625	0.00186479		ENSGALG00000002595	0.000245047		ENSGALG00000004581	5.4e-05		ENSGALG00000031916	5.22e-06	1	ENSGALG00000011651	1.08e-05
ENSGALG00000003689	7.69e-06		ENSGALG00000006181	0.000222222		ENSGALG00000002710	2.48e-05		ENSGALG00000029190	0.000415798		ENSGALG00000011185	0.00188675		ENSGALG00000030419	0.000247565		ENSGALG00000011645	5.49e-05		ENSGALG00000007981	5.27e-06	1	ENSGALG00000016979	1.09e-05
ENSGALG00000003999	7.7e-06		ENSGALG00000016245	0.000223556		ENSGALG00000010616	2.48e-05		ENSGALG00000006403	0.000419209		ENSGALG00000002407	0.00190608		ENSGALG00000010847	0.000250884		ENSGALG00000013803	5.55e-05		ENSGALG00000012298	5.47e-06	1	ENSGALG00000015008	1.09e-05
ENSGALG00000009173	7.7e-06		ENSGALG00000009621	0.000224769		ENSGALG00000000521	2.5e-05		ENSGALG00000011229	0.000419914		ENSGALG00000010399	0.00191856		ENSGALG00000007072	0.000262182		ENSGALG00000015807	5.58e-05		ENSGALG00000008359	5.74e-06	1	ENSGALG00000009593	1.09e-05
ENSGALG00000025755	7.93e-06		ENSGALG00000028543	0.000226091		ENSGALG00000013907	2.52e-05		ENSGALG00000006049	0.000426954		ENSGALG00000000618	0.00193833		ENSGALG00000001717	0.000262756		ENSGALG00000027871	5.82e-05		ENSGALG00000003381	5.75e-06	1	ENSGALG00000006566	1.1e-05
ENSGALG00000000137	7.96e-06		ENSGALG00000003298	0.000229779		ENSGALG00000016981	2.53e-05		ENSGALG00000008347	0.000427413		ENSGALG00000008016	0.00197106		ENSGALG00000015355	0.000267709		ENSGALG00000008187	5.83e-05		ENSGALG00000009341	5.81e-06	1	ENSGALG00000011138	1.1e-05
ENSGALG00000009553	7.99e-06		ENSGALG00000025743	0.000229919		ENSGALG00000007665	2.53e-05		ENSGALG00000008632	0.000428137		ENSGALG00000007000	0.00197618		ENSGALG00000009341	0.000268102		ENSGALG00000006936	5.88e-05		ENSGALG00000007620	5.92e-06	1	ENSGALG00000002969	1.11e-05
ENSGALG00000010124	8.24e-06		ENSGALG00000005230	0.000231636		ENSGALG00000006755	2.56e-05		ENSGALG00000003458	0.000432368		ENSGALG00000014467	0.0019797		ENSGALG00000006782	0.000271124		ENSGALG00000010175	5.89e-05		ENSGALG00000000883	6e-06	1	ENSGALG00000002141	1.11e-05
ENSGALG00000009731	8.31e-06		ENSGALG00000011452	0.000236863		ENSGALG00000001621	2.59e-05		ENSGALG00000004899	0.000447163		ENSGALG00000029893	0.00199017		ENSGALG00000010806	0.000273499		ENSGALG00000001364	5.96e-05		ENSGALG00000004620	6.07e-06	1	ENSGALG00000005315	1.11e-05
ENSGALG00000008238	8.39e-06		ENSGALG00000023757	0.000236953		ENSGALG00000004039	2.61e-05		ENSGALG00000015959	0.000460262		ENSGALG00000030783	0.00199341		ENSGALG00000023437	0.000273774		ENSGALG00000012128	6e-05		ENSGALG00000012759	6.09e-06	1	ENSGALG00000021601	1.12e-05
ENSGALG00000013603	8.41e-06		ENSGALG00000026715	0.000242694		ENSGALG00000012579	2.61e-05		ENSGALG00000017050	0.000460629		ENSGALG00000006439	0.00199906		ENSGALG00000005660	0.000274522		ENSGALG00000012426	6.01e-05		ENSGALG00000010869	6.12e-06	1	ENSGALG00000014159	1.13e-05
ENSGALG00000003047	8.42e-06		ENSGALG00000000146	0.000244696		ENSGALG00000031284	2.65e-05		ENSGALG00000030055	0.000461956		ENSGALG00000000990	0.0020038		ENSGALG00000030268	0.000281647		ENSGALG00000005999	6.1e-05		ENSGALG00000006670	6.16e-06	1	ENSGALG00000029512	1.14e-05
ENSGALG00000030550	8.49e-06		ENSGALG00000004953	0.000245302		ENSGALG00000003878	2.66e-05		ENSGALG00000014371	0.000466308		ENSGALG00000014167	0.00200826		ENSGALG00000012488	0.000288343		ENSGALG00000015842	6.15e-05		ENSGALG00000012135	6.34e-06	1	ENSGALG00000008023	1.14e-05
ENSGALG00000002964	8.51e-06		ENSGALG00000008517	0.000246836		ENSGALG00000021225	2.67e-05		ENSGALG00000001328	0.000476267		ENSGALG00000000751	0.00202118		ENSGALG00000028994	0.000289233		ENSGALG00000013768	6.19e-05		ENSGALG00000028561	6.37e-06	1	ENSGALG00000016896	1.14e-05
ENSGALG00000015833	8.78e-06		ENSGALG00000008146	0.000247514		ENSGALG00000016415	2.68e-05		ENSGALG00000012587	0.000483306		ENSGALG00000012874	0.00206872		ENSGALG00000011251	0.000289282		ENSGALG00000011130	6.2e-05		ENSGALG00000009369	6.38e-06	1	ENSGALG00000009836	1.15e-05
ENSGALG00000012466	8.83e-06		ENSGALG00000008675	0.00024753		ENSGALG00000010175	2.68e-05		ENSGALG00000027046	0.000483524		ENSGALG00000003893	0.00209001		ENSGALG00000009361	0.000292645		ENSGALG00000013627	6.3e-05		ENSGALG00000009850	6.41e-06	1	ENSGALG00000006707	1.16e-05
ENSGALG00000016912	8.87e-06		ENSGALG00000012640	0.000249185		ENSGALG00000005882	2.69e-05		ENSGALG00000032316	0.000491388		ENSGALG00000009427	0.0020902		ENSGALG00000007902	0.000292798		ENSGALG00000021473	6.31e-05		ENSGALG00000008946	6.42e-06	1	ENSGALG00000030540	1.16e-05
ENSGALG00000023335	8.89e-06		ENSGALG00000002014	0.000250091		ENSGALG00000008676	2.73e-05		ENSGALG00000006413	0.000491665		ENSGALG00000007606	0.00209241		ENSGALG00000009680	0.000296362		ENSGALG00000006743	6.32e-05		ENSGALG00000012865	6.55e-06	1	ENSGALG00000031000	1.16e-05
ENSGALG00000004141	8.92e-06		ENSGALG00000002783	0.000251549		ENSGALG00000010427	2.73e-05		ENSGALG00000015851	0.000491793		ENSGALG00000013881	0.00209884		ENSGALG00000016986	0.000297356		ENSGALG00000011121	6.34e-05		ENSGALG00000006413	6.59e-06	1	ENSGALG00000001733	1.2e-05
ENSGALG00000006860	8.96e-06		ENSGALG00000005676	0.000253562		ENSGALG00000021399	2.77e-05		ENSGALG00000016420	0.000492991		ENSGALG00000010658	0.00210783		ENSGALG00000016261	0.000299559		ENSGALG00000002881	6.36e-05		ENSGALG00000008076	6.6e-06	1	ENSGALG00000032467	1.24e-05
ENSGALG00000005589	9.11e-06		ENSGALG00000008479	0.000258618		ENSGALG00000002783	2.84e-05		ENSGALG00000007556	0.000499557		ENSGALG00000008735	0.0021566		ENSGALG00000005474	0.000300495		ENSGALG00000015330	6.41e-05		ENSGALG00000014335	6.63e-06	1	ENSGALG00000010621	1.24e-05
ENSGALG00000001463	9.18e-06		ENSGALG00000031841	0.000261743		ENSGALG00000017309	2.86e-05		ENSGALG00000029714	0.000512009		ENSGALG00000009965	0.00216465		ENSGALG00000011475	0.000303461		ENSGALG00000002690	6.46e-05		ENSGALG00000006843	6.7e-06	1	ENSGALG00000002116	1.24e-05
ENSGALG00000010372	9.26e-06		ENSGALG00000005522	0.000262072		ENSGALG00000006891	2.94e-05		ENSGALG00000008796	0.000520828		ENSGALG00000031699	0.00218528		ENSGALG00000008346	0.000304424		ENSGALG00000005418	6.5e-05		ENSGALG00000005259	6.73e-06	1	ENSGALG00000010616	1.25e-05
ENSGALG00000003553	9.28e-06		ENSGALG00000016843	0.000262133		ENSGALG00000030791	2.95e-05		ENSGALG00000002701	0.000528717		ENSGALG00000003522	0.00220544		ENSGALG00000006939	0.000306099		ENSGALG00000006181	6.51e-05		ENSGALG00000007611	6.75e-06	1	ENSGALG00000014683	1.25e-05
ENSGALG00000026137	9.33e-06		ENSGALG00000002769	0.000262972		ENSGALG00000006822	2.97e-05		ENSGALG00000009544	0.000530564		ENSGALG00000017389	0.00220883		ENSGALG00000012769	0.000306677		ENSGALG00000012033	6.52e-05		ENSGALG00000016361	6.8e-06	1	ENSGALG00000028304	1.28e-05
ENSGALG00000007979	9.36e-06		ENSGALG00000013034	0.000266423		ENSGALG00000019358	2.98e-05		ENSGALG00000012919	0.000532544		ENSGALG00000029247	0.00221366		ENSGALG00000010885	0.000309848		ENSGALG00000009733	6.57e-05		ENSGALG00000011421	6.92e-06	1	ENSGALG00000010978	1.28e-05
ENSGALG00000005647	9.45e-06		ENSGALG00000001840	0.000266754		ENSGALG00000001663	3.03e-05		ENSGALG00000010661	0.000534939		ENSGALG00000004321	0.00223772		ENSGALG00000017135	0.000310768		ENSGALG00000000241	6.58e-05		ENSGALG00000016036	6.94e-06	1	ENSGALG00000003113	1.31e-05
ENSGALG00000010764	9.46e-06		ENSGALG00000026009	0.000268558		ENSGALG00000000195	3.04e-05		ENSGALG00000009475	0.000536606		ENSGALG00000004107	0.00228075		ENSGALG00000003053	0.000313554		ENSGALG00000002486	6.64e-05		ENSGALG00000016392	6.99e-06	1	ENSGALG00000007170	1.31e-05
ENSGALG00000015259	9.57e-06		ENSGALG00000009500	0.000270913		ENSGALG00000004236	3.07e-05		ENSGALG00000005357	0.000537026		ENSGALG00000031131	0.00228301		ENSGALG00000005487	0.000317164		ENSGALG00000004353	6.79e-05		ENSGALG00000003487	7.04e-06	1	ENSGALG00000031323	1.33e-05
ENSGALG00000013569	9.59e-06		ENSGALG00000007324	0.000271426		ENSGALG00000017159	3.08e-05		ENSGALG00000011047	0.000538069		ENSGALG00000030499	0.00230065		ENSGALG00000008091	0.000328644		ENSGALG00000002107	6.8e-05		ENSGALG00000003702	7.17e-06	1	ENSGALG00000016531	1.33e-05
ENSGALG00000030303	9.59e-06		ENSGALG00000005328	0.000272072		ENSGALG00000009130	3.12e-05		ENSGALG00000020569	0.000550807		ENSGALG00000016329	0.0023087		ENSGALG00000009653	0.000332602		ENSGALG00000026028	6.87e-05		ENSGALG00000013660	7.34e-06	1	ENSGALG00000001714	1.34e-05
ENSGALG00000007569	9.59e-06		ENSGALG00000009850	0.000272123		ENSGALG00000002837	3.15e-05		ENSGALG00000004320	0.000551511		ENSGALG00000001823	0.00232094		ENSGALG00000031035	0.000333134		ENSGALG00000016205	6.91e-05		ENSGALG00000023435	7.43e-06	1	ENSGALG00000008559	1.36e-05
ENSGALG00000012291	9.61e-06		ENSGALG00000000660	0.000275006		ENSGALG00000008293	3.17e-05		ENSGALG00000016862	0.000552717		ENSGALG00000008519	0.00232277		ENSGALG00000012747	0.000335691		ENSGALG00000011947	6.94e-05		ENSGALG00000010124	7.48e-06	1	ENSGALG00000002818	1.36e-05
ENSGALG00000022739	9.62e-06		ENSGALG00000013583	0.00027736		ENSGALG00000026490	3.21e-05		ENSGALG00000006388	0.00055768		ENSGALG00000008443	0.00235263		ENSGALG00000000122	0.000336345		ENSGALG00000009856	6.96e-05		ENSGALG00000030857	7.48e-06	1	ENSGALG00000030613	1.38e-05
ENSGALG00000009070	9.66e-06		ENSGALG00000009492	0.000280981		ENSGALG00000002500	3.23e-05		ENSGALG00000012821	0.000558347		ENSGALG00000009551	0.00235515		ENSGALG00000002379	0.000336679		ENSGALG00000000893	7.03e-05		ENSGALG00000015180	7.56e-06	1	ENSGALG00000003396	1.4e-05
ENSGALG00000012587	9.73e-06		ENSGALG00000009544	0.000283084		ENSGALG00000008133	3.25e-05		ENSGALG00000012041	0.000568868		ENSGALG00000007843	0.00238521		ENSGALG00000000955	0.000337859		ENSGALG00000002354	7.05e-05		ENSGALG00000003580	7.7e-06	1	ENSGALG00000016444	1.42e-05
ENSGALG00000016731	9.89e-06		ENSGALG00000001025	0.000284602		ENSGALG00000006542	3.25e-05		ENSGALG00000027332	0.0005712		ENSGALG00000008867	0.00242568		ENSGALG00000008494	0.000352071		ENSGALG00000010286	7.11e-05		ENSGALG00000004519	7.78e-06	1	ENSGALG00000006144	1.44e-05
ENSGALG00000006743	9.93e-06		ENSGALG00000008933	0.000284853		ENSGALG00000011309	3.25e-05		ENSGALG00000000146	0.000571545		ENSGALG00000026948	0.00243558		ENSGALG00000007473	0.000352143		ENSGALG00000001051	7.21e-05		ENSGALG00000012379	7.8e-06	1	ENSGALG00000002354	1.48e-05
ENSGALG00000027785	9.98e-06		ENSGALG00000010565	0.000285863		ENSGALG00000009700	3.26e-05		ENSGALG00000013776	0.000574105		ENSGALG00000016385	0.0024539		ENSGALG00000004614	0.00035466		ENSGALG00000005647	7.25e-05		ENSGALG00000017235	8.01e-06	1	ENSGALG00000001209	1.51e-05
ENSGALG00000028063	1e-05		ENSGALG00000027935	0.000286281		ENSGALG00000016547	3.28e-05		ENSGALG00000009611	0.000578064		ENSGALG00000015362	0.00251288		ENSGALG00000006812	0.000375731		ENSGALG00000005294	7.26e-05		ENSGALG00000008357	8.15e-06	1	ENSGALG00000006561	1.59e-05
ENSGALG00000016880	1e-05		ENSGALG00000000812	0.000287867		ENSGALG00000031381	3.31e-05		ENSGALG00000000419	0.000578582		ENSGALG00000005971	0.00252212		ENSGALG00000001168	0.000377468		ENSGALG00000008482	7.27e-05		ENSGALG00000005321	8.27e-06	1	ENSGALG00000015286	1.59e-05
ENSGALG00000001733	1.03e-05		ENSGALG00000016461	0.0002903		ENSGALG00000005295	3.33e-05		ENSGALG00000007766	0.000582338		ENSGALG00000010243	0.00252664		ENSGALG00000012876	0.000379217		ENSGALG00000004701	7.3e-05		ENSGALG00000017010	8.28e-06	1	ENSGALG00000000452	1.6e-05
ENSGALG00000006237	1.05e-05		ENSGALG00000004143	0.000290395		ENSGALG00000000719	3.33e-05		ENSGALG00000010047	0.000587032		ENSGALG00000017171	0.00253154		ENSGALG00000006179	0.000380769		ENSGALG00000006301	7.35e-05		ENSGALG00000014999	8.43e-06	1	ENSGALG00000005553	1.61e-05
ENSGALG00000009403	1.06e-05		ENSGALG00000005393	0.000290977		ENSGALG00000002003	3.4e-05		ENSGALG00000008862	0.000588845		ENSGALG00000016426	0.00253488		ENSGALG00000011870	0.000383881		ENSGALG00000017462	7.38e-05		ENSGALG00000013160	8.55e-06	1	ENSGALG00000008890	1.62e-05
ENSGALG00000002375	1.06e-05		ENSGALG00000008550	0.000295552		ENSGALG00000012342	3.44e-05		ENSGALG00000017039	0.000598158		ENSGALG00000002569	0.00254169		ENSGALG00000015077	0.000385234		ENSGALG00000016415	7.4e-05		ENSGALG00000010432	8.56e-06	1	ENSGALG00000016443	1.62e-05
ENSGALG00000010579	1.08e-05		ENSGALG00000026207	0.000300245		ENSGALG00000009341	3.45e-05		ENSGALG00000030783	0.000600061		ENSGALG00000002987	0.00257668		ENSGALG00000004871	0.000385516		ENSGALG00000010255	7.44e-05		ENSGALG00000016775	8.59e-06	1	ENSGALG00000012298	1.64e-05
ENSGALG00000012426	1.09e-05		ENSGALG00000031663	0.000302562		ENSGALG00000016912	3.5e-05		ENSGALG00000029500	0.000606516		ENSGALG00000011427	0.00258627		ENSGALG00000012341	0.000388499		ENSGALG00000001564	7.55e-05		ENSGALG00000009865	8.59e-06	1	ENSGALG00000013627	1.65e-05
ENSGALG00000003601	1.1e-05		ENSGALG00000010185	0.000303405		ENSGALG00000011893	3.5e-05		ENSGALG00000002679	0.000610835		ENSGALG00000030175	0.00263654		ENSGALG00000005809	0.000390424		ENSGALG00000023542	7.55e-05		ENSGALG00000012964	8.59e-06	1	ENSGALG00000011566	1.66e-05
ENSGALG00000006758	1.12e-05		ENSGALG00000008144	0.000307895		ENSGALG00000003392	3.51e-05		ENSGALG00000001434	0.000613599		ENSGALG00000001577	0.00266761		ENSGALG00000007707	0.000397179		ENSGALG00000009800	7.77e-05		ENSGALG00000003563	8.83e-06	1	ENSGALG00000002591	1.68e-05
ENSGALG00000011130	1.12e-05		ENSGALG00000016034	0.000314503		ENSGALG00000032413	3.53e-05		ENSGALG00000011893	0.00061729		ENSGALG00000008812	0.00268455		ENSGALG00000022739	0.000398145		ENSGALG00000005802	7.78e-05		ENSGALG00000014071	8.93e-06	1	ENSGALG00000008946	1.69e-05
ENSGALG00000010053	1.13e-05		ENSGALG00000000551	0.000317055		ENSGALG00000002060	3.54e-05		ENSGALG00000004343	0.000632793		ENSGALG00000004528	0.00270261		ENSGALG00000025938	0.000406798		ENSGALG00000006623	7.83e-05		ENSGALG00000004494	9.05e-06	1	ENSGALG00000003400	1.7e-05
ENSGALG00000014516	1.14e-05		ENSGALG00000010290	0.00031973		ENSGALG00000004597	3.57e-05		ENSGALG00000010957	0.000635209		ENSGALG00000029332	0.00270903		ENSGALG00000011309	0.000407281		ENSGALG00000003195	7.94e-05		ENSGALG00000002783	9.22e-06	1	ENSGALG00000029378	1.7e-05
ENSGALG00000008944	1.15e-05		ENSGALG00000023612	0.000321978		ENSGALG00000001168	3.61e-05		ENSGALG00000012929	0.000637524		ENSGALG00000007659	0.00272231		ENSGALG00000032577	0.00040996		ENSGALG00000006663	7.94e-05		ENSGALG00000001264	9.26e-06	1	ENSGALG00000031284	1.71e-05
ENSGALG00000016817	1.16e-05		ENSGALG00000016781	0.000326109		ENSGALG00000005802	3.69e-05		ENSGALG00000020201	0.000641492		ENSGALG00000005997	0.00272792		ENSGALG00000021572	0.000412045		ENSGALG00000014753	8.09e-05		ENSGALG00000002452	9.34e-06	1	ENSGALG00000026492	1.72e-05
ENSGALG00000008058	1.17e-05		ENSGALG00000000920	0.000326506		ENSGALG00000005632	3.69e-05		ENSGALG00000002492	0.000643152		ENSGALG00000006189	0.00274442		ENSGALG00000004542	0.000413566		ENSGALG00000011885	8.16e-05		ENSGALG00000008486	9.35e-06	1	ENSGALG00000008419	1.77e-05
ENSGALG00000003955	1.21e-05		ENSGALG00000006598	0.000329062		ENSGALG00000006829	3.73e-05		ENSGALG00000001463	0.000643206		ENSGALG00000005534	0.00275349		ENSGALG00000012681	0.000417963		ENSGALG00000003705	8.28e-05		ENSGALG00000012067	9.35e-06	1	ENSGALG00000002761	1.78e-05
ENSGALG00000006891	1.22e-05		ENSGALG00000029514	0.0003317		ENSGALG00000031282	3.74e-05		ENSGALG00000002954	0.00064456		ENSGALG00000017090	0.00275847		ENSGALG00000001634	0.000419279		ENSGALG00000008942	8.3e-05		ENSGALG00000000474	9.37e-06	1	ENSGALG00000009556	1.81e-05
ENSGALG00000014023	1.22e-05		ENSGALG00000015182	0.000339309		ENSGALG00000011566	3.75e-05		ENSGALG00000011121	0.000647596		ENSGALG00000009920	0.00276112		ENSGALG00000003433	0.000419635		ENSGALG00000010219	8.33e-05		ENSGALG00000005230	9.66e-06	1	ENSGALG00000002194	1.83e-05
ENSGALG00000011498	1.25e-05		ENSGALG00000016731	0.000339396		ENSGALG00000002362	3.82e-05		ENSGALG00000001702	0.000650392		ENSGALG00000013628	0.00276656		ENSGALG00000006334	0.000427838		ENSGALG00000008097	8.35e-05		ENSGALG00000002532	9.69e-06	1	ENSGALG00000031582	1.85e-05
ENSGALG00000004860	1.27e-05		ENSGALG00000009246	0.000344501		ENSGALG00000006172	3.85e-05		ENSGALG00000012483	0.00065544		ENSGALG00000013817	0.00278216		ENSGALG00000012739	0.000428263		ENSGALG00000007955	8.4e-05		ENSGALG00000005042	9.78e-06	1	ENSGALG00000000991	1.86e-05
ENSGALG00000001209	1.28e-05		ENSGALG00000003219	0.000346728		ENSGALG00000014903	3.85e-05		ENSGALG00000001048	0.000657384		ENSGALG00000031205	0.0028114		ENSGALG00000002210	0.000428787		ENSGALG00000009553	8.5e-05		ENSGALG00000015396	1.01e-05	1	ENSGALG00000007330	1.87e-05
ENSGALG00000026258	1.29e-05		ENSGALG00000002139	0.000347409		ENSGALG00000004168	3.85e-05		ENSGALG00000012721	0.000657678		ENSGALG00000005208	0.00286028		ENSGALG00000009704	0.000433252		ENSGALG00000031450	8.57e-05		ENSGALG00000007466	1.01e-05	1	ENSGALG00000005807	1.88e-05
ENSGALG00000016981	1.29e-05		ENSGALG00000001051	0.000351353		ENSGALG00000006662	3.88e-05		ENSGALG00000007431	0.000667056		ENSGALG00000006170	0.00286925		ENSGALG00000005139	0.000439747		ENSGALG00000008132	8.6e-05		ENSGALG00000008926	1.01e-05	1	ENSGALG00000005147	1.91e-05
ENSGALG00000004874	1.31e-05		ENSGALG00000032090	0.000355789		ENSGALG00000012112	3.89e-05		ENSGALG00000010255	0.000682658		ENSGALG00000022137	0.00287609		ENSGALG00000005507	0.000443686		ENSGALG00000005589	8.63e-05		ENSGALG00000009985	1.02e-05	1	ENSGALG00000005948	1.97e-05
ENSGALG00000005840	1.32e-05		ENSGALG00000009886	0.00035953		ENSGALG00000030540	3.92e-05		ENSGALG00000002960	0.000689465		ENSGALG00000006655	0.00288546		ENSGALG00000011289	0.000450435		ENSGALG00000028471	8.73e-05		ENSGALG00000026428	1.02e-05	1	ENSGALG00000005961	1.97e-05
ENSGALG00000012379	1.37e-05		ENSGALG00000028627	0.000359612		ENSGALG00000003047	3.97e-05		ENSGALG00000008431	0.000696867		ENSGALG00000005230	0.00289289		ENSGALG00000000783	0.000453705		ENSGALG00000005090	8.77e-05		ENSGALG00000032467	1.02e-05	1	ENSGALG00000007520	1.98e-05
ENSGALG00000022440	1.38e-05		ENSGALG00000012013	0.000360466		ENSGALG00000009503	3.97e-05		ENSGALG00000012684	0.000700418		ENSGALG00000008479	0.00291274		ENSGALG00000003211	0.000456365		ENSGALG00000001250	8.81e-05		ENSGALG00000004047	1.03e-05	1	ENSGALG00000004965	2.04e-05
ENSGALG00000032145	1.39e-05		ENSGALG00000023920	0.00036196		ENSGALG00000009286	3.98e-05		ENSGALG00000000790	0.000701454		ENSGALG00000001655	0.00291341		ENSGALG00000005430	0.000457309		ENSGALG00000031035	8.83e-05		ENSGALG00000031112	1.04e-05	1	ENSGALG00000008974	2.04e-05
ENSGALG00000014887	1.4e-05		ENSGALG00000029533	0.000366271		ENSGALG00000003919	3.99e-05		ENSGALG00000004659	0.000708479		ENSGALG00000016410	0.00293866		ENSGALG00000003733	0.00046025		ENSGALG00000010046	8.83e-05		ENSGALG00000021869	1.06e-05	1	ENSGALG00000009565	2.04e-05
ENSGALG00000029583	1.42e-05		ENSGALG00000001446	0.00036632		ENSGALG00000011442	4.05e-05		ENSGALG00000005414	0.000708486		ENSGALG00000013187	0.00294445		ENSGALG00000028866	0.000464447		ENSGALG00000001527	8.85e-05		ENSGALG00000016811	1.07e-05	1	ENSGALG00000010579	2.07e-05
ENSGALG00000011555	1.42e-05		ENSGALG00000016974	0.000368526		ENSGALG00000004659	4.09e-05		ENSGALG00000027700	0.000725919		ENSGALG00000015699	0.00296375		ENSGALG00000016724	0.000466678		ENSGALG00000009791	8.85e-05		ENSGALG00000010275	1.07e-05	1	ENSGALG00000006301	2.08e-05
ENSGALG00000010202	1.43e-05		ENSGALG00000001054	0.000368582		ENSGALG00000030780	4.11e-05		ENSGALG00000008257	0.000755471		ENSGALG00000004926	0.00297824		ENSGALG00000005632	0.000469571		ENSGALG00000031982	8.91e-05		ENSGALG00000011024	1.08e-05	1	ENSGALG00000032207	2.08e-05
ENSGALG00000003695	1.44e-05		ENSGALG00000003753	0.000373757		ENSGALG00000007878	4.14e-05		ENSGALG00000027410	0.000760786		ENSGALG00000030917	0.00298096		ENSGALG00000007251	0.000470531		ENSGALG00000011965	8.92e-05		ENSGALG00000027935	1.1e-05	1	ENSGALG00000010371	2.09e-05
ENSGALG00000009361	1.44e-05		ENSGALG00000010371	0.000374374		ENSGALG00000029450	4.15e-05		ENSGALG00000016148	0.000761434		ENSGALG00000009438	0.00299477		ENSGALG00000014115	0.000472416		ENSGALG00000008623	8.93e-05		ENSGALG00000005338	1.11e-05	1	ENSGALG00000001234	2.1e-05
ENSGALG00000000893	1.45e-05		ENSGALG00000022813	0.000374737		ENSGALG00000027142	4.19e-05		ENSGALG00000017217	0.00076175		ENSGALG00000000660	0.00302962		ENSGALG00000015908	0.000474154		ENSGALG00000008076	8.97e-05		ENSGALG00000011992	1.13e-05	1	ENSGALG00000004087	2.12e-05
ENSGALG00000008676	1.46e-05		ENSGALG00000006368	0.000382042		ENSGALG00000013826	4.19e-05		ENSGALG00000013165	0.000783998		ENSGALG00000004869	0.00312655		ENSGALG00000006855	0.000485301		ENSGALG00000006388	9.22e-05		ENSGALG00000022950	1.14e-05	1	ENSGALG00000001749	2.12e-05
ENSGALG00000027152	1.47e-05		ENSGALG00000029652	0.000384825		ENSGALG00000012975	4.38e-05		ENSGALG00000022137	0.000785655		ENSGALG00000016241	0.00313454		ENSGALG00000011248	0.000488678		ENSGALG00000001529	9.31e-05		ENSGALG00000026572	1.14e-05	1	ENSGALG00000015388	2.12e-05
ENSGALG00000003219	1.47e-05		ENSGALG00000004333	0.00038625		ENSGALG00000015355	4.38e-05		ENSGALG00000029319	0.000785863		ENSGALG00000001382	0.00314446		ENSGALG00000030775	0.00049534		ENSGALG00000004254	9.44e-05		ENSGALG00000029616	1.14e-05	1	ENSGALG00000006598	2.13e-05
ENSGALG00000001252	1.48e-05		ENSGALG00000011079	0.000388711		ENSGALG00000013732	4.46e-05		ENSGALG00000025780	0.000786407		ENSGALG00000009549	0.00315857		ENSGALG00000004705	0.000496501		ENSGALG00000011662	9.63e-05		ENSGALG00000016410	1.15e-05	1	ENSGALG00000013826	2.15e-05
ENSGALG00000001051	1.48e-05		ENSGALG00000001802	0.000395332		ENSGALG00000006837	4.47e-05		ENSGALG00000014935	0.000787052		ENSGALG00000027070	0.0031613		ENSGALG00000029721	0.000499404		ENSGALG00000001126	9.68e-05		ENSGALG00000011035	1.15e-05	1	ENSGALG00000007237	2.19e-05
ENSGALG00000015742	1.49e-05		ENSGALG00000004082	0.000395599		ENSGALG00000007337	4.48e-05		ENSGALG00000030917	0.000789589		ENSGALG00000029743	0.00320468		ENSGALG00000004534	0.000502756		ENSGALG00000005277	9.83e-05		ENSGALG00000011990	1.18e-05	1	ENSGALG00000031525	2.23e-05
ENSGALG00000003400	1.49e-05		ENSGALG00000030008	0.000397582		ENSGALG00000001733	4.48e-05		ENSGALG00000000296	0.000789666		ENSGALG00000008407	0.00321096		ENSGALG00000021601	0.00050764		ENSGALG00000010178	9.9e-05		ENSGALG00000003641	1.2e-05	1	ENSGALG00000001229	2.23e-05
ENSGALG00000003250	1.5e-05		ENSGALG00000012638	0.000403203		ENSGALG00000003147	4.5e-05		ENSGALG00000000533	0.000805731		ENSGALG00000005908	0.0032853		ENSGALG00000011405	0.000520462		ENSGALG00000004224	9.93e-05		ENSGALG00000015807	1.2e-05	1	ENSGALG00000008280	2.25e-05
ENSGALG00000017091	1.51e-05		ENSGALG00000005795	0.000416731		ENSGALG00000017165	4.52e-05		ENSGALG00000002542	0.000811918		ENSGALG00000005652	0.00334612		ENSGALG00000007981	0.000526016		ENSGALG00000011868	0.000100727		ENSGALG00000014485	1.25e-05	1	ENSGALG00000022739	2.26e-05
ENSGALG00000000371	1.51e-05		ENSGALG00000013768	0.000417335		ENSGALG00000001253	4.52e-05		ENSGALG00000000988	0.000812332		ENSGALG00000026499	0.00334791		ENSGALG00000014435	0.000526631		ENSGALG00000015025	0.000101164		ENSGALG00000016662	1.27e-05	1	ENSGALG00000010839	2.28e-05
ENSGALG00000003045	1.56e-05		ENSGALG00000009402	0.000423173		ENSGALG00000026019	4.57e-05		ENSGALG00000005959	0.000812354		ENSGALG00000008419	0.00337971		ENSGALG00000007114	0.000534405		ENSGALG00000006368	0.000102125		ENSGALG00000007520	1.27e-05	1	ENSGALG00000002881	2.29e-05
ENSGALG00000003860	1.57e-05		ENSGALG00000008812	0.000430291		ENSGALG00000005230	4.6e-05		ENSGALG00000026401	0.000815922		ENSGALG00000031475	0.00340164		ENSGALG00000005079	0.000534525		ENSGALG00000007177	0.000103446		ENSGALG00000003947	1.27e-05	1	ENSGALG00000009744	2.3e-05
ENSGALG00000016358	1.58e-05		ENSGALG00000013635	0.000432001		ENSGALG00000017366	4.64e-05		ENSGALG00000016861	0.000818989		ENSGALG00000004494	0.00341113		ENSGALG00000015436	0.000542794		ENSGALG00000017112	0.000106076		ENSGALG00000002969	1.29e-05	1	ENSGALG00000013941	2.32e-05
ENSGALG00000006181	1.58e-05		ENSGALG00000009927	0.000434593		ENSGALG00000031525	4.65e-05		ENSGALG00000003118	0.00083285		ENSGALG00000002554	0.00344313		ENSGALG00000014324	0.000543335		ENSGALG00000014747	0.000107887		ENSGALG00000010645	1.32e-05	1	ENSGALG00000010049	2.33e-05
ENSGALG00000011645	1.58e-05		ENSGALG00000012782	0.000437381		ENSGALG00000008053	4.66e-05		ENSGALG00000031947	0.000836306		ENSGALG00000007130	0.00344338		ENSGALG00000016775	0.000555601		ENSGALG00000003219	0.000108054		ENSGALG00000007595	1.36e-05	1	ENSGALG00000015465	2.35e-05
ENSGALG00000008280	1.58e-05		ENSGALG00000002649	0.000437548		ENSGALG00000001309	4.67e-05		ENSGALG00000009927	0.000839277		ENSGALG00000032249	0.00350746		ENSGALG00000010610	0.000557634		ENSGALG00000001473	0.000108224		ENSGALG00000027835	1.37e-05	1	ENSGALG00000013160	2.36e-05
ENSGALG00000007410	1.58e-05		ENSGALG00000010151	0.000441031		ENSGALG00000003131	4.71e-05		ENSGALG00000028197	0.000841138		ENSGALG00000009916	0.00351819		ENSGALG00000010427	0.000565122		ENSGALG00000014878	0.000109919		ENSGALG00000030411	1.38e-05	1	ENSGALG00000030291	2.36e-05
ENSGALG00000010151	1.59e-05		ENSGALG00000002210	0.000442785		ENSGALG00000026734	4.77e-05		ENSGALG00000007971	0.000851977		ENSGALG00000000613	0.00352024		ENSGALG00000009655	0.000568651		ENSGALG00000005948	0.000112541		ENSGALG00000003336	1.4e-05	1	ENSGALG00000004345	2.37e-05
ENSGALG00000029260	1.63e-05		ENSGALG00000018976	0.000452237		ENSGALG00000009304	4.79e-05		ENSGALG00000000883	0.000852814		ENSGALG00000015385	0.00352695		ENSGALG00000015195	0.000570702		ENSGALG00000006020	0.000112907		ENSGALG00000003114	1.43e-05	1	ENSGALG00000001647	2.37e-05
ENSGALG00000011432	1.64e-05		ENSGALG00000008176	0.000455907		ENSGALG00000014638	4.79e-05		ENSGALG00000001126	0.000857745		ENSGALG00000010736	0.00353799		ENSGALG00000008088	0.000571493		ENSGALG00000016817	0.000113485		ENSGALG00000015339	1.44e-05	1	ENSGALG00000032280	2.38e-05
ENSGALG00000011868	1.65e-05		ENSGALG00000010296	0.000460124		ENSGALG00000008354	4.81e-05		ENSGALG00000014821	0.000858189		ENSGALG00000021653	0.00354585		ENSGALG00000017681	0.000572115		ENSGALG00000001644	0.000113556		ENSGALG00000003705	1.46e-05	1	ENSGALG00000001253	2.39e-05
ENSGALG00000011572	1.66e-05		ENSGALG00000006413	0.000464001		ENSGALG00000013535	4.82e-05		ENSGALG00000008534	0.000859673		ENSGALG00000015733	0.00357548		ENSGALG00000008514	0.000573566		ENSGALG00000003299	0.000113886		ENSGALG00000017033	1.46e-05	1	ENSGALG00000019514	2.4e-05
ENSGALG00000001714	1.74e-05		ENSGALG00000029701	0.00046517		ENSGALG00000003924	4.82e-05		ENSGALG00000012425	0.000867422		ENSGALG00000016860	0.0035906		ENSGALG00000014846	0.000574759		ENSGALG00000001973	0.000114388		ENSGALG00000016921	1.48e-05	1	ENSGALG00000005802	2.4e-05
ENSGALG00000009328	1.75e-05		ENSGALG00000025788	0.000466927		ENSGALG00000016491	4.82e-05		ENSGALG00000030280	0.000880535		ENSGALG00000010761	0.00360007		ENSGALG00000016059	0.000576636		ENSGALG00000010975	0.000115844		ENSGALG00000000551	1.48e-05	1	ENSGALG00000000734	2.41e-05
ENSGALG00000010077	1.76e-05		ENSGALG00000000616	0.000468055		ENSGALG00000009399	4.84e-05		ENSGALG00000009586	0.000886146		ENSGALG00000012889	0.00364044		ENSGALG00000027871	0.000576743		ENSGALG00000027332	0.000115858		ENSGALG00000005840	1.48e-05	1	ENSGALG00000008572	2.43e-05
ENSGALG00000013160	1.77e-05		ENSGALG00000005064	0.000469308		ENSGALG00000024172	4.84e-05		ENSGALG00000017010	0.000887108		ENSGALG00000016932	0.00365016		ENSGALG00000017204	0.000579057		ENSGALG00000030540	0.000115973		ENSGALG00000017092	1.48e-05	1	ENSGALG00000009328	2.46e-05
ENSGALG00000011621	1.77e-05		ENSGALG00000015230	0.000472753		ENSGALG00000004294	4.87e-05		ENSGALG00000012296	0.000887583		ENSGALG00000006122	0.00367674		ENSGALG00000020160	0.000579588		ENSGALG00000020999	0.000116005		ENSGALG00000012915	1.48e-05	1	ENSGALG00000011469	2.49e-05
ENSGALG00000025822	1.77e-05		ENSGALG00000010279	0.000472793		ENSGALG00000025751	4.97e-05		ENSGALG00000010839	0.000888938		ENSGALG00000011652	0.00370812		ENSGALG00000005030	0.000581429		ENSGALG00000009957	0.000117307		ENSGALG00000004705	1.49e-05	1	ENSGALG00000001663	2.5e-05
ENSGALG00000009601	1.79e-05		ENSGALG00000031343	0.000480923		ENSGALG00000028774	5e-05		ENSGALG00000001364	0.0008937		ENSGALG00000002057	0.00371247		ENSGALG00000002375	0.000584708		ENSGALG00000005487	0.00011743		ENSGALG00000006157	1.49e-05	1	ENSGALG00000031282	2.5e-05
ENSGALG00000001264	1.79e-05		ENSGALG00000009421	0.000481283		ENSGALG00000032366	5e-05		ENSGALG00000015286	0.000896775		ENSGALG00000007048	0.00372127		ENSGALG00000008932	0.000598018		ENSGALG00000028762	0.000117889		ENSGALG00000008297	1.51e-05	1	ENSGALG00000016690	2.52e-05
ENSGALG00000009282	1.79e-05		ENSGALG00000026558	0.000481522		ENSGALG00000013865	5.01e-05		ENSGALG00000014140	0.000919254		ENSGALG00000000907	0.00372572		ENSGALG00000008257	0.000599335		ENSGALG00000007769	0.000119775		ENSGALG00000000812	1.56e-05	1	ENSGALG00000014261	2.54e-05
ENSGALG00000015339	1.8e-05		ENSGALG00000019921	0.00048376		ENSGALG00000014758	5.02e-05		ENSGALG00000010286	0.000923469		ENSGALG00000004781	0.00373937		ENSGALG00000010177	0.000600819		ENSGALG00000004614	0.000120475		ENSGALG00000009480	1.59e-05	1	ENSGALG00000011893	2.54e-05
ENSGALG00000005408	1.81e-05		ENSGALG00000002969	0.000496601		ENSGALG00000006413	5.07e-05		ENSGALG00000002144	0.000931675		ENSGALG00000004249	0.00376379		ENSGALG00000015568	0.000611594		ENSGALG00000002632	0.000120555		ENSGALG00000004057	1.61e-05	1	ENSGALG00000016486	2.55e-05
ENSGALG00000006172	1.81e-05		ENSGALG00000002501	0.000506601		ENSGALG00000015742	5.2e-05		ENSGALG00000005000	0.000940877		ENSGALG00000015348	0.00378197		ENSGALG00000002356	0.000620486		ENSGALG00000014953	0.000120889		ENSGALG00000001387	1.62e-05	1	ENSGALG00000004533	2.56e-05
ENSGALG00000032161	1.84e-05		ENSGALG00000004345	0.000506743		ENSGALG00000010654	5.24e-05		ENSGALG00000009583	0.00094564		ENSGALG00000005357	0.00381648		ENSGALG00000026981	0.000622126		ENSGALG00000012801	0.000121986		ENSGALG00000028685	1.63e-05	1	ENSGALG00000014700	2.59e-05
ENSGALG00000005969	1.85e-05		ENSGALG00000001988	0.00051096		ENSGALG00000000944	5.25e-05		ENSGALG00000010592	0.000953845		ENSGALG00000012929	0.00384882		ENSGALG00000012587	0.000623586		ENSGALG00000011621	0.000122077		ENSGALG00000011475	1.63e-05	1	ENSGALG00000005527	2.6e-05
ENSGALG00000001153	1.89e-05		ENSGALG00000011343	0.000514699		ENSGALG00000002452	5.28e-05		ENSGALG00000028683	0.000958159		ENSGALG00000017207	0.00386137		ENSGALG00000013715	0.000625243		ENSGALG00000007439	0.000122829		ENSGALG00000031582	1.65e-05	1	ENSGALG00000003392	2.61e-05
ENSGALG00000015437	1.89e-05		ENSGALG00000013931	0.000522129		ENSGALG00000016676	5.33e-05		ENSGALG00000011626	0.000963854		ENSGALG00000028265	0.00386849		ENSGALG00000013437	0.000625498		ENSGALG00000020210	0.000123028		ENSGALG00000005000	1.65e-05	1	ENSGALG00000007291	2.61e-05
ENSGALG00000002301	1.89e-05		ENSGALG00000012196	0.000526177		ENSGALG00000009556	5.38e-05		ENSGALG00000010228	0.000964416		ENSGALG00000003208	0.00387216		ENSGALG00000008167	0.000625835		ENSGALG00000004998	0.000123712		ENSGALG00000031606	1.66e-05	1	ENSGALG00000001852	2.62e-05
ENSGALG00000026944	1.9e-05		ENSGALG00000012241	0.00052837		ENSGALG00000028629	5.4e-05		ENSGALG00000029817	0.000977025		ENSGALG00000010325	0.00389838		ENSGALG00000009192	0.000626609		ENSGALG00000015105	0.000125177		ENSGALG00000017715	1.72e-05	1	ENSGALG00000011445	2.62e-05
ENSGALG00000031560	1.9e-05		ENSGALG00000003941	0.000531369		ENSGALG00000029379	5.43e-05		ENSGALG00000006167	0.000980195		ENSGALG00000008146	0.00396225		ENSGALG00000030028	0.000627947		ENSGALG00000003340	0.00012559		ENSGALG00000008550	1.75e-05	1	ENSGALG00000012128	2.64e-05
ENSGALG00000002773	1.92e-05		ENSGALG00000004555	0.000531868		ENSGALG00000009759	5.48e-05		ENSGALG00000004613	0.000981182		ENSGALG00000009413	0.00397185		ENSGALG00000032468	0.000628735		ENSGALG00000008618	0.000126185		ENSGALG00000003935	1.75e-05	1	ENSGALG00000015511	2.65e-05
ENSGALG00000005634	1.94e-05		ENSGALG00000003195	0.000537462		ENSGALG00000007863	5.53e-05		ENSGALG00000003845	0.000981512		ENSGALG00000004714	0.00400015		ENSGALG00000007145	0.000641587		ENSGALG00000003875	0.000127669		ENSGALG00000008233	1.75e-05	1	ENSGALG00000000478	2.69e-05
ENSGALG00000015860	1.98e-05		ENSGALG00000007177	0.000538444		ENSGALG00000031663	5.59e-05		ENSGALG00000001258	0.00098825		ENSGALG00000006050	0.00400031		ENSGALG00000031160	0.000660269		ENSGALG00000012795	0.000127837		ENSGALG00000003091	1.76e-05	1	ENSGALG00000012339	2.72e-05
ENSGALG00000030027	1.98e-05		ENSGALG00000002397	0.00054386		ENSGALG00000002364	5.59e-05		ENSGALG00000004554	0.000995454		ENSGALG00000025938	0.00400044		ENSGALG00000006038	0.000663872		ENSGALG00000002430	0.000129489		ENSGALG00000001253	1.76e-05	1	ENSGALG00000009692	2.72e-05
ENSGALG00000007237	1.99e-05		ENSGALG00000005070	0.000546713		ENSGALG00000001976	5.64e-05		ENSGALG00000008944	0.000999059		ENSGALG00000008836	0.00400421		ENSGALG00000014718	0.000663906		ENSGALG00000000195	0.000129782		ENSGALG00000010747	1.77e-05	1	ENSGALG00000010942	2.72e-05
ENSGALG00000008357	2e-05		ENSGALG00000005108	0.000547286		ENSGALG00000006689	5.65e-05		ENSGALG00000008586	0.00101255		ENSGALG00000016930	0.00404457		ENSGALG00000010077	0.000665084		ENSGALG00000001733	0.000130882		ENSGALG00000002009	1.78e-05	1	ENSGALG00000008545	2.8e-05
ENSGALG00000013916	2e-05		ENSGALG00000009341	0.000551821		ENSGALG00000002854	5.68e-05		ENSGALG00000054381	0.0010171		ENSGALG00000027961	0.00412494		ENSGALG00000025780	0.000665389		ENSGALG00000006382	0.000131342		ENSGALG00000000806	1.78e-05	1	ENSGALG00000011562	2.81e-05
ENSGALG00000001603	2.03e-05		ENSGALG00000028119	0.000560698		ENSGALG00000030580	5.68e-05		ENSGALG00000006596	0.00102266		ENSGALG00000003053	0.00415364		ENSGALG00000001939	0.000665565		ENSGALG00000008796	0.00013136		ENSGALG00000003999	1.79e-05	1	ENSGALG00000030084	2.88e-05
ENSGALG00000012219	2.04e-05		ENSGALG00000013738	0.000564298		ENSGALG00000012865	5.92e-05		ENSGALG00000022980	0.00102408		ENSGALG00000012778	0.00422522		ENSGALG00000008359	0.000672192		ENSGALG00000011372	0.0001323		ENSGALG00000002124	1.8e-05	1	ENSGALG00000005708	2.88e-05
ENSGALG00000006868	2.05e-05		ENSGALG00000006170	0.000565631		ENSGALG00000001392	5.96e-05		ENSGALG00000029971	0.00107168		ENSGALG00000009228	0.00422633		ENSGALG00000004953	0.000682306		ENSGALG00000014267	0.000132648		ENSGALG00000010356	1.8e-05	1	ENSGALG00000014878	2.9e-05
ENSGALG00000007611	2.05e-05		ENSGALG00000015204	0.000575017		ENSGALG00000000296	5.99e-05		ENSGALG00000029077	0.00109657		ENSGALG00000013826	0.00422893		ENSGALG00000014432	0.000685608		ENSGALG00000001118	0.000133793		ENSGALG00000000636	1.81e-05	1	ENSGALG00000030187	2.95e-05
ENSGALG00000005948	2.08e-05		ENSGALG00000012379	0.000578328		ENSGALG00000013795	6.06e-05		ENSGALG00000014867	0.00110641		ENSGALG00000013505	0.004229		ENSGALG00000003650	0.000688495		ENSGALG00000026001	0.000134182		ENSGALG00000023806	1.81e-05	1	ENSGALG00000017137	2.97e-05
ENSGALG00000002450	2.09e-05		ENSGALG00000003815	0.000580781		ENSGALG00000004831	6.16e-05		ENSGALG00000017132	0.00111496		ENSGALG00000007528	0.00424328		ENSGALG00000006117	0.000691084		ENSGALG00000014425	0.000136125		ENSGALG00000003720	1.82e-05	1	ENSGALG00000002107	2.98e-05
ENSGALG00000003195	2.09e-05		ENSGALG00000003381	0.000582367		ENSGALG00000004087	6.17e-05		ENSGALG00000014155	0.00111535		ENSGALG00000013424	0.00430461		ENSGALG00000012608	0.000706148		ENSGALG00000005888	0.000137384		ENSGALG00000006385	1.86e-05	1	ENSGALG00000009621	3e-05
ENSGALG00000017462	2.11e-05		ENSGALG00000030475	0.000586368		ENSGALG00000015611	6.23e-05		ENSGALG00000013372	0.0011167		ENSGALG00000031368	0.00431438		ENSGALG00000003304	0.000708925		ENSGALG00000012296	0.000138154		ENSGALG00000027950	1.86e-05	1	ENSGALG00000002706	3.02e-05
ENSGALG00000008970	2.12e-05		ENSGALG00000012608	0.00059066		ENSGALG00000021340	6.27e-05		ENSGALG00000009865	0.00111936		ENSGALG00000009982	0.00435034		ENSGALG00000030008	0.000722431		ENSGALG00000015568	0.00013874		ENSGALG00000017120	1.86e-05	1	ENSGALG00000003147	3.02e-05
ENSGALG00000010432	2.15e-05		ENSGALG00000003991	0.000593421		ENSGALG00000009222	6.28e-05		ENSGALG00000002106	0.00112787		ENSGALG00000010899	0.00435618		ENSGALG00000002457	0.000724107		ENSGALG00000013232	0.000140106		ENSGALG00000026081	1.86e-05	1	ENSGALG00000011570	3.03e-05
ENSGALG00000030677	2.17e-05		ENSGALG00000002954	0.000594073		ENSGALG00000009886	6.56e-05		ENSGALG00000008180	0.00114138		ENSGALG00000001362	0.00439724		ENSGALG00000004769	0.000726318		ENSGALG00000003396	0.000140132		ENSGALG00000023070	1.88e-05	1	ENSGALG00000009252	3.04e-05
ENSGALG00000015519	2.27e-05		ENSGALG00000000296	0.000594944		ENSGALG00000008176	6.62e-05		ENSGALG00000030351	0.00114257		ENSGALG00000000201	0.00440751		ENSGALG00000030261	0.00072773		ENSGALG00000000848	0.000140855		ENSGALG00000007569	1.93e-05	1	ENSGALG00000009341	3.06e-05
ENSGALG00000009325	2.28e-05		ENSGALG00000004901	0.000595613		ENSGALG00000028685	6.67e-05		ENSGALG00000010671	0.00115091		ENSGALG00000004798	0.00441301		ENSGALG00000007511	0.000729556		ENSGALG00000016731	0.000141828		ENSGALG00000004097	1.98e-05	1	ENSGALG00000010840	3.06e-05
ENSGALG00000002278	2.28e-05		ENSGALG00000017002	0.000598072		ENSGALG00000011831	6.68e-05		ENSGALG00000002688	0.0011533		ENSGALG00000007989	0.00442853		ENSGALG00000012137	0.000738891		ENSGALG00000031786	0.000142691		ENSGALG00000012426	2.01e-05	1	ENSGALG00000001572	3.07e-05
ENSGALG00000031129	2.29e-05		ENSGALG00000031284	0.000599305		ENSGALG00000015438	6.74e-05		ENSGALG00000007758	0.00117445		ENSGALG00000003985	0.00443245		ENSGALG00000010956	0.000750112		ENSGALG00000030002	0.000147354		ENSGALG00000003304	2.03e-05	1	ENSGALG00000008095	3.07e-05
ENSGALG00000014668	2.3e-05		ENSGALG00000019358	0.000600421		ENSGALG00000009361	6.91e-05		ENSGALG00000013628	0.00118579		ENSGALG00000012919	0.00443427		ENSGALG00000007178	0.00075758		ENSGALG00000013352	0.000147583		ENSGALG00000015683	2.04e-05	1	ENSGALG00000003265	3.08e-05
ENSGALG00000007161	2.3e-05		ENSGALG00000007585	0.00061856		ENSGALG00000026978	6.96e-05		ENSGALG00000002053	0.00119757		ENSGALG00000015961	0.00444611		ENSGALG00000012395	0.000758841		ENSGALG00000011343	0.000148274		ENSGALG00000003849	2.04e-05	1	ENSGALG00000009940	3.12e-05
ENSGALG00000002524	2.32e-05		ENSGALG00000006788	0.000632619		ENSGALG00000008747	6.99e-05		ENSGALG00000023757	0.00119947		ENSGALG00000017135	0.00447104		ENSGALG00000011446	0.000761754		ENSGALG00000007302	0.000148774		ENSGALG00000003803	2.07e-05	1	ENSGALG00000005046	3.17e-05
ENSGALG00000007663	2.32e-05		ENSGALG00000005646	0.000633905		ENSGALG00000006596	7.01e-05		ENSGALG00000006652	0.00121948		ENSGALG00000027695	0.00448502		ENSGALG00000029616	0.000762257		ENSGALG00000013626	0.000149224		ENSGALG00000003322	2.07e-05	1	ENSGALG00000014978	3.18e-05
ENSGALG00000003114	2.36e-05		ENSGALG00000015713	0.000634059		ENSGALG00000002942	7.1e-05		ENSGALG00000023542	0.0012293		ENSGALG00000005821	0.00451323		ENSGALG00000002878	0.000762564		ENSGALG00000001840	0.000149375		ENSGALG00000016102	2.08e-05	1	ENSGALG00000007665	3.24e-05
ENSGALG00000015288	2.37e-05		ENSGALG00000031265	0.000636042		ENSGALG00000014365	7.11e-05		ENSGALG00000012610	0.00123674		ENSGALG00000010110	0.00452316		ENSGALG00000001597	0.000763561		ENSGALG00000005854	0.00015157		ENSGALG00000009495	2.16e-05	1	ENSGALG00000007418	3.24e-05
ENSGALG00000008220	2.38e-05		ENSGALG00000025938	0.000636222		ENSGALG00000003108	7.11e-05		ENSGALG00000006787	0.00124223		ENSGALG00000015529	0.00454181		ENSGALG00000031408	0.000774049		ENSGALG00000002141	0.000151807		ENSGALG00000012542	2.19e-05	1	ENSGALG00000003691	3.27e-05
ENSGALG00000015388	2.38e-05		ENSGALG00000006663	0.00063698		ENSGALG00000023454	7.16e-05		ENSGALG00000001314	0.00125208		ENSGALG00000012067	0.00455729		ENSGALG00000015009	0.000776596		ENSGALG00000005805	0.000154472		ENSGALG00000013916	2.2e-05	1	ENSGALG00000023749	3.3e-05
ENSGALG00000009704	2.4e-05		ENSGALG00000020813	0.000639043		ENSGALG00000030800	7.2e-05		ENSGALG00000028484	0.00125965		ENSGALG00000010150	0.00456644		ENSGALG00000015056	0.000782702		ENSGALG00000016775	0.000155144		ENSGALG00000010839	2.23e-05	1	ENSGALG00000012546	3.3e-05
ENSGALG00000006841	2.43e-05		ENSGALG00000017357	0.000643251		ENSGALG00000006575	7.25e-05		ENSGALG00000029585	0.00126491		ENSGALG00000004172	0.00458881		ENSGALG00000000650	0.000784349		ENSGALG00000002053	0.000156168		ENSGALG00000005209	2.24e-05	1	ENSGALG00000014861	3.34e-05
ENSGALG00000028561	2.44e-05		ENSGALG00000025907	0.000649297		ENSGALG00000007326	7.27e-05		ENSGALG00000000241	0.00126548		ENSGALG00000011661	0.00459564		ENSGALG00000006250	0.000793443		ENSGALG00000016501	0.000157306		ENSGALG00000001025	2.24e-05	1	ENSGALG00000017384	3.4e-05
ENSGALG00000016442	2.44e-05		ENSGALG00000012874	0.00065647		ENSGALG00000005999	7.28e-05		ENSGALG00000003741	0.00128572		ENSGALG00000030602	0.00459628		ENSGALG00000006402	0.000795928		ENSGALG00000020392	0.00015793		ENSGALG00000001768	2.27e-05	1	ENSGALG00000032400	3.43e-05
ENSGALG00000014410	2.46e-05		ENSGALG00000008902	0.000670581		ENSGALG00000008058	7.32e-05		ENSGALG00000003601	0.00129376		ENSGALG00000025882	0.00463651		ENSGALG00000004573	0.000806844		ENSGALG00000028253	0.000158459		ENSGALG00000004474	2.28e-05	1	ENSGALG00000008653	3.46e-05
ENSGALG00000011594	2.48e-05		ENSGALG00000028685	0.000673273		ENSGALG00000012876	7.38e-05		ENSGALG00000012130	0.00129817		ENSGALG00000011794	0.00468823		ENSGALG00000001730	0.00081919		ENSGALG00000011423	0.000159706		ENSGALG00000017330	2.3e-05	1	ENSGALG00000007191	3.47e-05
ENSGALG00000012932	2.49e-05		ENSGALG00000002158	0.000685169		ENSGALG00000009593	7.39e-05		ENSGALG00000005944	0.00130538		ENSGALG00000016421	0.00470906		ENSGALG00000001654	0.000828212		ENSGALG00000007758	0.000160074		ENSGALG00000008970	2.34e-05	1	ENSGALG00000007162	3.49e-05
ENSGALG00000008698	2.51e-05		ENSGALG00000005077	0.000686829		ENSGALG00000000540	7.43e-05		ENSGALG00000010837	0.00130804		ENSGALG00000010052	0.0047103		ENSGALG00000002529	0.000838187		ENSGALG00000007491	0.000160425		ENSGALG00000012342	2.35e-05	1	ENSGALG00000017153	3.51e-05
ENSGALG00000027950	2.53e-05		ENSGALG00000007919	0.000690111		ENSGALG00000000452	7.45e-05		ENSGALG00000030597	0.00131865		ENSGALG00000002278	0.00479963		ENSGALG00000010088	0.000840742		ENSGALG00000007599	0.000162649		ENSGALG00000016890	2.38e-05	1	ENSGALG00000000632	3.51e-05
ENSGALG00000007326	2.53e-05		ENSGALG00000003969	0.000699244		ENSGALG00000005643	7.47e-05		ENSGALG00000008011	0.00132499		ENSGALG00000015299	0.00483266		ENSGALG00000006425	0.000849053		ENSGALG00000004663	0.000162986		ENSGALG00000008167	2.41e-05	1	ENSGALG00000009674	3.53e-05
ENSGALG00000029047	2.59e-05		ENSGALG00000001252	0.000718659		ENSGALG00000030008	7.54e-05		ENSGALG00000021636	0.00133436		ENSGALG00000013941	0.00486727		ENSGALG00000010364	0.000850628		ENSGALG00000020449	0.000164843		ENSGALG00000005694	2.42e-05	1	ENSGALG00000016981	3.53e-05
ENSGALG00000032287	2.59e-05		ENSGALG00000000895	0.000722424		ENSGALG00000017380	7.61e-05		ENSGALG00000001816	0.00134061		ENSGALG00000013583	0.00486942		ENSGALG00000007595	0.000855855		ENSGALG00000001209	0.000164864		ENSGALG00000031263	2.42e-05	1	ENSGALG00000016925	3.55e-05
ENSGALG00000002710	2.6e-05		ENSGALG00000005774	0.000722596		ENSGALG00000002227	7.67e-05		ENSGALG00000001973	0.00134907		ENSGALG00000009576	0.00488522		ENSGALG00000015216	0.000856741		ENSGALG00000008953	0.000166075		ENSGALG00000015348	2.43e-05	1	ENSGALG00000016363	3.56e-05
ENSGALG00000015215	2.61e-05		ENSGALG00000008180	0.000724151		ENSGALG00000012037	7.7e-05		ENSGALG00000015328	0.00135018		ENSGALG00000001741	0.00495088		ENSGALG00000028762	0.000859711		ENSGALG00000009402	0.00016675		ENSGALG00000010769	2.44e-05	1	ENSGALG00000010627	3.58e-05
ENSGALG00000005909	2.62e-05		ENSGALG00000012109	0.00072946		ENSGALG00000012932	7.73e-05		ENSGALG00000011162	0.00135757		ENSGALG00000013569	0.00496222		ENSGALG00000001708	0.000863122		ENSGALG00000007569	0.000167649		ENSGALG00000004845	2.44e-05	1	ENSGALG00000013956	3.61e-05
ENSGALG00000011036	2.63e-05		ENSGALG00000008842	0.000730246		ENSGALG00000008486	7.74e-05		ENSGALG00000011181	0.00136513		ENSGALG00000009887	0.00496625		ENSGALG00000002113	0.000865497		ENSGALG00000027166	0.000168125		ENSGALG00000001714	2.47e-05	1	ENSGALG00000006617	3.62e-05
ENSGALG00000031175	2.67e-05		ENSGALG00000015699	0.000734169		ENSGALG00000015904	7.79e-05		ENSGALG00000016433	0.00136689		ENSGALG00000005595	0.00497001		ENSGALG00000006418	0.000869008		ENSGALG00000010055	0.000169064		ENSGALG00000005992	2.55e-05	1	ENSGALG00000004570	3.68e-05
ENSGALG00000000955	2.7e-05		ENSGALG00000008175	0.000748279		ENSGALG00000012379	7.88e-05		ENSGALG00000010651	0.00137279		ENSGALG00000005426	0.00506175		ENSGALG00000015111	0.000870132		ENSGALG00000016946	0.000169132		ENSGALG00000028949	2.56e-05	1	ENSGALG00000013865	3.71e-05
ENSGALG00000029616	2.76e-05		ENSGALG00000006658	0.000757227		ENSGALG00000028866	7.96e-05		ENSGALG00000012165	0.00137901		ENSGALG00000009392	0.00506342		ENSGALG00000016567	0.000872962		ENSGALG00000010616	0.000170833		ENSGALG00000012689	2.57e-05	1	ENSGALG00000029897	3.72e-05
ENSGALG00000000769	2.77e-05		ENSGALG00000029794	0.00076969		ENSGALG00000032002	8.07e-05		ENSGALG00000025788	0.00138985		ENSGALG00000017370	0.0050755		ENSGALG00000008193	0.000873658		ENSGALG00000011254	0.000171219		ENSGALG00000013967	2.57e-05	1	ENSGALG00000005643	3.72e-05
ENSGALG00000030376	2.78e-05		ENSGALG00000006655	0.000775416		ENSGALG00000009192	8.16e-05		ENSGALG00000028265	0.00139016		ENSGALG00000011798	0.00510432		ENSGALG00000023070	0.000873891		ENSGALG00000015616	0.000172788		ENSGALG00000000419	2.58e-05	1	ENSGALG00000003336	3.73e-05
ENSGALG00000028790	2.86e-05		ENSGALG00000014652	0.000775915		ENSGALG00000013990	8.22e-05		ENSGALG00000003722	0.00140693		ENSGALG00000016894	0.00517286		ENSGALG00000002868	0.000884107		ENSGALG00000029583	0.00017292		ENSGALG00000004323	2.59e-05	1	ENSGALG00000003849	3.75e-05
ENSGALG00000002569	2.88e-05		ENSGALG00000001779	0.000781401		ENSGALG00000026374	8.25e-05		ENSGALG00000003969	0.00141223		ENSGALG00000011213	0.0052034		ENSGALG00000002374	0.000885072		ENSGALG00000022739	0.000177083		ENSGALG00000003118	2.59e-05	1	ENSGALG00000002222	3.77e-05
ENSGALG00000026891	2.9e-05		ENSGALG00000003693	0.000785091		ENSGALG00000010435	8.25e-05		ENSGALG00000032430	0.00142487		ENSGALG00000010958	0.00521078		ENSGALG00000004039	0.000887238		ENSGALG00000004483	0.000178787		ENSGALG00000016865	2.59e-05	1	ENSGALG00000016442	3.79e-05
ENSGALG00000030800	2.91e-05		ENSGALG00000004701	0.000786002		ENSGALG00000003572	8.28e-05		ENSGALG00000005900	0.00142743		ENSGALG00000026722	0.00525876		ENSGALG00000006571	0.000888907		ENSGALG00000008946	0.000178984		ENSGALG00000016363	2.62e-05	1	ENSGALG00000011868	3.8e-05
ENSGALG00000029175	2.92e-05		ENSGALG00000007315	0.000787886		ENSGALG00000001602	8.31e-05		ENSGALG00000009957	0.00143291		ENSGALG00000005933	0.00527238		ENSGALG00000029502	0.000890209		ENSGALG00000007337	0.00017981		ENSGALG00000007979	2.63e-05	1	ENSGALG00000002486	3.81e-05
ENSGALG00000003803	2.92e-05		ENSGALG00000007396	0.00078817		ENSGALG00000005001	8.33e-05		ENSGALG00000003815	0.00144048		ENSGALG00000010543	0.00533072		ENSGALG00000009850	0.000890783		ENSGALG00000001264	0.000180833		ENSGALG00000005948	2.67e-05	1	ENSGALG00000016926	3.83e-05
ENSGALG00000021399	2.92e-05		ENSGALG00000003374	0.000790853		ENSGALG00000008546	8.52e-05		ENSGALG00000013733	0.00144842		ENSGALG00000004875	0.00533409		ENSGALG00000011153	0.000902048		ENSGALG00000016880	0.000182369		ENSGALG00000031560	2.68e-05	1	ENSGALG00000011797	3.87e-05
ENSGALG00000002816	2.94e-05		ENSGALG00000002929	0.000793185		ENSGALG00000006181	8.57e-05		ENSGALG00000004841	0.00144995		ENSGALG00000031966	0.00533526		ENSGALG00000002421	0.000904786		ENSGALG00000013893	0.000182556		ENSGALG00000026734	2.69e-05	1	ENSGALG00000002227	3.89e-05
ENSGALG00000016357	2.96e-05		ENSGALG00000005408	0.000815324		ENSGALG00000031786	8.63e-05		ENSGALG00000012426	0.00145047		ENSGALG00000009570	0.00535057		ENSGALG00000010448	0.000916827		ENSGALG00000021399	0.00018341		ENSGALG00000003948	2.71e-05	1	ENSGALG00000016485	3.92e-05
ENSGALG00000004087	2.98e-05		ENSGALG00000013069	0.000824292		ENSGALG00000006073	8.68e-05		ENSGALG00000003693	0.00146409		ENSGALG00000008907	0.00535188		ENSGALG00000016805	0.00092266		ENSGALG00000029701	0.000183583		ENSGALG00000004659	2.76e-05	1	ENSGALG00000027950	3.93e-05
ENSGALG00000007867	3.05e-05		ENSGALG00000000349	0.000832002		ENSGALG00000003243	8.74e-05		ENSGALG00000006479	0.00148569		ENSGALG00000029794	0.00535244		ENSGALG00000002803	0.000923266		ENSGALG00000004559	0.000183752		ENSGALG00000005451	2.79e-05	1	ENSGALG00000009152	3.93e-05
ENSGALG00000014335	3.07e-05		ENSGALG00000029944	0.000838307		ENSGALG00000013265	8.81e-05		ENSGALG00000003256	0.00150897		ENSGALG00000009839	0.00535832		ENSGALG00000001489	0.000925324		ENSGALG00000009525	0.000183964		ENSGALG00000029817	2.82e-05	1	ENSGALG00000002783	3.96e-05
ENSGALG00000028685	3.1e-05		ENSGALG00000001973	0.000839664		ENSGALG00000011475	8.87e-05		ENSGALG00000017112	0.00152995		ENSGALG00000011141	0.00536297		ENSGALG00000006805	0.000931564		ENSGALG00000010700	0.00018631		ENSGALG00000011548	2.86e-05	1	ENSGALG00000010124	3.96e-05
ENSGALG00000001382	3.11e-05		ENSGALG00000013683	0.000848445		ENSGALG00000007153	8.87e-05		ENSGALG00000005077	0.00154201		ENSGALG00000015407	0.00539381		ENSGALG00000023435	0.000934652		ENSGALG00000002447	0.000186473		ENSGALG00000001597	2.87e-05	1	ENSGALG00000002870	4.11e-05
ENSGALG00000005660	3.15e-05		ENSGALG00000016443	0.000854346		ENSGALG00000009668	8.91e-05		ENSGALG00000013232	0.00157634		ENSGALG00000006157	0.00539783		ENSGALG00000001714	0.000935125		ENSGALG00000017079	0.000186822		ENSGALG00000004112	2.87e-05	1	ENSGALG00000032145	4.13e-05
ENSGALG00000010275	3.16e-05		ENSGALG00000008167	0.000857403		ENSGALG00000007650	9.01e-05		ENSGALG00000031582	0.00157802		ENSGALG00000007762	0.00540114		ENSGALG00000000109	0.000944304		ENSGALG00000027935	0.000188082		ENSGALG00000027096	2.91e-05	1	ENSGALG00000007569	4.15e-05
ENSGALG00000008346	3.18e-05		ENSGALG00000016921	0.000869235		ENSGALG00000007267	9.04e-05		ENSGALG00000011131	0.00159264		ENSGALG00000000550	0.00541777		ENSGALG00000015301	0.000948502		ENSGALG00000014071	0.000189962		ENSGALG00000012013	2.93e-05	1	ENSGALG00000020392	4.16e-05
ENSGALG00000016547	3.19e-05		ENSGALG00000001363	0.000873276		ENSGALG00000011994	9.09e-05		ENSGALG00000026302	0.00159822		ENSGALG00000005379	0.00542224		ENSGALG00000008744	0.000965881		ENSGALG00000010211	0.00019174		ENSGALG00000021378	2.93e-05	1	ENSGALG00000006113	4.21e-05
ENSGALG00000011251	3.22e-05		ENSGALG00000001038	0.000876182		ENSGALG00000001939	9.11e-05		ENSGALG00000007349	0.00160102		ENSGALG00000008335	0.00552427		ENSGALG00000030613	0.000968184		ENSGALG00000004852	0.000192817		ENSGALG00000022866	2.96e-05	1	ENSGALG00000011360	4.22e-05
ENSGALG00000004270	3.26e-05		ENSGALG00000012355	0.0008797		ENSGALG00000006077	9.15e-05		ENSGALG00000029761	0.00160505		ENSGALG00000025774	0.00553903		ENSGALG00000027688	0.000974251		ENSGALG00000003860	0.000193225		ENSGALG00000014365	2.97e-05	1	ENSGALG00000031331	4.23e-05
ENSGALG00000000521	3.26e-05		ENSGALG00000001943	0.000894223		ENSGALG00000031642	9.56e-05		ENSGALG00000011965	0.00163694		ENSGALG00000005391	0.00554959		ENSGALG00000002891	0.000976775		ENSGALG00000010978	0.00019354		ENSGALG00000009061	2.98e-05	1	ENSGALG00000016501	4.44e-05
ENSGALG00000028140	3.3e-05		ENSGALG00000020391	0.000894847		ENSGALG00000030268	9.57e-05		ENSGALG00000005080	0.00163751		ENSGALG00000029646	0.0055528		ENSGALG00000008621	0.000977939		ENSGALG00000009325	0.000194257		ENSGALG00000015008	2.99e-05	1	ENSGALG00000014682	4.47e-05
ENSGALG00000006409	3.31e-05		ENSGALG00000011992	0.000902556		ENSGALG00000031917	9.73e-05		ENSGALG00000012299	0.00164394		ENSGALG00000011118	0.00561231		ENSGALG00000007766	0.000984754		ENSGALG00000013160	0.000194453		ENSGALG00000012214	2.99e-05	1	ENSGALG00000011931	4.47e-05
ENSGALG00000011697	3.34e-05		ENSGALG00000017048	0.000904424		ENSGALG00000007161	9.74e-05		ENSGALG00000026516	0.00164499		ENSGALG00000020939	0.00565558		ENSGALG00000008431	0.0009975		ENSGALG00000013821	0.000194603		ENSGALG00000007267	3.01e-05	1	ENSGALG00000006642	4.53e-05
ENSGALG00000006520	3.36e-05		ENSGALG00000029319	0.000907913		ENSGALG00000029102	9.8e-05		ENSGALG00000020057	0.00164826		ENSGALG00000021027	0.00565701		ENSGALG00000028928	0.000998114		ENSGALG00000008056	0.000194652		ENSGALG00000011314	3.01e-05	1	ENSGALG00000013971	4.54e-05
ENSGALG00000011421	3.38e-05		ENSGALG00000013229	0.000911148		ENSGALG00000031323	9.9e-05		ENSGALG00000022887	0.00165695		ENSGALG00000008684	0.00566442		ENSGALG00000012172	0.00101175		ENSGALG00000015182	0.000199988		ENSGALG00000008179	3.02e-05	1	ENSGALG00000015377	4.55e-05
ENSGALG00000008997	3.4e-05		ENSGALG00000003392	0.000913005		ENSGALG00000016896	9.95e-05		ENSGALG00000013773	0.00167436		ENSGALG00000016906	0.00569136		ENSGALG00000016164	0.00102146		ENSGALG00000011571	0.000201668		ENSGALG00000011697	3.02e-05	1	ENSGALG00000017091	4.62e-05
ENSGALG00000007914	3.42e-05		ENSGALG00000005587	0.000914534		ENSGALG00000028537	0.000101257		ENSGALG00000012172	0.00167964		ENSGALG00000011088	0.00569474		ENSGALG00000029701	0.00102895		ENSGALG00000007793	0.000202961		ENSGALG00000028809	3.04e-05	1	ENSGALG00000003298	4.62e-05
ENSGALG00000031474	3.43e-05		ENSGALG00000001258	0.00091513		ENSGALG00000014118	0.000101568		ENSGALG00000010290	0.00168542		ENSGALG00000001084	0.00570432		ENSGALG00000006575	0.00103875		ENSGALG00000009287	0.000203106		ENSGALG00000001465	3.05e-05	1	ENSGALG00000019358	4.63e-05
ENSGALG00000011149	3.46e-05		ENSGALG00000001366	0.000915558		ENSGALG00000004449	0.000104869		ENSGALG00000005909	0.00168876		ENSGALG00000007909	0.00570827		ENSGALG00000030002	0.00103992		ENSGALG00000014989	0.000203254		ENSGALG00000017153	3.07e-05	1	ENSGALG00000027935	4.64e-05
ENSGALG00000017062	3.46e-05		ENSGALG00000012414	0.000923102		ENSGALG00000007410	0.000105199		ENSGALG00000008150	0.00169864		ENSGALG00000014924	0.00580555		ENSGALG00000011330	0.00104321		ENSGALG00000014841	0.000204311		ENSGALG00000005647	3.11e-05	1	ENSGALG00000002632	4.65e-05
ENSGALG00000003085	3.49e-05		ENSGALG00000009222	0.000928013		ENSGALG00000015348	0.000105522		ENSGALG00000006368	0.00170322		ENSGALG00000011079	0.00581997		ENSGALG00000008865	0.0010509		ENSGALG00000010837	0.000204835		ENSGALG00000011272	3.13e-05	1	ENSGALG00000002990	4.65e-05
ENSGALG00000001341	3.51e-05		ENSGALG00000003131	0.000928844		ENSGALG00000007707	0.000106857		ENSGALG00000005646	0.00170945		ENSGALG00000003674	0.00582449		ENSGALG00000011823	0.0010627		ENSGALG00000026891	0.000205446		ENSGALG00000010789	3.15e-05	1	ENSGALG00000016456	4.74e-05
ENSGALG00000023749	3.51e-05		ENSGALG00000032467	0.000930108		ENSGALG00000002881	0.000106894		ENSGALG00000000402	0.00171511		ENSGALG00000004493	0.00584413		ENSGALG00000000848	0.00106361		ENSGALG00000012759	0.000205482		ENSGALG00000011868	3.15e-05	1	ENSGALG00000005407	4.74e-05
ENSGALG00000030411	3.53e-05		ENSGALG00000014957	0.000933847		ENSGALG00000007606	0.000106995		ENSGALG00000003307	0.00173136		ENSGALG00000004251	0.00585289		ENSGALG00000003101	0.00107049		ENSGALG00000008239	0.000208279		ENSGALG00000012023	3.18e-05	1	ENSGALG00000007167	4.93e-05
ENSGALG00000002943	3.59e-05		ENSGALG00000004140	0.000934928		ENSGALG00000000542	0.000107956		ENSGALG00000008086	0.00175246		ENSGALG00000028696	0.00585468		ENSGALG00000030450	0.00108104		ENSGALG00000009086	0.0002109		ENSGALG00000009512	3.19e-05	1	ENSGALG00000006385	4.94e-05
ENSGALG00000016605	3.63e-05		ENSGALG00000002110	0.000941789		ENSGALG00000000693	0.000108178		ENSGALG00000001229	0.00175247		ENSGALG00000030220	0.00585693		ENSGALG00000016547	0.00108347		ENSGALG00000027768	0.000212808		ENSGALG00000030969	3.2e-05	1	ENSGALG00000007956	4.94e-05
ENSGALG00000030028	3.68e-05		ENSGALG00000001121	0.00094222		ENSGALG00000000516	0.000108775		ENSGALG00000004618	0.00176406		ENSGALG00000003987	0.00586989		ENSGALG00000016036	0.00108515		ENSGALG00000001597	0.000216353		ENSGALG00000000478	3.2e-05	1	ENSGALG00000008274	5.02e-05
ENSGALG00000002085	3.68e-05		ENSGALG00000031917	0.000945107		ENSGALG00000003553	0.000109055		ENSGALG00000030550	0.00178205		ENSGALG00000017105	0.00590917		ENSGALG00000004367	0.00109767		ENSGALG00000006867	0.000216885		ENSGALG00000007358	3.21e-05	1	ENSGALG00000008164	5.04e-05
ENSGALG00000008293	3.69e-05		ENSGALG00000026957	0.000946195		ENSGALG00000007711	0.000109561		ENSGALG00000002761	0.00178618		ENSGALG00000016885	0.00592146		ENSGALG00000008254	0.00110031		ENSGALG00000002246	0.000217735		ENSGALG00000010953	3.23e-05	1	ENSGALG00000029768	5.04e-05
ENSGALG00000012525	3.7e-05		ENSGALG00000010665	0.000948965		ENSGALG00000002301	0.000109817		ENSGALG00000030677	0.00178683		ENSGALG00000009595	0.00592395		ENSGALG00000004591	0.00111436		ENSGALG00000015409	0.000218266		ENSGALG00000026978	3.24e-05	1	ENSGALG00000003114	5.09e-05
ENSGALG00000029856	3.71e-05		ENSGALG00000004714	0.000954443		ENSGALG00000029435	0.000110428		ENSGALG00000020449	0.0018088		ENSGALG00000011128	0.00594153		ENSGALG00000011813	0.00111833		ENSGALG00000005465	0.00021979		ENSGALG00000017229	3.24e-05	1	ENSGALG00000014365	5.11e-05
ENSGALG00000012992	3.79e-05		ENSGALG00000030843	0.000954674		ENSGALG00000005795	0.000111257		ENSGALG00000011423	0.00181049		ENSGALG00000010593	0.00598926		ENSGALG00000005135	0.001121		ENSGALG00000026284	0.000221472		ENSGALG00000011572	3.26e-05	1	ENSGALG00000001973	5.13e-05
ENSGALG00000000632	3.79e-05		ENSGALG00000002247	0.000957292		ENSGALG00000013197	0.000112209		ENSGALG00000006937	0.00182421		ENSGALG00000014468	0.0060002		ENSGALG00000010049	0.00112574		ENSGALG00000021636	0.000221813		ENSGALG00000011182	3.28e-05	1	ENSGALG00000003487	5.16e-05
ENSGALG00000001943	3.8e-05		ENSGALG00000005840	0.000975647		ENSGALG00000017229	0.000113028		ENSGALG00000016461	0.0018403		ENSGALG00000003233	0.00600311		ENSGALG00000001184	0.00113607		ENSGALG00000006473	0.000222195		ENSGALG00000030376	3.31e-05	1	ENSGALG00000023933	5.19e-05
ENSGALG00000012348	3.82e-05		ENSGALG00000009791	0.00097854		ENSGALG00000012273	0.000113236		ENSGALG00000011271	0.00186202		ENSGALG00000023612	0.00602566		ENSGALG00000031284	0.00113924		ENSGALG00000028567	0.000224489		ENSGALG00000006418	3.34e-05	1	ENSGALG00000004645	5.2e-05
ENSGALG00000001250	3.87e-05		ENSGALG00000008796	0.000980138		ENSGALG00000005992	0.000113332		ENSGALG00000006809	0.00187299		ENSGALG00000016921	0.00604367		ENSGALG00000003786	0.00114504		ENSGALG00000000693	0.000225049		ENSGALG00000009092	3.36e-05	1	ENSGALG00000002854	5.2e-05
ENSGALG00000017357	3.87e-05		ENSGALG00000002463	0.00098058		ENSGALG00000010432	0.000113363		ENSGALG00000016358	0.00188002		ENSGALG00000016586	0.00604422		ENSGALG00000008983	0.00114737		ENSGALG00000004045	0.00022871		ENSGALG00000003701	3.38e-05	1	ENSGALG00000015195	5.23e-05
ENSGALG00000003381	3.91e-05		ENSGALG00000008519	0.000983326		ENSGALG00000013715	0.000113825		ENSGALG00000026322	0.0018901		ENSGALG00000000764	0.00605361		ENSGALG00000012292	0.00116134		ENSGALG00000000452	0.000229393		ENSGALG00000004205	3.39e-05	1	ENSGALG00000028685	5.29e-05
ENSGALG00000021679	3.94e-05		ENSGALG00000008914	0.000984083		ENSGALG00000007418	0.000114891		ENSGALG00000000703	0.00189439		ENSGALG00000006343	0.00606134		ENSGALG00000015664	0.00116142		ENSGALG00000011566	0.00022943		ENSGALG00000032002	3.39e-05	1	ENSGALG00000015288	5.32e-05
ENSGALG00000025751	3.98e-05		ENSGALG00000014526	0.000984779		ENSGALG00000016486	0.000115979		ENSGALG00000004798	0.00191685		ENSGALG00000003536	0.00608484		ENSGALG00000015344	0.00118273		ENSGALG00000026137	0.000232059		ENSGALG00000007302	3.4e-05	1	ENSGALG00000008053	5.35e-05
ENSGALG00000014432	3.98e-05		ENSGALG00000009320	0.000985701		ENSGALG00000007912	0.000116446		ENSGALG00000001051	0.00193104		ENSGALG00000010494	0.0061024		ENSGALG00000011389	0.00118539		ENSGALG00000003381	0.000232344		ENSGALG00000010230	3.45e-05	1	ENSGALG00000003733	5.37e-05
ENSGALG00000004097	4.01e-05		ENSGALG00000002591	0.000995819		ENSGALG00000004684	0.000116561		ENSGALG00000002831	0.00193437		ENSGALG00000023348	0.0061094		ENSGALG00000003265	0.00119849		ENSGALG00000016067	0.000233124		ENSGALG00000009653	3.59e-05	1	ENSGALG00000000137	5.4e-05
ENSGALG00000006332	4.01e-05		ENSGALG00000023571	0.00101535		ENSGALG00000007191	0.000117146		ENSGALG00000006015	0.00194359		ENSGALG00000009856	0.00622005		ENSGALG00000011497	0.00119868		ENSGALG00000014513	0.000237162		ENSGALG00000014261	3.69e-05	1	ENSGALG00000021193	5.45e-05
ENSGALG00000011038	4.12e-05		ENSGALG00000006571	0.00101577		ENSGALG00000031797	0.000117313		ENSGALG00000008500	0.00194607		ENSGALG00000008038	0.00623469		ENSGALG00000013865	0.00120568		ENSGALG00000004953	0.000240414		ENSGALG00000007330	3.72e-05	1	ENSGALG00000014937	5.48e-05
ENSGALG00000004323	4.16e-05		ENSGALG00000011564	0.00101727		ENSGALG00000015339	0.000117615		ENSGALG00000009350	0.00194629		ENSGALG00000003597	0.0062525		ENSGALG00000015024	0.0012131		ENSGALG00000010371	0.000240714		ENSGALG00000028879	3.72e-05	1	ENSGALG00000009848	5.52e-05
ENSGALG00000008297	4.16e-05		ENSGALG00000007393	0.00103433		ENSGALG00000008557	0.000118177		ENSGALG00000003570	0.00194829		ENSGALG00000014263	0.00628605		ENSGALG00000026490	0.00121379		ENSGALG00000000311	0.00024076		ENSGALG00000013265	3.77e-05	1	ENSGALG00000008771	5.52e-05
ENSGALG00000008011	4.21e-05		ENSGALG00000008734	0.00103624		ENSGALG00000014526	0.000118377		ENSGALG00000006982	0.00195093		ENSGALG00000010694	0.00628837		ENSGALG00000009445	0.00122038		ENSGALG00000030843	0.000241816		ENSGALG00000011469	3.9e-05	1	ENSGALG00000003803	5.54e-05
ENSGALG00000027935	4.26e-05		ENSGALG00000005418	0.00104312		ENSGALG00000013639	0.000118588		ENSGALG00000014813	0.00198999		ENSGALG00000005779	0.00634963		ENSGALG00000011035	0.00122145		ENSGALG00000001682	0.000242619		ENSGALG00000015616	3.9e-05	1	ENSGALG00000003293	5.54e-05
ENSGALG00000016811	4.27e-05		ENSGALG00000011816	0.00105774		ENSGALG00000007595	0.000118935		ENSGALG00000009442	0.00200581		ENSGALG00000009927	0.00635602		ENSGALG00000012289	0.00122557		ENSGALG00000017065	0.000243256		ENSGALG00000012264	3.93e-05	1	ENSGALG00000013571	5.57e-05
ENSGALG00000003876	4.29e-05		ENSGALG00000017137	0.00106083		ENSGALG00000029199	0.000119226		ENSGALG00000001157	0.00200851		ENSGALG00000015450	0.00637734		ENSGALG00000028512	0.00123168		ENSGALG00000026401	0.000243565		ENSGALG00000000541	3.95e-05	1	ENSGALG00000013069	5.59e-05
ENSGALG00000004140	4.3e-05		ENSGALG00000004659	0.00106094		ENSGALG00000008014	0.000120057		ENSGALG00000005328	0.00202476		ENSGALG00000010253	0.0065052		ENSGALG00000005229	0.00123187		ENSGALG00000003373	0.000244244		ENSGALG00000014753	3.95e-05	1	ENSGALG00000012662	5.61e-05
ENSGALG00000009475	4.3e-05		ENSGALG00000001733	0.00106264		ENSGALG00000016278	0.000120217		ENSGALG00000011038	0.00208565		ENSGALG00000010752	0.00653111		ENSGALG00000028561	0.00123292		ENSGALG00000014862	0.000244698		ENSGALG00000026279	3.97e-05	1	ENSGALG00000020927	5.65e-05
ENSGALG00000030002	4.33e-05		ENSGALG00000032148	0.00106656		ENSGALG00000030028	0.000120368		ENSGALG00000005774	0.00210314		ENSGALG00000001309	0.00656717		ENSGALG00000008821	0.00123324		ENSGALG00000009985	0.000245066		ENSGALG00000017064	4e-05	1	ENSGALG00000008506	5.66e-05
ENSGALG00000029897	4.36e-05		ENSGALG00000011794	0.001067		ENSGALG00000010371	0.00012102		ENSGALG00000030857	0.00210368		ENSGALG00000002750	0.00665109		ENSGALG00000004460	0.00125786		ENSGALG00000002765	0.000246882		ENSGALG00000028471	4.01e-05	1	ENSGALG00000004002	5.71e-05
ENSGALG00000005774	4.39e-05		ENSGALG00000001093	0.00107051		ENSGALG00000004097	0.000121023		ENSGALG00000021473	0.00211449		ENSGALG00000032316	0.00667848		ENSGALG00000008146	0.0012648		ENSGALG00000013695	0.000246985		ENSGALG00000014981	4.02e-05	1	ENSGALG00000010255	5.76e-05
ENSGALG00000011625	4.4e-05		ENSGALG00000002094	0.00107371		ENSGALG00000026363	0.000121218		ENSGALG00000012263	0.00212663		ENSGALG00000029444	0.00668848		ENSGALG00000026182	0.00126529		ENSGALG00000014703	0.000247461		ENSGALG00000004141	4.13e-05	1	ENSGALG00000015025	5.8e-05
ENSGALG00000005046	4.48e-05		ENSGALG00000004798	0.001074		ENSGALG00000003322	0.000121639		ENSGALG00000002843	0.00212768		ENSGALG00000001048	0.0067287		ENSGALG00000029152	0.00126892		ENSGALG00000003147	0.000249766		ENSGALG00000016583	4.14e-05	1	ENSGALG00000015259	5.85e-05
ENSGALG00000004203	4.49e-05		ENSGALG00000004323	0.00109604		ENSGALG00000010764	0.000123859		ENSGALG00000008208	0.00214005		ENSGALG00000030759	0.00674654		ENSGALG00000007234	0.00127727		ENSGALG00000004570	0.000250499		ENSGALG00000005774	4.15e-05	1	ENSGALG00000029616	5.94e-05
ENSGALG00000011319	4.53e-05		ENSGALG00000031448	0.0011066		ENSGALG00000001708	0.000124243		ENSGALG00000008241	0.00214258		ENSGALG00000014413	0.00677618		ENSGALG00000006044	0.00128092		ENSGALG00000029429	0.000250857		ENSGALG00000001463	4.16e-05	1	ENSGALG00000011543	5.95e-05
ENSGALG00000001407	4.58e-05		ENSGALG00000010001	0.00111127		ENSGALG00000026733	0.000124868		ENSGALG00000030904	0.00215409		ENSGALG00000003652	0.00680191		ENSGALG00000012720	0.0012815		ENSGALG00000004965	0.000253589		ENSGALG00000006428	4.18e-05	1	ENSGALG00000010427	5.96e-05
ENSGALG00000003795	4.62e-05		ENSGALG00000030376	0.001114		ENSGALG00000006431	0.000125138		ENSGALG00000004620	0.00215678		ENSGALG00000011612	0.00680338		ENSGALG00000002452	0.00128234		ENSGALG00000007867	0.000253804		ENSGALG00000031131	4.18e-05	1	ENSGALG00000006368	5.97e-05
ENSGALG00000017010	4.69e-05		ENSGALG00000009154	0.00111895		ENSGALG00000009110	0.000127101		ENSGALG00000007009	0.00216495		ENSGALG00000014768	0.00683481		ENSGALG00000000542	0.00128241		ENSGALG00000016227	0.00025383		ENSGALG00000007695	4.21e-05	1	ENSGALG00000007302	6.04e-05
ENSGALG00000008872	4.73e-05		ENSGALG00000031786	0.00111992		ENSGALG00000006385	0.00012753		ENSGALG00000003183	0.00216899		ENSGALG00000001849	0.00690194		ENSGALG00000028872	0.00128595		ENSGALG00000031265	0.000255169		ENSGALG00000016731	4.29e-05	1	ENSGALG00000030034	6.04e-05
ENSGALG00000028565	4.74e-05		ENSGALG00000003033	0.00112328		ENSGALG00000003114	0.000128125		ENSGALG00000015433	0.00217413		ENSGALG00000002263	0.00695872		ENSGALG00000015388	0.00129635		ENSGALG00000014662	0.00025616		ENSGALG00000000521	4.3e-05	1	ENSGALG00000003919	6.06e-05
ENSGALG00000011570	4.75e-05		ENSGALG00000005465	0.00112439		ENSGALG00000011555	0.000129635		ENSGALG00000008675	0.00217476		ENSGALG00000028872	0.00696902		ENSGALG00000007867	0.00129665		ENSGALG00000007937	0.000257788		ENSGALG00000013969	4.31e-05	1	ENSGALG00000015077	6.15e-05
ENSGALG00000015821	4.75e-05		ENSGALG00000014378	0.00113513		ENSGALG00000013235	0.000131213		ENSGALG00000016459	0.00219059		ENSGALG00000003958	0.0071019		ENSGALG00000006841	0.00130641		ENSGALG00000003765	0.000259164		ENSGALG00000010359	4.32e-05	1	ENSGALG00000006655	6.17e-05
ENSGALG00000003445	4.83e-05		ENSGALG00000017065	0.00116342		ENSGALG00000006418	0.000132747		ENSGALG00000012689	0.00219197		ENSGALG00000011132	0.00713564		ENSGALG00000013764	0.00130872		ENSGALG00000012992	0.000260564		ENSGALG00000001572	4.36e-05	1	ENSGALG00000002500	6.18e-05
ENSGALG00000030324	4.86e-05		ENSGALG00000000417	0.00116635		ENSGALG00000005840	0.000134187		ENSGALG00000002882	0.00219309		ENSGALG00000003750	0.00714146		ENSGALG00000009747	0.0013166		ENSGALG00000000875	0.000263386		ENSGALG00000031495	4.42e-05	1	ENSGALG00000003771	6.22e-05
ENSGALG00000000223	4.91e-05		ENSGALG00000031425	0.00116892		ENSGALG00000003563	0.000138021		ENSGALG00000006385	0.00219527		ENSGALG00000001550	0.00714191		ENSGALG00000013935	0.00132025		ENSGALG00000007409	0.000266641		ENSGALG00000007843	4.42e-05	1	ENSGALG00000011280	6.25e-05
ENSGALG00000004353	4.92e-05		ENSGALG00000005999	0.0011739		ENSGALG00000008621	0.00013818		ENSGALG00000001331	0.00219952		ENSGALG00000014406	0.00714978		ENSGALG00000002504	0.00132361		ENSGALG00000026360	0.000267385		ENSGALG00000010244	4.46e-05	1	ENSGALG00000010870	6.29e-05
ENSGALG00000008942	4.95e-05		ENSGALG00000006612	0.00117615		ENSGALG00000027608	0.000138653		ENSGALG00000004763	0.00220449		ENSGALG00000009885	0.00715319		ENSGALG00000009239	0.00132434		ENSGALG00000031542	0.000268656		ENSGALG00000011657	4.49e-05	1	ENSGALG00000026734	6.29e-05
ENSGALG00000014570	4.98e-05		ENSGALG00000013907	0.00118273		ENSGALG00000032467	0.000138779		ENSGALG00000007291	0.0022082		ENSGALG00000015446	0.00724301		ENSGALG00000001943	0.00132854		ENSGALG00000014290	0.00027308		ENSGALG00000004236	4.53e-05	1	ENSGALG00000003882	6.33e-05
ENSGALG00000013573	4.98e-05		ENSGALG00000003570	0.00118465		ENSGALG00000016377	0.000139404		ENSGALG00000013187	0.00221353		ENSGALG00000010478	0.00726956		ENSGALG00000008624	0.00134605		ENSGALG00000007595	0.000273542		ENSGALG00000013569	4.54e-05	1	ENSGALG00000026727	6.33e-05
ENSGALG00000002846	5.01e-05		ENSGALG00000003259	0.00120966		ENSGALG00000006982	0.000140211		ENSGALG00000004901	0.00222857		ENSGALG00000007697	0.00727403		ENSGALG00000022991	0.00134979		ENSGALG00000015959	0.000274415		ENSGALG00000003396	4.55e-05	1	ENSGALG00000026363	6.44e-05
ENSGALG00000028119	5.03e-05		ENSGALG00000017715	0.00121199		ENSGALG00000000734	0.000141311		ENSGALG00000009013	0.00224542		ENSGALG00000009346	0.00729389		ENSGALG00000003495	0.00135033		ENSGALG00000003919	0.000276398		ENSGALG00000032031	4.63e-05	1	ENSGALG00000029102	6.49e-05
ENSGALG00000009850	5.06e-05		ENSGALG00000031890	0.00121534		ENSGALG00000001546	0.000141442		ENSGALG00000010283	0.00226847		ENSGALG00000005302	0.00731807		ENSGALG00000005659	0.00136009		ENSGALG00000031282	0.000279318		ENSGALG00000008786	4.64e-05	1	ENSGALG00000005535	6.52e-05
ENSGALG00000014937	5.09e-05		ENSGALG00000004648	0.00122082		ENSGALG00000016198	0.00014217		ENSGALG00000010084	0.00228089		ENSGALG00000005856	0.00737207		ENSGALG00000008325	0.0013623		ENSGALG00000012721	0.000280476		ENSGALG00000029379	4.65e-05	1	ENSGALG00000004902	6.55e-05
ENSGALG00000016486	5.15e-05		ENSGALG00000015783	0.00122268		ENSGALG00000025582	0.000142326		ENSGALG00000005891	0.00229192		ENSGALG00000029940	0.00746328		ENSGALG00000000409	0.0013675		ENSGALG00000054381	0.000283009		ENSGALG00000017062	4.67e-05	1	ENSGALG00000002371	6.56e-05
ENSGALG00000026279	5.15e-05		ENSGALG00000003722	0.00122427		ENSGALG00000009901	0.00014244		ENSGALG00000012816	0.00230908		ENSGALG00000012050	0.00746583		ENSGALG00000013759	0.0013726		ENSGALG00000014236	0.000283085		ENSGALG00000007346	4.69e-05	1	ENSGALG00000008370	6.58e-05
ENSGALG00000009940	5.15e-05		ENSGALG00000012263	0.00122443		ENSGALG00000011376	0.000142884		ENSGALG00000008172	0.00232339		ENSGALG00000013229	0.00749628		ENSGALG00000011893	0.00137394		ENSGALG00000015860	0.000283133		ENSGALG00000021647	4.69e-05	1	ENSGALG00000003131	6.63e-05
ENSGALG00000005079	5.17e-05		ENSGALG00000006867	0.00122664		ENSGALG00000000755	0.000143074		ENSGALG00000014516	0.00232682		ENSGALG00000006506	0.00764941		ENSGALG00000000137	0.00137695		ENSGALG00000009330	0.000283258		ENSGALG00000004663	4.71e-05	1	ENSGALG00000001697	6.66e-05
ENSGALG00000010110	5.22e-05		ENSGALG00000008218	0.00122678		ENSGALG00000013352	0.000143304		ENSGALG00000012311	0.00233382		ENSGALG00000028744	0.00765109		ENSGALG00000008403	0.00137953		ENSGALG00000000478	0.00028622		ENSGALG00000031035	4.73e-05	1	ENSGALG00000009288	6.68e-05
ENSGALG00000010270	5.25e-05		ENSGALG00000004442	0.00123733		ENSGALG00000005891	0.000143342		ENSGALG00000014673	0.00235725		ENSGALG00000008291	0.00768749		ENSGALG00000000195	0.00138555		ENSGALG00000011419	0.000290139		ENSGALG00000013603	4.74e-05	1	ENSGALG00000030008	6.75e-05
ENSGALG00000006096	5.26e-05		ENSGALG00000029810	0.00125017		ENSGALG00000004310	0.000143396		ENSGALG00000010719	0.00238417		ENSGALG00000007650	0.00773821		ENSGALG00000004469	0.00139067		ENSGALG00000010675	0.000290531		ENSGALG00000016128	4.76e-05	1	ENSGALG00000008620	6.8e-05
ENSGALG00000005999	5.27e-05		ENSGALG00000054083	0.00125109		ENSGALG00000013967	0.00014425		ENSGALG00000017004	0.00238898		ENSGALG00000007431	0.00778136		ENSGALG00000002816	0.00139849		ENSGALG00000005634	0.000292065		ENSGALG00000012570	4.83e-05	1	ENSGALG00000003820	6.83e-05
ENSGALG00000015708	5.28e-05		ENSGALG00000027199	0.00125127		ENSGALG00000017154	0.000144636		ENSGALG00000012119	0.00240545		ENSGALG00000005347	0.00783071		ENSGALG00000012379	0.00141623		ENSGALG00000015010	0.000292574		ENSGALG00000012044	4.85e-05	1	ENSGALG00000031450	6.89e-05
ENSGALG00000011831	5.3e-05		ENSGALG00000031874	0.00125201		ENSGALG00000009507	0.000146073		ENSGALG00000000637	0.002451		ENSGALG00000012784	0.00788064		ENSGALG00000008382	0.00141871		ENSGALG00000012787	0.000294044		ENSGALG00000004528	4.99e-05	1	ENSGALG00000003947	7.09e-05
ENSGALG00000004882	5.35e-05		ENSGALG00000031175	0.00125609		ENSGALG00000009985	0.00014624		ENSGALG00000032199	0.00246093		ENSGALG00000002761	0.00789083		ENSGALG00000014983	0.00142902		ENSGALG00000030406	0.000294086		ENSGALG00000009505	5.01e-05	1	ENSGALG00000026864	7.11e-05
ENSGALG00000005442	5.42e-05		ENSGALG00000002095	0.00126023		ENSGALG00000002354	0.000146433		ENSGALG00000009743	0.00247402		ENSGALG00000016357	0.00789387		ENSGALG00000017644	0.00143083		ENSGALG00000010193	0.000294098		ENSGALG00000007289	5.01e-05	1	ENSGALG00000014432	7.18e-05
ENSGALG00000001419	5.43e-05		ENSGALG00000014267	0.00126286		ENSGALG00000010298	0.000146435		ENSGALG00000016259	0.00248302		ENSGALG00000008425	0.00790072		ENSGALG00000013235	0.00143584		ENSGALG00000006096	0.000294842		ENSGALG00000008393	5.02e-05	1	ENSGALG00000001546	7.18e-05
ENSGALG00000029508	5.5e-05		ENSGALG00000031832	0.00126483		ENSGALG00000017091	0.000148779		ENSGALG00000008385	0.00256133		ENSGALG00000017319	0.00797034		ENSGALG00000006096	0.00143989		ENSGALG00000008550	0.000295901		ENSGALG00000008240	5.03e-05	1	ENSGALG00000015086	7.19e-05
ENSGALG00000001473	5.51e-05		ENSGALG00000005634	0.00126937		ENSGALG00000025454	0.000149616		ENSGALG00000012032	0.00256857		ENSGALG00000009850	0.00799819		ENSGALG00000005979	0.0014438		ENSGALG00000008011	0.000299037		ENSGALG00000007926	5.03e-05	1	ENSGALG00000000707	7.28e-05
ENSGALG00000012177	5.52e-05		ENSGALG00000000855	0.00127032		ENSGALG00000009152	0.000149882		ENSGALG00000002486	0.00257303		ENSGALG00000008010	0.0080151		ENSGALG00000007874	0.00147191		ENSGALG00000008586	0.000299288		ENSGALG00000002632	5.07e-05	1	ENSGALG00000001264	7.31e-05
ENSGALG00000006617	5.55e-05		ENSGALG00000005802	0.00127121		ENSGALG00000006157	0.000149998		ENSGALG00000006867	0.00257662		ENSGALG00000011035	0.00803976		ENSGALG00000000525	0.00147373		ENSGALG00000010870	0.000300705		ENSGALG00000025862	5.08e-05	1	ENSGALG00000016781	7.32e-05
ENSGALG00000010046	5.56e-05		ENSGALG00000011854	0.00127984		ENSGALG00000004542	0.00015016		ENSGALG00000014670	0.00257728		ENSGALG00000004162	0.00805217		ENSGALG00000003243	0.00147563		ENSGALG00000006695	0.000300751		ENSGALG00000004288	5.09e-05	1	ENSGALG00000010743	7.38e-05
ENSGALG00000006431	5.67e-05		ENSGALG00000001073	0.00128435		ENSGALG00000007955	0.000151178		ENSGALG00000017033	0.00259223		ENSGALG00000001725	0.00807929		ENSGALG00000011488	0.00147679		ENSGALG00000009356	0.000301465		ENSGALG00000022813	5.14e-05	1	ENSGALG00000004437	7.4e-05
ENSGALG00000006542	5.68e-05		ENSGALG00000021225	0.00128843		ENSGALG00000031474	0.000151278		ENSGALG00000032090	0.00259846		ENSGALG00000005745	0.00811281		ENSGALG00000032452	0.00147721		ENSGALG00000014516	0.000304208		ENSGALG00000001733	5.2e-05	1	ENSGALG00000032219	7.47e-05
ENSGALG00000016965	5.72e-05		ENSGALG00000007052	0.00129891		ENSGALG00000005315	0.000151631		ENSGALG00000005430	0.00260305		ENSGALG00000010678	0.00812077		ENSGALG00000011854	0.00147874		ENSGALG00000014569	0.000304444		ENSGALG00000007448	5.22e-05	1	ENSGALG00000026077	7.48e-05
ENSGALG00000012610	5.76e-05		ENSGALG00000030016	0.00129978		ENSGALG00000000991	0.000152305		ENSGALG00000003432	0.00261565		ENSGALG00000001144	0.00812303		ENSGALG00000005589	0.00147993		ENSGALG00000005316	0.000305639		ENSGALG00000032087	5.23e-05	1	ENSGALG00000012039	7.5e-05
ENSGALG00000008473	5.77e-05		ENSGALG00000013098	0.00130797		ENSGALG00000010839	0.000152733		ENSGALG00000027768	0.00263357		ENSGALG00000004645	0.00818224		ENSGALG00000004667	0.00149181		ENSGALG00000002277	0.000305848		ENSGALG00000015286	5.24e-05	1	ENSGALG00000002710	7.53e-05
ENSGALG00000016410	5.79e-05		ENSGALG00000016409	0.00130959		ENSGALG00000009898	0.00015305		ENSGALG00000023066	0.00265482		ENSGALG00000027608	0.00823044		ENSGALG00000012037	0.001492		ENSGALG00000026944	0.000305946		ENSGALG00000009759	5.27e-05	1	ENSGALG00000006424	7.53e-05
ENSGALG00000010900	5.8e-05		ENSGALG00000013571	0.00131518		ENSGALG00000015969	0.000155128		ENSGALG00000016764	0.00265615		ENSGALG00000017042	0.00824762		ENSGALG00000010399	0.00149359		ENSGALG00000029292	0.000305961		ENSGALG00000004841	5.27e-05	1	ENSGALG00000003765	7.61e-05
ENSGALG00000002107	5.8e-05		ENSGALG00000023157	0.00131837		ENSGALG00000008330	0.000155622		ENSGALG00000004255	0.00267699		ENSGALG00000021220	0.00831352		ENSGALG00000006695	0.00149471		ENSGALG00000019228	0.000305975		ENSGALG00000006787	5.31e-05	1	ENSGALG00000030791	7.71e-05
ENSGALG00000007393	5.82e-05		ENSGALG00000011036	0.00131842		ENSGALG00000007409	0.000156818		ENSGALG00000026031	0.00270201		ENSGALG00000005584	0.0083478		ENSGALG00000008950	0.00149508		ENSGALG00000014668	0.000307704		ENSGALG00000005713	5.32e-05	1	ENSGALG00000001976	7.73e-05
ENSGALG00000006037	5.84e-05		ENSGALG00000000668	0.00132194		ENSGALG00000030677	0.000157223		ENSGALG00000008551	0.00270537		ENSGALG00000008926	0.00834853		ENSGALG00000011570	0.00150441		ENSGALG00000011446	0.00030793		ENSGALG00000016795	5.33e-05	1	ENSGALG00000001407	7.76e-05
ENSGALG00000006663	5.85e-05		ENSGALG00000016639	0.00133633		ENSGALG00000000579	0.00015723		ENSGALG00000009842	0.00272523		ENSGALG00000004920	0.00841284		ENSGALG00000011642	0.00151129		ENSGALG00000016974	0.000309857		ENSGALG00000009111	5.33e-05	1	ENSGALG00000005412	7.92e-05
ENSGALG00000003304	5.87e-05		ENSGALG00000002689	0.00133862		ENSGALG00000002964	0.000157866		ENSGALG00000002881	0.00273264		ENSGALG00000008477	0.00841816		ENSGALG00000002802	0.00151186		ENSGALG00000015935	0.000311041		ENSGALG00000031303	5.36e-05	1	ENSGALG00000000884	7.92e-05
ENSGALG00000016545	5.87e-05		ENSGALG00000005947	0.00134094		ENSGALG00000032458	0.000159916		ENSGALG00000003219	0.00274074		ENSGALG00000005616	0.00844102		ENSGALG00000011868	0.00151278		ENSGALG00000004097	0.000313057		ENSGALG00000002813	5.36e-05	1	ENSGALG00000022440	8e-05
ENSGALG00000010356	5.93e-05		ENSGALG00000014335	0.0013425		ENSGALG00000030843	0.000160051		ENSGALG00000030843	0.00274517		ENSGALG00000007102	0.00844585		ENSGALG00000006567	0.00151422		ENSGALG00000011038	0.000313522		ENSGALG00000009915	5.4e-05	1	ENSGALG00000028949	8.04e-05
ENSGALG00000014485	5.99e-05		ENSGALG00000004496	0.00134823		ENSGALG00000015437	0.000160372		ENSGALG00000008181	0.0027488		ENSGALG00000006357	0.00849742		ENSGALG00000009898	0.00151644		ENSGALG00000023757	0.000313889		ENSGALG00000001527	5.41e-05	1	ENSGALG00000011286	8.09e-05
ENSGALG00000007808	6e-05		ENSGALG00000010621	0.00135384		ENSGALG00000002932	0.00016278		ENSGALG00000010199	0.00275135		ENSGALG00000000581	0.00850333		ENSGALG00000015951	0.00153682		ENSGALG00000017062	0.000318382		ENSGALG00000005393	5.44e-05	1	ENSGALG00000003153	8.12e-05
ENSGALG00000009320	6e-05		ENSGALG00000008234	0.00135505		ENSGALG00000011452	0.000164163		ENSGALG00000016843	0.00275764		ENSGALG00000007181	0.00850529		ENSGALG00000002033	0.00153826		ENSGALG00000030533	0.000319794		ENSGALG00000002816	5.65e-05	1	ENSGALG00000001726	8.18e-05
ENSGALG00000010481	6e-05		ENSGALG00000001551	0.00135596		ENSGALG00000014516	0.000165156		ENSGALG00000002364	0.00277934		ENSGALG00000008070	0.00857253		ENSGALG00000014646	0.00153836		ENSGALG00000004034	0.000320185		ENSGALG00000002085	5.7e-05	1	ENSGALG00000015339	8.18e-05
ENSGALG00000029102	6.05e-05		ENSGALG00000007077	0.00136991		ENSGALG00000013503	0.000166208		ENSGALG00000008050	0.00279474		ENSGALG00000019178	0.00857576		ENSGALG00000000516	0.00154292		ENSGALG00000007218	0.000323705		ENSGALG00000008997	5.73e-05	1	ENSGALG00000016880	8.23e-05
ENSGALG00000007791	6.07e-05		ENSGALG00000011376	0.0013736		ENSGALG00000030824	0.000166215		ENSGALG00000004224	0.00280343		ENSGALG00000010207	0.00859129		ENSGALG00000026559	0.0015499		ENSGALG00000004088	0.000327366		ENSGALG00000031214	5.77e-05	1	ENSGALG00000030031	8.24e-05
ENSGALG00000008744	6.11e-05		ENSGALG00000012588	0.00137419		ENSGALG00000004947	0.000173215		ENSGALG00000010046	0.00280474		ENSGALG00000009020	0.00859747		ENSGALG00000000905	0.00156265		ENSGALG00000009946	0.00033043		ENSGALG00000007905	5.81e-05	1	ENSGALG00000000142	8.3e-05
ENSGALG00000005451	6.15e-05		ENSGALG00000012697	0.00137717		ENSGALG00000032430	0.000173921		ENSGALG00000017208	0.00282384		ENSGALG00000002137	0.00861921		ENSGALG00000004255	0.00157263		ENSGALG00000003454	0.000331623		ENSGALG00000027151	5.81e-05	1	ENSGALG00000004710	8.4e-05
ENSGALG00000001420	6.16e-05		ENSGALG00000011689	0.00138428		ENSGALG00000016034	0.000175888		ENSGALG00000001252	0.00283616		ENSGALG00000003033	0.00866192		ENSGALG00000007311	0.00159716		ENSGALG00000026517	0.000333021		ENSGALG00000029172	5.84e-05	1	ENSGALG00000003695	8.42e-05
ENSGALG00000023279	6.17e-05		ENSGALG00000001014	0.00140169		ENSGALG00000028879	0.000177209		ENSGALG00000016919	0.00284628		ENSGALG00000006415	0.00867139		ENSGALG00000015204	0.00160854		ENSGALG00000006833	0.000335852		ENSGALG00000030034	5.93e-05	1	ENSGALG00000008486	8.45e-05
ENSGALG00000030705	6.18e-05		ENSGALG00000010541	0.00140619		ENSGALG00000003510	0.000177726		ENSGALG00000009510	0.0028484		ENSGALG00000002050	0.00867918		ENSGALG00000016925	0.00161162		ENSGALG00000000943	0.000336966		ENSGALG00000001054	5.94e-05	1	ENSGALG00000009048	8.55e-05
ENSGALG00000009668	6.21e-05		ENSGALG00000006077	0.00140898		ENSGALG00000002267	0.000179936		ENSGALG00000008807	0.00284841		ENSGALG00000009172	0.00869958		ENSGALG00000002562	0.00162287		ENSGALG00000027564	0.00034188		ENSGALG00000016357	6.03e-05	1	ENSGALG00000002452	8.56e-05
ENSGALG00000032028	6.26e-05		ENSGALG00000032145	0.00140915		ENSGALG00000005553	0.000180833		ENSGALG00000020813	0.0028488		ENSGALG00000016522	0.00871624		ENSGALG00000003228	0.00162608		ENSGALG00000002532	0.000344362		ENSGALG00000008582	6.07e-05	1	ENSGALG00000007663	8.61e-05
ENSGALG00000006787	6.28e-05		ENSGALG00000002336	0.00145361		ENSGALG00000005704	0.000182016		ENSGALG00000006901	0.00285702		ENSGALG00000031293	0.00873977		ENSGALG00000010697	0.00165177		ENSGALG00000032145	0.000346663		ENSGALG00000012230	6.09e-05	1	ENSGALG00000026944	8.71e-05
ENSGALG00000011651	6.3e-05		ENSGALG00000005521	0.00145406		ENSGALG00000005559	0.000183554		ENSGALG00000009963	0.00287965		ENSGALG00000008005	0.00875698		ENSGALG00000012291	0.00165579		ENSGALG00000012944	0.000347756		ENSGALG00000027152	6.11e-05	1	ENSGALG00000014984	8.76e-05
ENSGALG00000032366	6.38e-05		ENSGALG00000008193	0.00145619		ENSGALG00000011660	0.000186726		ENSGALG00000002488	0.00289303		ENSGALG00000011465	0.00878745		ENSGALG00000002147	0.00169153		ENSGALG00000030419	0.000347782		ENSGALG00000011298	6.12e-05	1	ENSGALG00000013907	8.86e-05
ENSGALG00000012018	6.43e-05		ENSGALG00000030411	0.00146675		ENSGALG00000009906	0.00018771		ENSGALG00000007095	0.00290782		ENSGALG00000016124	0.00880629		ENSGALG00000015132	0.00170112		ENSGALG00000031375	0.000351953		ENSGALG00000006672	6.15e-05	1	ENSGALG00000029152	8.89e-05
ENSGALG00000008653	6.45e-05		ENSGALG00000005779	0.00146721		ENSGALG00000008023	0.000190499		ENSGALG00000003641	0.00291923		ENSGALG00000013494	0.00883034		ENSGALG00000017010	0.00171334		ENSGALG00000013372	0.000352453		ENSGALG00000010357	6.15e-05	1	ENSGALG00000004362	8.95e-05
ENSGALG00000014159	6.46e-05		ENSGALG00000014614	0.00146734		ENSGALG00000003220	0.000190868		ENSGALG00000014614	0.00292431		ENSGALG00000017289	0.00884079		ENSGALG00000007934	0.00171842		ENSGALG00000002750	0.000352474		ENSGALG00000002194	6.22e-05	1	ENSGALG00000001341	9.05e-05
ENSGALG00000031982	6.48e-05		ENSGALG00000007559	0.00149551		ENSGALG00000003661	0.000191223		ENSGALG00000006791	0.00294093		ENSGALG00000002285	0.00884202		ENSGALG00000016990	0.00172754		ENSGALG00000006253	0.000354538		ENSGALG00000005931	6.23e-05	1	ENSGALG00000005774	9.09e-05
ENSGALG00000016946	6.55e-05		ENSGALG00000015917	0.00150913		ENSGALG00000005415	0.000191459		ENSGALG00000016052	0.0029482		ENSGALG00000005986	0.00885655		ENSGALG00000014892	0.0017281		ENSGALG00000010323	0.000357223		ENSGALG00000010942	6.27e-05	1	ENSGALG00000006841	9.19e-05
ENSGALG00000010158	6.57e-05		ENSGALG00000001024	0.0015105		ENSGALG00000015887	0.000195964		ENSGALG00000005795	0.00294883		ENSGALG00000012879	0.00889711		ENSGALG00000011376	0.0017407		ENSGALG00000000632	0.000358731		ENSGALG00000003503	6.35e-05	1	ENSGALG00000014464	9.27e-05
ENSGALG00000005646	6.61e-05		ENSGALG00000007673	0.00154512		ENSGALG00000026328	0.000197527		ENSGALG00000010315	0.002956		ENSGALG00000002955	0.00891008		ENSGALG00000010702	0.00174379		ENSGALG00000014892	0.000359374		ENSGALG00000005074	6.37e-05	1	ENSGALG00000026384	9.46e-05
ENSGALG00000009556	6.67e-05		ENSGALG00000013232	0.00154747		ENSGALG00000013695	0.000198442		ENSGALG00000014012	0.00296217		ENSGALG00000000776	0.00893148		ENSGALG00000012688	0.00174589		ENSGALG00000010840	0.00035939		ENSGALG00000009821	6.38e-05	1	ENSGALG00000005309	9.58e-05
ENSGALG00000010621	6.71e-05		ENSGALG00000007970	0.00154959		ENSGALG00000006571	0.000199035		ENSGALG00000014425	0.00296998		ENSGALG00000028851	0.00896387		ENSGALG00000011448	0.00174985		ENSGALG00000004874	0.000360219		ENSGALG00000008039	6.38e-05	1	ENSGALG00000013916	9.64e-05
ENSGALG00000014464	6.72e-05		ENSGALG00000010539	0.001552		ENSGALG00000031131	0.000200639		ENSGALG00000000875	0.00299039		ENSGALG00000007689	0.00896705		ENSGALG00000005857	0.00175139		ENSGALG00000012975	0.000362981		ENSGALG00000016281	6.4e-05	1	ENSGALG00000017302	9.66e-05
ENSGALG00000008233	6.75e-05		ENSGALG00000003243	0.00155239		ENSGALG00000031450	0.000200709		ENSGALG00000031303	0.00299547		ENSGALG00000017010	0.00898596		ENSGALG00000007101	0.00175279		ENSGALG00000005708	0.000363164		ENSGALG00000009070	6.44e-05	1	ENSGALG00000000905	9.75e-05
ENSGALG00000009800	6.89e-05		ENSGALG00000001949	0.00155595		ENSGALG00000008494	0.000202132		ENSGALG00000031425	0.00305547		ENSGALG00000010733	0.00899214		ENSGALG00000006891	0.00175998		ENSGALG00000001014	0.000366064		ENSGALG00000005367	6.44e-05	1	ENSGALG00000006829	9.76e-05
ENSGALG00000007758	6.93e-05		ENSGALG00000006395	0.00157067		ENSGALG00000013803	0.000203218		ENSGALG00000013026	0.00305623		ENSGALG00000009305	0.00900733		ENSGALG00000008287	0.00177346		ENSGALG00000005716	0.000366341		ENSGALG00000000632	6.46e-05	1	ENSGALG00000012367	9.77e-05
ENSGALG00000004286	6.96e-05		ENSGALG00000004869	0.00158514		ENSGALG00000002699	0.000203563		ENSGALG00000010307	0.00305866		ENSGALG00000006297	0.00901865		ENSGALG00000012689	0.00177376		ENSGALG00000017033	0.000366585		ENSGALG00000014638	6.47e-05	1	ENSGALG00000013569	9.81e-05
ENSGALG00000014753	7.01e-05		ENSGALG00000011153	0.00158755		ENSGALG00000026492	0.0002036		ENSGALG00000005086	0.00308276		ENSGALG00000027365	0.00901969		ENSGALG00000008930	0.00177678		ENSGALG00000005795	0.000367369		ENSGALG00000022739	6.57e-05	1	ENSGALG00000008233	9.83e-05
ENSGALG00000026360	7.01e-05		ENSGALG00000005654	0.00159236		ENSGALG00000014378	0.000203955		ENSGALG00000011692	0.00310175		ENSGALG00000002546	0.00904482		ENSGALG00000015491	0.00178288		ENSGALG00000009249	0.000367903		ENSGALG00000010182	6.61e-05	1	ENSGALG00000020590	9.98e-05
ENSGALG00000004112	7.02e-05		ENSGALG00000012388	0.00159854		ENSGALG00000007478	0.00020664		ENSGALG00000016996	0.00310309		ENSGALG00000007203	0.00916247		ENSGALG00000017202	0.00180339		ENSGALG00000007768	0.000369351		ENSGALG00000016737	6.66e-05	1	ENSGALG00000031474	0.000100475
ENSGALG00000013971	7.12e-05		ENSGALG00000001945	0.00160296		ENSGALG00000010053	0.000207794		ENSGALG00000025907	0.00310705		ENSGALG00000006626	0.00922931		ENSGALG00000001056	0.00181843		ENSGALG00000003689	0.000372586		ENSGALG00000002371	6.67e-05	1	ENSGALG00000023355	0.000101041
ENSGALG00000002591	7.14e-05		ENSGALG00000011697	0.00160637		ENSGALG00000004874	0.000208021		ENSGALG00000006110	0.00310805		ENSGALG00000009975	0.00927327		ENSGALG00000006612	0.00182137		ENSGALG00000004523	0.000374552		ENSGALG00000010371	6.67e-05	1	ENSGALG00000016128	0.000101397
ENSGALG00000004953	7.14e-05		ENSGALG00000017246	0.00160979		ENSGALG00000011823	0.000208382		ENSGALG00000003510	0.00311128		ENSGALG00000006949	0.00930928		ENSGALG00000002922	0.001838		ENSGALG00000001714	0.000375777		ENSGALG00000005722	6.83e-05	1	ENSGALG00000030705	0.000101672
ENSGALG00000012111	7.15e-05		ENSGALG00000000977	0.00161947		ENSGALG00000003068	0.0002091		ENSGALG00000007357	0.0031113		ENSGALG00000016996	0.00931846		ENSGALG00000005614	0.00185381		ENSGALG00000015027	0.000379132		ENSGALG00000006010	6.84e-05	1	ENSGALG00000016921	0.000101899
ENSGALG00000014569	7.18e-05		ENSGALG00000004620	0.00163557		ENSGALG00000013505	0.000209336		ENSGALG00000009873	0.00315154		ENSGALG00000005460	0.00935148		ENSGALG00000014081	0.00186042		ENSGALG00000004618	0.00038203		ENSGALG00000031284	6.93e-05	1	ENSGALG00000003445	0.000102
ENSGALG00000004587	7.28e-05		ENSGALG00000001569	0.0016447		ENSGALG00000030994	0.000209434		ENSGALG00000010627	0.00315183		ENSGALG00000005248	0.00937766		ENSGALG00000002591	0.00186201		ENSGALG00000008111	0.000382616		ENSGALG00000011642	6.95e-05	1	ENSGALG00000032305	0.000103741
ENSGALG00000011657	7.31e-05		ENSGALG00000001962	0.00165012		ENSGALG00000015377	0.000209446		ENSGALG00000012709	0.00315899		ENSGALG00000006180	0.00942458		ENSGALG00000001229	0.00187028		ENSGALG00000012263	0.000383642		ENSGALG00000001182	7.01e-05	1	ENSGALG00000002301	0.000104953
ENSGALG00000014690	7.33e-05		ENSGALG00000030705	0.00165344		ENSGALG00000009325	0.000209922		ENSGALG00000001682	0.00317687		ENSGALG00000012013	0.00943113		ENSGALG00000026373	0.00187092		ENSGALG00000007434	0.000385211		ENSGALG00000008999	7.04e-05	1	ENSGALG00000003795	0.000105338
ENSGALG00000008179	7.34e-05		ENSGALG00000004781	0.00166603		ENSGALG00000016128	0.00021085		ENSGALG00000002836	0.00323396		ENSGALG00000002830	0.00952701		ENSGALG00000014903	0.00187788		ENSGALG00000017137	0.000387214		ENSGALG00000002964	7.17e-05	1	ENSGALG00000011409	0.000105856
ENSGALG00000017309	7.35e-05		ENSGALG00000007936	0.00167887		ENSGALG00000023749	0.000211851		ENSGALG00000008462	0.00323864		ENSGALG00000009309	0.00953025		ENSGALG00000015117	0.0018822		ENSGALG00000027707	0.00038847		ENSGALG00000001655	7.21e-05	1	ENSGALG00000006689	0.000106289
ENSGALG00000014682	7.46e-05		ENSGALG00000005036	0.00168227		ENSGALG00000014841	0.000212848		ENSGALG00000001038	0.00324669		ENSGALG00000009483	0.00954018		ENSGALG00000026167	0.00188997		ENSGALG00000002018	0.000391052		ENSGALG00000004115	7.22e-05	1	ENSGALG00000008378	0.000107205
ENSGALG00000012127	7.48e-05		ENSGALG00000013818	0.00169895		ENSGALG00000005948	0.000214691		ENSGALG00000014992	0.00325131		ENSGALG00000029819	0.00954997		ENSGALG00000005609	0.00190066		ENSGALG00000026258	0.000391662		ENSGALG00000010270	7.37e-05	1	ENSGALG00000007326	0.000108027
ENSGALG00000008403	7.5e-05		ENSGALG00000001463	0.00169908		ENSGALG00000014861	0.000215592		ENSGALG00000013768	0.00326082		ENSGALG00000010627	0.00956638		ENSGALG00000004684	0.00190687		ENSGALG00000008460	0.000392029		ENSGALG00000008722	7.38e-05	1	ENSGALG00000009526	0.000108053
ENSGALG00000006073	7.54e-05		ENSGALG00000010733	0.0017021		ENSGALG00000002504	0.000215644		ENSGALG00000004172	0.00326511		ENSGALG00000002044	0.00957626		ENSGALG00000002699	0.00193231		ENSGALG00000027950	0.000393466		ENSGALG00000001682	7.4e-05	1	ENSGALG00000002878	0.000108782
ENSGALG00000008747	7.54e-05		ENSGALG00000029512	0.00170701		ENSGALG00000007590	0.000216248		ENSGALG00000020741	0.00327383		ENSGALG00000002375	0.00958381		ENSGALG00000000086	0.00194625		ENSGALG00000000729	0.000394791		ENSGALG00000010798	7.42e-05	1	ENSGALG00000008418	0.000108893
ENSGALG00000003299	7.57e-05		ENSGALG00000014083	0.00172114		ENSGALG00000011990	0.000217438		ENSGALG00000014937	0.00331665		ENSGALG00000000223	0.0095988		ENSGALG00000015663	0.00195271		ENSGALG00000003881	0.000403504		ENSGALG00000001209	7.55e-05	1	ENSGALG00000005722	0.000109477
ENSGALG00000016361	7.6e-05		ENSGALG00000008700	0.00172434		ENSGALG00000003254	0.000218365		ENSGALG00000003572	0.00331937		ENSGALG00000000978	0.00959934		ENSGALG00000014811	0.00195376		ENSGALG00000005302	0.00040649		ENSGALG00000016880	7.56e-05	1	ENSGALG00000004205	0.000110712
ENSGALG00000003197	7.61e-05		ENSGALG00000012211	0.00172634		ENSGALG00000009249	0.000218774		ENSGALG00000008419	0.00334459		ENSGALG00000026516	0.00967312		ENSGALG00000014872	0.00196104		ENSGALG00000008559	0.000409161		ENSGALG00000015960	7.67e-05	1	ENSGALG00000002797	0.000110872
ENSGALG00000001618	7.62e-05		ENSGALG00000007766	0.00173094		ENSGALG00000032219	0.000221062		ENSGALG00000008460	0.003367		ENSGALG00000004531	0.0097062		ENSGALG00000009915	0.00196249		ENSGALG00000010001	0.000415493		ENSGALG00000008795	7.68e-05	1	ENSGALG00000016912	0.000111041
ENSGALG00000000707	7.65e-05		ENSGALG00000016930	0.00173174		ENSGALG00000009733	0.00022128		ENSGALG00000004140	0.00338352		ENSGALG00000002599	0.00972038		ENSGALG00000007769	0.00196277		ENSGALG00000004362	0.000418343		ENSGALG00000012137	7.69e-05	1	ENSGALG00000001644	0.000111424
ENSGALG00000016890	7.68e-05		ENSGALG00000004852	0.00173954		ENSGALG00000015519	0.000222843		ENSGALG00000006080	0.00338465		ENSGALG00000009112	0.00982283		ENSGALG00000032469	0.00196335		ENSGALG00000020736	0.00041919		ENSGALG00000011360	7.73e-05	1	ENSGALG00000003243	0.000111998
ENSGALG00000000195	7.7e-05		ENSGALG00000020939	0.00174622		ENSGALG00000007981	0.000226009		ENSGALG00000008620	0.00338505		ENSGALG00000003194	0.00983047		ENSGALG00000012791	0.00197206		ENSGALG00000016823	0.000420081		ENSGALG00000023517	7.74e-05	1	ENSGALG00000001977	0.000112347
ENSGALG00000031495	7.74e-05		ENSGALG00000005430	0.00174965		ENSGALG00000013941	0.000226629		ENSGALG00000004353	0.00340618		ENSGALG00000010925	0.00999282		ENSGALG00000005398	0.00199681		ENSGALG00000011138	0.000420124		ENSGALG00000010448	7.74e-05	1	ENSGALG00000007793	0.000117353
ENSGALG00000009886	7.74e-05		ENSGALG00000006672	0.00175337		ENSGALG00000026137	0.000228103		ENSGALG00000001158	0.00341217		ENSGALG00000006786	0.00999497		ENSGALG00000011300	0.0019996		ENSGALG00000008181	0.000420718		ENSGALG00000006782	7.81e-05	1	ENSGALG00000004593	0.000118145
ENSGALG00000014508	7.77e-05		ENSGALG00000010921	0.00175599		ENSGALG00000027935	0.000229148		ENSGALG00000016409	0.00341412		ENSGALG00000016845	0.0100373		ENSGALG00000015906	0.00204122		ENSGALG00000001157	0.000421633		ENSGALG00000009837	7.82e-05	1	ENSGALG00000002463	0.000118702
ENSGALG00000032467	7.8e-05		ENSGALG00000011662	0.00175807		ENSGALG00000005774	0.00023009		ENSGALG00000004853	0.00341594		ENSGALG00000000409	0.0100412		ENSGALG00000004449	0.0020607		ENSGALG00000004710	0.000423888		ENSGALG00000006777	7.85e-05	1	ENSGALG00000007419	0.000119641
ENSGALG00000012688	7.92e-05		ENSGALG00000003135	0.00176412		ENSGALG00000011885	0.000231774		ENSGALG00000031375	0.00342049		ENSGALG00000030719	0.010114		ENSGALG00000002002	0.00208284		ENSGALG00000009399	0.000425465		ENSGALG00000014575	8.16e-05	1	ENSGALG00000026999	0.000120091
ENSGALG00000002069	8e-05		ENSGALG00000011657	0.00176498		ENSGALG00000003966	0.00023343		ENSGALG00000012034	0.00346869		ENSGALG00000009061	0.0101375		ENSGALG00000005931	0.00208535		ENSGALG00000000533	0.000426407		ENSGALG00000016823	8.26e-05	1	ENSGALG00000030303	0.000120939
ENSGALG00000005001	8.01e-05		ENSGALG00000000402	0.00178224		ENSGALG00000027068	0.000234767		ENSGALG00000001143	0.00348069		ENSGALG00000010093	0.0101896		ENSGALG00000008293	0.00210081		ENSGALG00000008457	0.000426459		ENSGALG00000008238	8.29e-05	1	ENSGALG00000009483	0.000121144
ENSGALG00000006253	8.03e-05		ENSGALG00000006596	0.00180958		ENSGALG00000002064	0.000235698		ENSGALG00000007170	0.00348221		ENSGALG00000015451	0.0102359		ENSGALG00000004818	0.00210656		ENSGALG00000014213	0.000427912		ENSGALG00000003197	8.3e-05	1	ENSGALG00000015235	0.000121231
ENSGALG00000008953	8.12e-05		ENSGALG00000004416	0.00182588		ENSGALG00000002759	0.000236186		ENSGALG00000004295	0.00348395		ENSGALG00000009790	0.0102529		ENSGALG00000030580	0.00213349		ENSGALG00000023191	0.000432239		ENSGALG00000008838	8.33e-05	1	ENSGALG00000007241	0.0001224
ENSGALG00000003254	8.13e-05		ENSGALG00000002123	0.00182992		ENSGALG00000027835	0.000239792		ENSGALG00000002562	0.00349152		ENSGALG00000002232	0.0102853		ENSGALG00000015459	0.00214187		ENSGALG00000004650	0.000435733		ENSGALG00000008930	8.4e-05	1	ENSGALG00000030002	0.000122877
ENSGALG00000008902	8.13e-05		ENSGALG00000009593	0.00183196		ENSGALG00000003045	0.000240159		ENSGALG00000031175	0.00349249		ENSGALG00000003153	0.0102933		ENSGALG00000006906	0.00214705		ENSGALG00000011651	0.000436053		ENSGALG00000014758	8.43e-05	1	ENSGALG00000008839	0.00012353
ENSGALG00000000296	8.24e-05		ENSGALG00000012620	0.00184564		ENSGALG00000026258	0.000241153		ENSGALG00000014083	0.00349331		ENSGALG00000012355	0.0102996		ENSGALG00000013197	0.00218912		ENSGALG00000008238	0.000439051		ENSGALG00000009957	8.44e-05	1	ENSGALG00000020210	0.00012402
ENSGALG00000005465	8.27e-05		ENSGALG00000002524	0.00190706		ENSGALG00000006904	0.000241475		ENSGALG00000012000	0.00352125		ENSGALG00000004033	0.0103346		ENSGALG00000005077	0.00221037		ENSGALG00000032199	0.00044002		ENSGALG00000006829	8.45e-05	1	ENSGALG00000004039	0.000124553
ENSGALG00000007956	8.34e-05		ENSGALG00000013651	0.00191306		ENSGALG00000020927	0.000243318		ENSGALG00000007507	0.0035277		ENSGALG00000005704	0.0103395		ENSGALG00000015939	0.00221445		ENSGALG00000000988	0.000440879		ENSGALG00000030324	8.5e-05	1	ENSGALG00000008791	0.000125888
ENSGALG00000006942	8.41e-05		ENSGALG00000005781	0.00194063		ENSGALG00000012277	0.000245144		ENSGALG00000012480	0.00354342		ENSGALG00000006375	0.0103433		ENSGALG00000010675	0.00221996		ENSGALG00000004621	0.000441109		ENSGALG00000005646	8.54e-05	1	ENSGALG00000010805	0.000126358
ENSGALG00000029514	8.42e-05		ENSGALG00000026428	0.00194389		ENSGALG00000030550	0.000245277		ENSGALG00000014711	0.00355859		ENSGALG00000001950	0.0103558		ENSGALG00000012429	0.00222553		ENSGALG00000010296	0.00044823		ENSGALG00000010900	8.6e-05	1	ENSGALG00000010435	0.000126415
ENSGALG00000004621	8.44e-05		ENSGALG00000016340	0.00198387		ENSGALG00000020449	0.000245291		ENSGALG00000031284	0.00358381		ENSGALG00000000723	0.0103906		ENSGALG00000008152	0.00222689		ENSGALG00000008016	0.000448944		ENSGALG00000003261	8.63e-05	1	ENSGALG00000008439	0.000126416
ENSGALG00000001025	8.45e-05		ENSGALG00000031159	0.00201574		ENSGALG00000010869	0.000245564		ENSGALG00000004483	0.00363267		ENSGALG00000007652	0.010392		ENSGALG00000007326	0.00224467		ENSGALG00000004597	0.000450192		ENSGALG00000015438	8.73e-05	1	ENSGALG00000008953	0.000126836
ENSGALG00000028988	8.49e-05		ENSGALG00000009047	0.00202201		ENSGALG00000006743	0.000246085		ENSGALG00000016397	0.00364399		ENSGALG00000008313	0.01042		ENSGALG00000003353	0.00227483		ENSGALG00000005315	0.00045829		ENSGALG00000014192	8.84e-05	1	ENSGALG00000009733	0.000127097
ENSGALG00000004620	8.5e-05		ENSGALG00000006439	0.00203634		ENSGALG00000012702	0.00024609		ENSGALG00000003766	0.00367334		ENSGALG00000009230	0.0104603		ENSGALG00000014656	0.00228383		ENSGALG00000014614	0.000464142		ENSGALG00000006663	8.85e-05	1	ENSGALG00000007102	0.000127278
ENSGALG00000003336	8.52e-05		ENSGALG00000015314	0.00203936		ENSGALG00000004710	0.000246327		ENSGALG00000022440	0.00369775		ENSGALG00000014038	0.0104949		ENSGALG00000005209	0.00231932		ENSGALG00000028336	0.000464337		ENSGALG00000031205	8.93e-05	1	ENSGALG00000006575	0.000128558
ENSGALG00000004648	8.53e-05		ENSGALG00000005553	0.00206301		ENSGALG00000000525	0.00024764		ENSGALG00000004333	0.00370005		ENSGALG00000026364	0.0105026		ENSGALG00000015339	0.00232712		ENSGALG00000006356	0.000467565		ENSGALG00000021340	8.95e-05	1	ENSGALG00000008355	0.000128576
ENSGALG00000016456	8.56e-05		ENSGALG00000030542	0.00206339		ENSGALG00000001998	0.000248124		ENSGALG00000006749	0.00370474		ENSGALG00000012232	0.0105132		ENSGALG00000007365	0.00233341		ENSGALG00000002500	0.000467922		ENSGALG00000011623	8.96e-05	1	ENSGALG00000008677	0.000128912
ENSGALG00000005782	8.64e-05		ENSGALG00000026360	0.00206942		ENSGALG00000007241	0.000248368		ENSGALG00000013410	0.00372483		ENSGALG00000008569	0.0105841		ENSGALG00000006367	0.00234155		ENSGALG00000003265	0.00046977		ENSGALG00000008197	8.96e-05	1	ENSGALG00000006455	0.000128957
ENSGALG00000004362	8.79e-05		ENSGALG00000027786	0.0020734		ENSGALG00000030907	0.000249553		ENSGALG00000012160	0.00372672		ENSGALG00000029145	0.0105938		ENSGALG00000013569	0.00234247		ENSGALG00000002695	0.000469775		ENSGALG00000015854	8.97e-05	1	ENSGALG00000027096	0.000129285
ENSGALG00000011990	8.83e-05		ENSGALG00000010874	0.00207591		ENSGALG00000002277	0.000249741		ENSGALG00000008151	0.00373263		ENSGALG00000002249	0.010601		ENSGALG00000016231	0.00234534		ENSGALG00000010961	0.000473516		ENSGALG00000013505	8.97e-05	1	ENSGALG00000007289	0.0001299
ENSGALG00000000146	8.9e-05		ENSGALG00000030775	0.00208371		ENSGALG00000015465	0.000249778		ENSGALG00000012111	0.00373851		ENSGALG00000011682	0.0106261		ENSGALG00000007161	0.0023598		ENSGALG00000009154	0.000474983		ENSGALG00000027925	9.05e-05	1	ENSGALG00000005121	0.000129921
ENSGALG00000001054	8.92e-05		ENSGALG00000009865	0.00208623		ENSGALG00000003870	0.000250463		ENSGALG00000014956	0.00374375		ENSGALG00000007178	0.0106386		ENSGALG00000016356	0.00236199		ENSGALG00000004200	0.00047582		ENSGALG00000011645	9.07e-05	1	ENSGALG00000011121	0.000130126
ENSGALG00000002690	8.97e-05		ENSGALG00000008821	0.00209525		ENSGALG00000001797	0.000250661		ENSGALG00000008731	0.00377281		ENSGALG00000002679	0.0106761		ENSGALG00000006378	0.00236709		ENSGALG00000003570	0.000480176		ENSGALG00000005979	9.11e-05	1	ENSGALG00000006755	0.000130197
ENSGALG00000006424	8.99e-05		ENSGALG00000030024	0.00212133		ENSGALG00000012587	0.000251969		ENSGALG00000004174	0.00378298		ENSGALG00000009961	0.0106885		ENSGALG00000029379	0.00238197		ENSGALG00000003131	0.000480326		ENSGALG00000008460	9.24e-05	1	ENSGALG00000030800	0.000130748
ENSGALG00000008038	9.03e-05		ENSGALG00000007349	0.00212771		ENSGALG00000008974	0.000252178		ENSGALG00000010950	0.00380542		ENSGALG00000031890	0.0107109		ENSGALG00000005974	0.00241834		ENSGALG00000011216	0.000481186		ENSGALG00000010158	9.28e-05	1	ENSGALG00000007620	0.00013081
ENSGALG00000011272	9.13e-05		ENSGALG00000017033	0.00213321		ENSGALG00000026864	0.00025225		ENSGALG00000003995	0.00382023		ENSGALG00000008169	0.0107532		ENSGALG00000005426	0.00243052		ENSGALG00000003082	0.000482215		ENSGALG00000017350	9.28e-05	1	ENSGALG00000014537	0.000131116
ENSGALG00000006901	9.15e-05		ENSGALG00000025454	0.00213904		ENSGALG00000008586	0.000252806		ENSGALG00000026796	0.00383064		ENSGALG00000009229	0.010764		ENSGALG00000016053	0.00244086		ENSGALG00000015200	0.000485896		ENSGALG00000026471	9.32e-05	1	ENSGALG00000004460	0.000131852
ENSGALG00000017235	9.22e-05		ENSGALG00000016676	0.00214639		ENSGALG00000031853	0.000256516		ENSGALG00000031450	0.00383073		ENSGALG00000032544	0.0107671		ENSGALG00000002112	0.00245483		ENSGALG00000007556	0.00048721		ENSGALG00000007788	9.36e-05	1	ENSGALG00000028988	0.000133341
ENSGALG00000000884	9.24e-05		ENSGALG00000003820	0.0021494		ENSGALG00000011320	0.000256754		ENSGALG00000028790	0.00383629		ENSGALG00000007804	0.0107791		ENSGALG00000005643	0.00245914		ENSGALG00000031560	0.000493004		ENSGALG00000011660	9.42e-05	1	ENSGALG00000003213	0.000133797
ENSGALG00000004980	9.27e-05		ENSGALG00000026499	0.00215203		ENSGALG00000008457	0.000260334		ENSGALG00000009525	0.00384228		ENSGALG00000003778	0.0107887		ENSGALG00000005840	0.00246008		ENSGALG00000011293	0.000496617		ENSGALG00000008010	9.5e-05	1	ENSGALG00000009356	0.000134089
ENSGALG00000015348	9.31e-05		ENSGALG00000006804	0.00216082		ENSGALG00000010048	0.000262201		ENSGALG00000029652	0.0038547		ENSGALG00000030515	0.0107907		ENSGALG00000014690	0.00248254		ENSGALG00000012256	0.000503491		ENSGALG00000032518	9.67e-05	1	ENSGALG00000011320	0.000134697
ENSGALG00000007012	9.33e-05		ENSGALG00000010052	0.00217356		ENSGALG00000008164	0.000264164		ENSGALG00000004345	0.00391211		ENSGALG00000020084	0.0108234		ENSGALG00000003655	0.00248607		ENSGALG00000001143	0.000507396		ENSGALG00000012513	9.8e-05	1	ENSGALG00000000516	0.00013473
ENSGALG00000011481	9.33e-05		ENSGALG00000026182	0.00218303		ENSGALG00000002450	0.000264559		ENSGALG00000007697	0.00393641		ENSGALG00000017365	0.0108553		ENSGALG00000009840	0.00249079		ENSGALG00000029947	0.000508345		ENSGALG00000003408	9.82e-05	1	ENSGALG00000001883	0.000135421
ENSGALG00000004597	9.53e-05		ENSGALG00000002701	0.00218786		ENSGALG00000006877	0.000265764		ENSGALG00000010995	0.00393762		ENSGALG00000014516	0.0108652		ENSGALG00000002881	0.00250339		ENSGALG00000006822	0.00050896		ENSGALG00000011225	9.87e-05	1	ENSGALG00000010891	0.000135681
ENSGALG00000005209	9.53e-05		ENSGALG00000014026	0.00219284		ENSGALG00000008839	0.00026697		ENSGALG00000027891	0.00396		ENSGALG00000011931	0.0108876		ENSGALG00000028879	0.00250613		ENSGALG00000012640	0.000509735		ENSGALG00000009276	9.93e-05	1	ENSGALG00000002159	0.000136072
ENSGALG00000030791	9.62e-05		ENSGALG00000019741	0.0022092		ENSGALG00000030024	0.000268126		ENSGALG00000007531	0.00399006		ENSGALG00000013853	0.0108899		ENSGALG00000006677	0.00250772		ENSGALG00000003374	0.000510754		ENSGALG00000009130	9.95e-05	1	ENSGALG00000004959	0.000137577
ENSGALG00000026428	9.73e-05		ENSGALG00000001602	0.00221063		ENSGALG00000015025	0.000268682		ENSGALG00000023443	0.003991		ENSGALG00000007579	0.0108922		ENSGALG00000009253	0.00251994		ENSGALG00000008736	0.00051435		ENSGALG00000006179	0.000100551	1	ENSGALG00000015141	0.000137833
ENSGALG00000010953	9.75e-05		ENSGALG00000006097	0.00221238		ENSGALG00000014978	0.000268896		ENSGALG00000016265	0.00399774		ENSGALG00000029017	0.010966		ENSGALG00000006583	0.00253657		ENSGALG00000001332	0.000515909		ENSGALG00000029508	0.000100636	1	ENSGALG00000008431	0.000138483
ENSGALG00000015616	9.82e-05		ENSGALG00000029536	0.00223899		ENSGALG00000030084	0.000271042		ENSGALG00000006096	0.00404445		ENSGALG00000015231	0.0109703		ENSGALG00000002773	0.00256137		ENSGALG00000015459	0.000519232		ENSGALG00000005120	0.000100641	1	ENSGALG00000002773	0.000138712
ENSGALG00000006755	9.87e-05		ENSGALG00000016328	0.00224209		ENSGALG00000023294	0.000271232		ENSGALG00000010350	0.00405354		ENSGALG00000010311	0.011001		ENSGALG00000009440	0.0025647		ENSGALG00000017524	0.0005227		ENSGALG00000029152	0.000100654	1	ENSGALG00000026383	0.000139336
ENSGALG00000002762	9.89e-05		ENSGALG00000027140	0.00224349		ENSGALG00000000223	0.000274898		ENSGALG00000014703	0.00406043		ENSGALG00000005869	0.0110407		ENSGALG00000006131	0.00257544		ENSGALG00000008807	0.000525293		ENSGALG00000003438	0.000100682	1	ENSGALG00000009338	0.0001399
ENSGALG00000005000	0.000100296		ENSGALG00000012610	0.0022464		ENSGALG00000004920	0.000277817		ENSGALG00000001054	0.00406047		ENSGALG00000006714	0.0110872		ENSGALG00000003837	0.00257901		ENSGALG00000007788	0.000530905		ENSGALG00000015746	0.000101094	1	ENSGALG00000007611	0.00013997
ENSGALG00000000311	0.000100416		ENSGALG00000004858	0.00224729		ENSGALG00000001647	0.000279927		ENSGALG00000009154	0.004079		ENSGALG00000014800	0.0112652		ENSGALG00000002943	0.00258712		ENSGALG00000010719	0.000531072		ENSGALG00000014690	0.000101765	1	ENSGALG00000001309	0.000140375
ENSGALG00000000478	0.000100752		ENSGALG00000010133	0.00224818		ENSGALG00000006652	0.000281088		ENSGALG00000010539	0.0040916		ENSGALG00000031534	0.0112786		ENSGALG00000002689	0.00259257		ENSGALG00000009700	0.000531199		ENSGALG00000016881	0.000102692	1	ENSGALG00000017350	0.000141509
ENSGALG00000011354	0.000101129		ENSGALG00000001621	0.00225037		ENSGALG00000009526	0.000285438		ENSGALG00000009336	0.00410034		ENSGALG00000016692	0.0112833		ENSGALG00000002390	0.00259435		ENSGALG00000003122	0.000532397		ENSGALG00000005036	0.000103247	1	ENSGALG00000010764	0.000142088
ENSGALG00000006872	0.000101767		ENSGALG00000009454	0.00225326		ENSGALG00000007448	0.000287285		ENSGALG00000015109	0.00410745		ENSGALG00000013674	0.0113043		ENSGALG00000008618	0.00260047		ENSGALG00000030055	0.000533627		ENSGALG00000007191	0.000103978	1	ENSGALG00000007267	0.000143331
ENSGALG00000026363	0.000102162		ENSGALG00000012898	0.00226234		ENSGALG00000010953	0.000289423		ENSGALG00000013452	0.00410788		ENSGALG00000004410	0.0114839		ENSGALG00000011036	0.00260659		ENSGALG00000005046	0.000534666		ENSGALG00000030084	0.000104084	1	ENSGALG00000002448	0.000143918
ENSGALG00000017048	0.000102171		ENSGALG00000000564	0.00227579		ENSGALG00000015546	0.000291252		ENSGALG00000004801	0.00411115		ENSGALG00000001225	0.0115016		ENSGALG00000009086	0.00260676		ENSGALG00000002783	0.000534897		ENSGALG00000009732	0.000107034	1	ENSGALG00000002553	0.000144276
ENSGALG00000005614	0.000102294		ENSGALG00000008886	0.00228188		ENSGALG00000010446	0.000293806		ENSGALG00000005321	0.00411188		ENSGALG00000012592	0.0115604		ENSGALG00000016865	0.00260754		ENSGALG00000005147	0.000536575		ENSGALG00000009731	0.000107559	1	ENSGALG00000018976	0.00014431
ENSGALG00000008623	0.000102941		ENSGALG00000005000	0.0022826		ENSGALG00000011149	0.000296815		ENSGALG00000003881	0.00415371		ENSGALG00000010768	0.0115654		ENSGALG00000019358	0.00261181		ENSGALG00000006516	0.000538069		ENSGALG00000008713	0.000107642	1	ENSGALG00000015807	0.000144857
ENSGALG00000028537	0.000104477		ENSGALG00000010501	0.00229051		ENSGALG00000004205	0.000298443		ENSGALG00000014887	0.00418811		ENSGALG00000006487	0.0116072		ENSGALG00000009722	0.00262605		ENSGALG00000010283	0.000538719		ENSGALG00000006715	0.000107901	1	ENSGALG00000006471	0.000145733
ENSGALG00000009507	0.000104748		ENSGALG00000004141	0.00230704		ENSGALG00000026279	0.000299861		ENSGALG00000001419	0.00418968		ENSGALG00000001334	0.0116394		ENSGALG00000003196	0.00262607		ENSGALG00000013981	0.000539543		ENSGALG00000014267	0.000108108	1	ENSGALG00000007971	0.000147141
ENSGALG00000007205	0.000106195		ENSGALG00000017272	0.00231085		ENSGALG00000005725	0.000300859		ENSGALG00000008115	0.00421984		ENSGALG00000016805	0.0116476		ENSGALG00000010428	0.00263119		ENSGALG00000016995	0.000539735		ENSGALG00000007144	0.000108339	1	ENSGALG00000012357	0.000148567
ENSGALG00000013795	0.000106223		ENSGALG00000013952	0.00235689		ENSGALG00000009086	0.000301098		ENSGALG00000009252	0.00425074		ENSGALG00000015904	0.0116659		ENSGALG00000032199	0.00268229		ENSGALG00000011692	0.000540849		ENSGALG00000002301	0.000108962	1	ENSGALG00000007599	0.000148577
ENSGALG00000007448	0.000107221		ENSGALG00000011403	0.00236167		ENSGALG00000000650	0.000301579		ENSGALG00000009477	0.00425668		ENSGALG00000027492	0.0116706		ENSGALG00000024041	0.00268728		ENSGALG00000007012	0.000541378		ENSGALG00000017681	0.000109721	1	ENSGALG00000028046	0.00014874
ENSGALG00000007419	0.000108163		ENSGALG00000017159	0.00237012		ENSGALG00000001684	0.000301608		ENSGALG00000028148	0.00426045		ENSGALG00000008881	0.0116859		ENSGALG00000014508	0.0027087		ENSGALG00000004806	0.000541719		ENSGALG00000004039	0.000110091	1	ENSGALG00000007994	0.000150251
ENSGALG00000001644	0.000108396		ENSGALG00000024391	0.00238225		ENSGALG00000008786	0.000301766		ENSGALG00000027166	0.00427258		ENSGALG00000015623	0.0117237		ENSGALG00000001618	0.00272251		ENSGALG00000006101	0.000543339		ENSGALG00000015809	0.00011205	1	ENSGALG00000007554	0.000150786
ENSGALG00000016974	0.000111489		ENSGALG00000012787	0.00238303		ENSGALG00000008791	0.000307256		ENSGALG00000008319	0.0042925		ENSGALG00000011304	0.0117271		ENSGALG00000004040	0.00272559		ENSGALG00000030857	0.000544537		ENSGALG00000010658	0.000112358	1	ENSGALG00000004295	0.000152249
ENSGALG00000008053	0.000111629		ENSGALG00000015274	0.00238463		ENSGALG00000007291	0.000307399		ENSGALG00000001172	0.00430014		ENSGALG00000004956	0.0117606		ENSGALG00000004610	0.00273162		ENSGALG00000011266	0.000554283		ENSGALG00000005626	0.000117561	1	ENSGALG00000004161	0.000153165
ENSGALG00000017153	0.000112391		ENSGALG00000008988	0.00243165		ENSGALG00000010275	0.00030821		ENSGALG00000002369	0.00432482		ENSGALG00000008544	0.0118137		ENSGALG00000016630	0.00275647		ENSGALG00000008667	0.000556661		ENSGALG00000005707	0.000117584	1	ENSGALG00000014378	0.00015383
ENSGALG00000007102	0.000112938		ENSGALG00000001330	0.00243416		ENSGALG00000013177	0.000309838		ENSGALG00000001527	0.00433456		ENSGALG00000012703	0.011821		ENSGALG00000029276	0.00277291		ENSGALG00000029298	0.000557718		ENSGALG00000016312	0.000119174	1	ENSGALG00000009858	0.000154029
ENSGALG00000011446	0.000112974		ENSGALG00000015830	0.00245025		ENSGALG00000001473	0.0003139		ENSGALG00000010809	0.00436473		ENSGALG00000031606	0.0119088		ENSGALG00000016124	0.00278154		ENSGALG00000024449	0.000559947		ENSGALG00000002564	0.000119375	1	ENSGALG00000031987	0.000156806
ENSGALG00000002813	0.000114987		ENSGALG00000012929	0.0024607		ENSGALG00000008370	0.000314408		ENSGALG00000003400	0.00436689		ENSGALG00000005674	0.0119493		ENSGALG00000028971	0.00278785		ENSGALG00000001718	0.000560736		ENSGALG00000013727	0.000120022	1	ENSGALG00000032458	0.000157707
ENSGALG00000025938	0.000115591		ENSGALG00000001309	0.00246572		ENSGALG00000001918	0.000316363		ENSGALG00000016894	0.00436717		ENSGALG00000005904	0.0120251		ENSGALG00000008487	0.00279158		ENSGALG00000027909	0.00056126		ENSGALG00000028822	0.000121671	1	ENSGALG00000016673	0.000160067
ENSGALG00000010769	0.000116021		ENSGALG00000007474	0.00246789		ENSGALG00000032349	0.000316624		ENSGALG00000003195	0.0043694		ENSGALG00000030070	0.0120344		ENSGALG00000016419	0.00280371		ENSGALG00000006144	0.000564481		ENSGALG00000014937	0.000121698	1	ENSGALG00000007507	0.00016013
ENSGALG00000001726	0.000116452		ENSGALG00000010764	0.00247227		ENSGALG00000013602	0.000317945		ENSGALG00000032079	0.0043696		ENSGALG00000015480	0.0120956		ENSGALG00000004593	0.00280907		ENSGALG00000001420	0.000564612		ENSGALG00000008586	0.000122432	1	ENSGALG00000009525	0.000160534
ENSGALG00000006691	0.000116607		ENSGALG00000012658	0.00247591		ENSGALG00000009791	0.000318193		ENSGALG00000031205	0.00437233		ENSGALG00000014995	0.0122143		ENSGALG00000002973	0.00281261		ENSGALG00000004997	0.00056568		ENSGALG00000002726	0.00012367	1	ENSGALG00000003220	0.000160629
ENSGALG00000006327	0.000117443		ENSGALG00000011621	0.00247643		ENSGALG00000010999	0.000321024		ENSGALG00000002762	0.00437868		ENSGALG00000008507	0.0122176		ENSGALG00000013863	0.00281772		ENSGALG00000015887	0.00056913		ENSGALG00000013971	0.000123963	1	ENSGALG00000004097	0.0001623
ENSGALG00000001540	0.00011807		ENSGALG00000006731	0.00248101		ENSGALG00000006707	0.000323563		ENSGALG00000016880	0.00439778		ENSGALG00000008517	0.0122199		ENSGALG00000010582	0.00282874		ENSGALG00000017366	0.00057083		ENSGALG00000005634	0.000124345	1	ENSGALG00000028063	0.000162906
ENSGALG00000009730	0.000118465		ENSGALG00000011400	0.0025264		ENSGALG00000009252	0.000325542		ENSGALG00000005846	0.00444501		ENSGALG00000002937	0.012256		ENSGALG00000003732	0.00282919		ENSGALG00000027835	0.000574217		ENSGALG00000029897	0.000124786	1	ENSGALG00000027908	0.000162941
ENSGALG00000009076	0.000118738		ENSGALG00000006753	0.00253452		ENSGALG00000006334	0.000326532		ENSGALG00000029445	0.00446735		ENSGALG00000013851	0.0123335		ENSGALG00000001328	0.00285359		ENSGALG00000009291	0.000576809		ENSGALG00000000944	0.0001265	1	ENSGALG00000012975	0.000164907
ENSGALG00000029731	0.00011881		ENSGALG00000011210	0.00254344		ENSGALG00000030598	0.000327226		ENSGALG00000016444	0.00446986		ENSGALG00000002363	0.0123534		ENSGALG00000009901	0.00285537		ENSGALG00000016917	0.0005804		ENSGALG00000008370	0.000128251	1	ENSGALG00000005707	0.000165135
ENSGALG00000006707	0.00011921		ENSGALG00000028253	0.00255071		ENSGALG00000016990	0.000327358		ENSGALG00000000855	0.00447894		ENSGALG00000008176	0.0124494		ENSGALG00000008076	0.00285945		ENSGALG00000002362	0.000580834		ENSGALG00000008175	0.000129461	1	ENSGALG00000021378	0.000165398
ENSGALG00000004047	0.000119245		ENSGALG00000017092	0.00255106		ENSGALG00000016880	0.000330774		ENSGALG00000014981	0.00449944		ENSGALG00000000838	0.0124866		ENSGALG00000014071	0.00287694		ENSGALG00000009466	0.000582614		ENSGALG00000012219	0.000130196	1	ENSGALG00000003254	0.000165506
ENSGALG00000010806	0.000119796		ENSGALG00000010809	0.00256209		ENSGALG00000016357	0.000332775		ENSGALG00000005006	0.00451344		ENSGALG00000002515	0.0125211		ENSGALG00000008051	0.00287918		ENSGALG00000002703	0.000584761		ENSGALG00000006691	0.000130546	1	ENSGALG00000012289	0.000165673
ENSGALG00000003265	0.000123105		ENSGALG00000000777	0.0025625		ENSGALG00000004850	0.000332838		ENSGALG00000009533	0.00454899		ENSGALG00000006611	0.0125424		ENSGALG00000000349	0.00288834		ENSGALG00000007676	0.000585935		ENSGALG00000015977	0.000130821	1	ENSGALG00000000474	0.000166118
ENSGALG00000010627	0.000123217		ENSGALG00000025747	0.0025833		ENSGALG00000002305	0.000333337		ENSGALG00000030028	0.00455226		ENSGALG00000016477	0.0125622		ENSGALG00000015807	0.00289166		ENSGALG00000010654	0.000587686		ENSGALG00000016920	0.000132397	1	ENSGALG00000014540	0.000166344
ENSGALG00000001663	0.000123515		ENSGALG00000010175	0.00258642		ENSGALG00000008088	0.000333636		ENSGALG00000009236	0.00456929		ENSGALG00000008828	0.0125808		ENSGALG00000001143	0.00290713		ENSGALG00000010158	0.000588461		ENSGALG00000006424	0.000132508	1	ENSGALG00000011662	0.000166519
ENSGALG00000014758	0.000124214		ENSGALG00000002726	0.00259559		ENSGALG00000027198	0.000334689		ENSGALG00000009633	0.00458229		ENSGALG00000010985	0.0126521		ENSGALG00000010736	0.00290822		ENSGALG00000010543	0.000589982		ENSGALG00000012341	0.000133517	1	ENSGALG00000017329	0.000166791
ENSGALG00000013732	0.000124861		ENSGALG00000027908	0.00259585		ENSGALG00000007791	0.000335399		ENSGALG00000011572	0.0045909		ENSGALG00000020557	0.012681		ENSGALG00000030550	0.00291093		ENSGALG00000013177	0.000598552		ENSGALG00000021399	0.000133667	1	ENSGALG00000001790	0.00016775
ENSGALG00000006613	0.000125271		ENSGALG00000011266	0.00263879		ENSGALG00000015367	0.000336165		ENSGALG00000000708	0.00460377		ENSGALG00000007169	0.0127486		ENSGALG00000012889	0.00291864		ENSGALG00000010049	0.000600218		ENSGALG00000005550	0.00013381	1	ENSGALG00000017154	0.000168105
ENSGALG00000007267	0.00012531		ENSGALG00000030515	0.00264109		ENSGALG00000008236	0.000336568		ENSGALG00000016568	0.00460873		ENSGALG00000010304	0.0129537		ENSGALG00000029837	0.00292265		ENSGALG00000012968	0.000601679		ENSGALG00000014930	0.000133991	1	ENSGALG00000015441	0.000169895
ENSGALG00000004998	0.000126268		ENSGALG00000000533	0.00266704		ENSGALG00000009097	0.00033661		ENSGALG00000013348	0.00462565		ENSGALG00000001693	0.0130297		ENSGALG00000031895	0.00292845		ENSGALG00000014537	0.000603351		ENSGALG00000010046	0.00013409	1	ENSGALG00000011738	0.000170013
ENSGALG00000012039	0.000128968		ENSGALG00000032563	0.00270929		ENSGALG00000031214	0.000337104		ENSGALG00000030254	0.0046291		ENSGALG00000002631	0.0130781		ENSGALG00000014372	0.00293267		ENSGALG00000003738	0.000605314		ENSGALG00000004562	0.000135615	1	ENSGALG00000010623	0.000170771
ENSGALG00000012747	0.000129106		ENSGALG00000003204	0.00271328		ENSGALG00000006936	0.000337654		ENSGALG00000011266	0.00463654		ENSGALG00000016420	0.0130996		ENSGALG00000015094	0.00293763		ENSGALG00000003293	0.00060561		ENSGALG00000007685	0.000136043	1	ENSGALG00000012111	0.000174671
ENSGALG00000006843	0.000129472		ENSGALG00000031000	0.00273644		ENSGALG00000029768	0.000338823		ENSGALG00000028988	0.00464032		ENSGALG00000004302	0.0131745		ENSGALG00000009856	0.00295726		ENSGALG00000005845	0.000613368		ENSGALG00000006181	0.000136522	1	ENSGALG00000012377	0.000175872
ENSGALG00000017154	0.000129633		ENSGALG00000011174	0.00273755		ENSGALG00000007519	0.000339799		ENSGALG00000025935	0.00465566		ENSGALG00000019231	0.0132002		ENSGALG00000012244	0.00296243		ENSGALG00000028230	0.000614813		ENSGALG00000003807	0.000137721	1	ENSGALG00000002485	0.000177799
ENSGALG00000003220	0.000129754		ENSGALG00000000478	0.00275599		ENSGALG00000009940	0.000342104		ENSGALG00000005782	0.00467042		ENSGALG00000005035	0.0132932		ENSGALG00000004324	0.00296413		ENSGALG00000027561	0.000619948		ENSGALG00000017005	0.000137882	1	ENSGALG00000000906	0.000179699
ENSGALG00000008462	0.000129879		ENSGALG00000020449	0.00277063		ENSGALG00000014435	0.000342485		ENSGALG00000017366	0.00467484		ENSGALG00000011133	0.0133239		ENSGALG00000016289	0.00297792		ENSGALG00000011492	0.000620484		ENSGALG00000008698	0.000139169	1	ENSGALG00000029175	0.000180477
ENSGALG00000000650	0.000130679		ENSGALG00000016518	0.00278005		ENSGALG00000016995	0.000343968		ENSGALG00000001645	0.00470204		ENSGALG00000020788	0.0133489		ENSGALG00000009944	0.00298552		ENSGALG00000016592	0.000621727		ENSGALG00000010285	0.000139326	1	ENSGALG00000003304	0.000182985
ENSGALG00000002870	0.000130874		ENSGALG00000007144	0.00279434		ENSGALG00000007685	0.000344513		ENSGALG00000030533	0.00472095		ENSGALG00000016003	0.0133832		ENSGALG00000008944	0.00299095		ENSGALG00000011572	0.000624544		ENSGALG00000014432	0.000139463	1	ENSGALG00000028900	0.000183089
ENSGALG00000013535	0.000133256		ENSGALG00000028982	0.00281994		ENSGALG00000001264	0.000346217		ENSGALG00000003799	0.00476685		ENSGALG00000027907	0.0134054		ENSGALG00000016022	0.00299901		ENSGALG00000007393	0.000627679		ENSGALG00000002562	0.000140964	1	ENSGALG00000008785	0.000183094
ENSGALG00000004082	0.000134109		ENSGALG00000014690	0.00282022		ENSGALG00000028063	0.000346527		ENSGALG00000011937	0.00477779		ENSGALG00000006843	0.0134058		ENSGALG00000010592	0.00299974		ENSGALG00000014501	0.000629475		ENSGALG00000005795	0.000141381	1	ENSGALG00000002759	0.000183219
ENSGALG00000005961	0.000134298		ENSGALG00000004533	0.00282814		ENSGALG00000010246	0.00034703		ENSGALG00000008470	0.00479799		ENSGALG00000013348	0.0134112		ENSGALG00000004412	0.00301164		ENSGALG00000008164	0.000629825		ENSGALG00000015880	0.000141492	1	ENSGALG00000007676	0.00018324
ENSGALG00000003322	0.000134772		ENSGALG00000023454	0.0028403		ENSGALG00000004345	0.000347957		ENSGALG00000006629	0.0048011		ENSGALG00000008956	0.0134709		ENSGALG00000031582	0.00301511		ENSGALG00000003243	0.000631073		ENSGALG00000003786	0.000142599	1	ENSGALG00000011572	0.000184196
ENSGALG00000032087	0.000135048		ENSGALG00000013826	0.00284135		ENSGALG00000004355	0.000348009		ENSGALG00000012033	0.00480994		ENSGALG00000015111	0.013651		ENSGALG00000013165	0.00301517		ENSGALG00000003999	0.000634545		ENSGALG00000015195	0.000142966	1	ENSGALG00000006672	0.000184291
ENSGALG00000031416	0.000135173		ENSGALG00000019979	0.00285257		ENSGALG00000008287	0.000354966		ENSGALG00000017350	0.00481938		ENSGALG00000009492	0.0136941		ENSGALG00000013191	0.00301914		ENSGALG00000031693	0.00064012		ENSGALG00000008872	0.000143455	1	ENSGALG00000030907	0.000185125
ENSGALG00000012798	0.000136548		ENSGALG00000004055	0.0028783		ENSGALG00000016238	0.000355954		ENSGALG00000005468	0.00483997		ENSGALG00000005893	0.0137051		ENSGALG00000009503	0.00305101		ENSGALG00000012101	0.000648386		ENSGALG00000001965	0.000143854	1	ENSGALG00000015935	0.00018606
ENSGALG00000012658	0.000137656		ENSGALG00000012291	0.00287862		ENSGALG00000013437	0.000357083		ENSGALG00000001093	0.00484029		ENSGALG00000006804	0.0137444		ENSGALG00000001225	0.00305682		ENSGALG00000000516	0.000649969		ENSGALG00000004168	0.000145612	1	ENSGALG00000010581	0.000186396
ENSGALG00000010175	0.000138847		ENSGALG00000003558	0.00290094		ENSGALG00000012787	0.00035913		ENSGALG00000020410	0.00485693		ENSGALG00000019397	0.0137571		ENSGALG00000026944	0.00306027		ENSGALG00000004107	0.00065141		ENSGALG00000012039	0.00014624	1	ENSGALG00000004288	0.000187989
ENSGALG00000008787	0.000139604		ENSGALG00000014413	0.0029267		ENSGALG00000002882	0.000359916		ENSGALG00000020703	0.00489372		ENSGALG00000010285	0.0138363		ENSGALG00000005878	0.00308009		ENSGALG00000028629	0.000652346		ENSGALG00000016358	0.000146538	1	ENSGALG00000012379	0.000188692
ENSGALG00000010674	0.000139745		ENSGALG00000010244	0.00292685		ENSGALG00000006068	0.000360222		ENSGALG00000016617	0.00489411		ENSGALG00000005702	0.0138696		ENSGALG00000015803	0.0030878		ENSGALG00000010435	0.000652789		ENSGALG00000008053	0.000146898	1	ENSGALG00000011019	0.000188782
ENSGALG00000003487	0.000141826		ENSGALG00000003416	0.00294017		ENSGALG00000002689	0.000364001		ENSGALG00000007691	0.00492976		ENSGALG00000021231	0.0138698		ENSGALG00000003400	0.00308831		ENSGALG00000005354	0.000653022		ENSGALG00000028517	0.000147235	1	ENSGALG00000014841	0.000189288
ENSGALG00000015180	0.000142081		ENSGALG00000027365	0.00294103		ENSGALG00000008249	0.000364193		ENSGALG00000028810	0.00493124		ENSGALG00000020927	0.0139142		ENSGALG00000008332	0.00310954		ENSGALG00000030597	0.00066157		ENSGALG00000004869	0.000147709	1	ENSGALG00000004058	0.000189454
ENSGALG00000004057	0.000142953		ENSGALG00000008797	0.00294118		ENSGALG00000020417	0.000365825		ENSGALG00000013034	0.00494006		ENSGALG00000026367	0.013929		ENSGALG00000002377	0.00311357		ENSGALG00000027786	0.000663338		ENSGALG00000025582	0.000149962	1	ENSGALG00000010291	0.000193821
ENSGALG00000008486	0.000143613		ENSGALG00000008038	0.00296493		ENSGALG00000004769	0.000368812		ENSGALG00000007559	0.00494756		ENSGALG00000028227	0.0139499		ENSGALG00000006861	0.00312345		ENSGALG00000009341	0.000663786		ENSGALG00000026137	0.000150003	1	ENSGALG00000009645	0.000194112
ENSGALG00000014903	0.000143686		ENSGALG00000011893	0.00300164		ENSGALG00000000436	0.000369017		ENSGALG00000005823	0.00497304		ENSGALG00000012464	0.0139641		ENSGALG00000000719	0.0031357		ENSGALG00000006043	0.000665601		ENSGALG00000012018	0.000151504	1	ENSGALG00000008132	0.000197891
ENSGALG00000000721	0.000144804		ENSGALG00000011379	0.00300743		ENSGALG00000000769	0.000369071		ENSGALG00000032273	0.00497623		ENSGALG00000009873	0.0139684		ENSGALG00000024481	0.00313638		ENSGALG00000000650	0.000669034		ENSGALG00000001540	0.000152418	1	ENSGALG00000004845	0.000198
ENSGALG00000016443	0.000145881		ENSGALG00000003702	0.00300781		ENSGALG00000030419	0.000369177		ENSGALG00000030540	0.00499567		ENSGALG00000003241	0.0140874		ENSGALG00000013869	0.00314798		ENSGALG00000032087	0.000669784		ENSGALG00000011153	0.00015292	1	ENSGALG00000026638	0.000198237
ENSGALG00000029172	0.000146659		ENSGALG00000005701	0.00301061		ENSGALG00000030920	0.00037408		ENSGALG00000015951	0.00505336		ENSGALG00000002695	0.0140962		ENSGALG00000008408	0.00317345		ENSGALG00000008477	0.0006704		ENSGALG00000006237	0.000154079	1	ENSGALG00000006097	0.000198436
ENSGALG00000006368	0.000146727		ENSGALG00000009965	0.00301465		ENSGALG00000012532	0.000376837		ENSGALG00000009438	0.00506156		ENSGALG00000023070	0.0141221		ENSGALG00000015611	0.00319265		ENSGALG00000029616	0.000671054		ENSGALG00000001416	0.000154509	1	ENSGALG00000012196	0.000199546
ENSGALG00000014953	0.000147675		ENSGALG00000002773	0.00302703		ENSGALG00000015112	0.000377548		ENSGALG00000028409	0.00507794		ENSGALG00000003955	0.0141462		ENSGALG00000028940	0.00319627		ENSGALG00000025864	0.000672967		ENSGALG00000014652	0.000155062	1	ENSGALG00000009304	0.000199784
ENSGALG00000026490	0.000148317		ENSGALG00000011878	0.00302748		ENSGALG00000001463	0.000382563		ENSGALG00000005826	0.00510892		ENSGALG00000005504	0.0141732		ENSGALG00000031129	0.00324158		ENSGALG00000026864	0.000673804		ENSGALG00000016406	0.00015508	1	ENSGALG00000005290	0.000200019
ENSGALG00000014189	0.000149349		ENSGALG00000017135	0.00303365		ENSGALG00000005268	0.000385293		ENSGALG00000003381	0.00514509		ENSGALG00000012159	0.0141888		ENSGALG00000002060	0.00325151		ENSGALG00000007822	0.000680621		ENSGALG00000011967	0.000157256	1	ENSGALG00000012795	0.000202269
ENSGALG00000011548	0.000151437		ENSGALG00000027989	0.00303703		ENSGALG00000015409	0.000386618		ENSGALG00000014958	0.00515997		ENSGALG00000002094	0.0142996		ENSGALG00000011325	0.00328		ENSGALG00000013883	0.000683738		ENSGALG00000014378	0.000158987	1	ENSGALG00000004550	0.000202939
ENSGALG00000015143	0.000151514		ENSGALG00000008347	0.00305347		ENSGALG00000014836	0.000386792		ENSGALG00000029536	0.0051707		ENSGALG00000014930	0.0143088		ENSGALG00000029583	0.00328053		ENSGALG00000001234	0.00068525		ENSGALG00000009286	0.00016157	1	ENSGALG00000014766	0.00020475
ENSGALG00000029837	0.000152296		ENSGALG00000006908	0.00305874		ENSGALG00000005490	0.000386825		ENSGALG00000011931	0.00521413		ENSGALG00000004622	0.0143407		ENSGALG00000002762	0.00330026		ENSGALG00000005121	0.000689022		ENSGALG00000000223	0.000162618	1	ENSGALG00000008714	0.000205117
ENSGALG00000019741	0.000153984		ENSGALG00000014081	0.00307115		ENSGALG00000016772	0.000389883		ENSGALG00000001479	0.00522889		ENSGALG00000006604	0.0143914		ENSGALG00000008806	0.00331161		ENSGALG00000026322	0.000694412		ENSGALG00000004645	0.000163435	1	ENSGALG00000031298	0.000206372
ENSGALG00000016312	0.000154729		ENSGALG00000012677	0.00308542		ENSGALG00000003321	0.000391402		ENSGALG00000006911	0.00523237		ENSGALG00000008120	0.0144224		ENSGALG00000006715	0.00331243		ENSGALG00000007579	0.000700827		ENSGALG00000005652	0.000164649	1	ENSGALG00000031129	0.00020701
ENSGALG00000000848	0.000154989		ENSGALG00000017090	0.00308745		ENSGALG00000006630	0.000391581		ENSGALG00000004082	0.00524132		ENSGALG00000021658	0.014476		ENSGALG00000028696	0.00331611		ENSGALG00000007396	0.000701997		ENSGALG00000009403	0.000165331	1	ENSGALG00000015285	0.000207525
ENSGALG00000027096	0.000156094		ENSGALG00000005354	0.00309478		ENSGALG00000009686	0.000391884		ENSGALG00000006617	0.00528271		ENSGALG00000000988	0.0144978		ENSGALG00000014638	0.00331673		ENSGALG00000014682	0.000702043		ENSGALG00000000377	0.000165891	1	ENSGALG00000029709	0.000207535
ENSGALG00000006783	0.000157052		ENSGALG00000004171	0.00312186		ENSGALG00000006428	0.000392618		ENSGALG00000008479	0.00529474		ENSGALG00000001965	0.0145709		ENSGALG00000031663	0.00332763		ENSGALG00000011990	0.000704103		ENSGALG00000004345	0.000165916	1	ENSGALG00000005077	0.00020905
ENSGALG00000011314	0.000157742		ENSGALG00000016418	0.00312259		ENSGALG00000025822	0.000394606		ENSGALG00000006731	0.00529976		ENSGALG00000015821	0.0146057		ENSGALG00000017163	0.00334874		ENSGALG00000032090	0.000709307		ENSGALG00000006562	0.000166702	1	ENSGALG00000005823	0.000210061
ENSGALG00000024481	0.000160236		ENSGALG00000008098	0.00313599		ENSGALG00000010610	0.000394651		ENSGALG00000026284	0.00531976		ENSGALG00000007190	0.0146071		ENSGALG00000000721	0.00335852		ENSGALG00000013149	0.000710967		ENSGALG00000013197	0.000166978	1	ENSGALG00000001583	0.000210421
ENSGALG00000013826	0.00016455		ENSGALG00000006035	0.00314007		ENSGALG00000001420	0.000398957		ENSGALG00000013420	0.00533717		ENSGALG00000008222	0.0146252		ENSGALG00000014984	0.00337557		ENSGALG00000015441	0.000713459		ENSGALG00000012702	0.000167175	1	ENSGALG00000015519	0.000210756
ENSGALG00000019719	0.000164737		ENSGALG00000006122	0.00314539		ENSGALG00000000955	0.000402999		ENSGALG00000032257	0.00533816		ENSGALG00000015611	0.0146272		ENSGALG00000011290	0.00339691		ENSGALG00000007912	0.000714788		ENSGALG00000004362	0.000167541	1	ENSGALG00000000845	0.000211061
ENSGALG00000014261	0.000165027		ENSGALG00000007769	0.003146		ENSGALG00000004578	0.000403621		ENSGALG00000002922	0.00535715		ENSGALG00000020647	0.0148882		ENSGALG00000008997	0.00339817		ENSGALG00000014974	0.000715159		ENSGALG00000029450	0.000168449	1	ENSGALG00000009097	0.000211407
ENSGALG00000016795	0.000165099		ENSGALG00000031016	0.00314726		ENSGALG00000008431	0.000404931		ENSGALG00000007393	0.00536855		ENSGALG00000002624	0.0149296		ENSGALG00000001555	0.00343319		ENSGALG00000006561	0.000718289		ENSGALG00000001726	0.000170042	1	ENSGALG00000003438	0.00021174
ENSGALG00000032090	0.000166246		ENSGALG00000005821	0.00315003		ENSGALG00000009002	0.00040599		ENSGALG00000006064	0.00539103		ENSGALG00000003398	0.0150448		ENSGALG00000023806	0.00345429		ENSGALG00000015339	0.000719667		ENSGALG00000004588	0.000170202	1	ENSGALG00000014887	0.000212038
ENSGALG00000012013	0.000168726		ENSGALG00000031070	0.0031504		ENSGALG00000007620	0.000413793		ENSGALG00000011651	0.00539615		ENSGALG00000009287	0.0151409		ENSGALG00000006642	0.00345837		ENSGALG00000001223	0.00072381		ENSGALG00000030705	0.000170657	1	ENSGALG00000001658	0.000214361
ENSGALG00000009554	0.000169169		ENSGALG00000006562	0.00315926		ENSGALG00000002943	0.000415948		ENSGALG00000023468	0.00539813		ENSGALG00000008520	0.0151679		ENSGALG00000007217	0.00348121		ENSGALG00000011902	0.000726783		ENSGALG00000012112	0.000171458	1	ENSGALG00000032090	0.000217713
ENSGALG00000008620	0.000169221		ENSGALG00000006950	0.00323129		ENSGALG00000029512	0.000416403		ENSGALG00000001024	0.00543314		ENSGALG00000031567	0.0151934		ENSGALG00000002388	0.00348239		ENSGALG00000004310	0.000730439		ENSGALG00000016506	0.000173485	1	ENSGALG00000031216	0.000217845
ENSGALG00000031244	0.000169854		ENSGALG00000007272	0.00324506		ENSGALG00000014700	0.000417683		ENSGALG00000026392	0.00544703		ENSGALG00000031763	0.0152106		ENSGALG00000010761	0.00348288		ENSGALG00000017319	0.000735923		ENSGALG00000007478	0.000173569	1	ENSGALG00000007052	0.000218078
ENSGALG00000005090	0.000170239		ENSGALG00000028304	0.00324545		ENSGALG00000003689	0.000422273		ENSGALG00000005522	0.00550112		ENSGALG00000010221	0.0152126		ENSGALG00000007752	0.00348646		ENSGALG00000007507	0.000747927		ENSGALG00000004701	0.000173977	1	ENSGALG00000014638	0.000219638
ENSGALG00000000636	0.000171727		ENSGALG00000015437	0.00325977		ENSGALG00000008274	0.000424347		ENSGALG00000000920	0.00557175		ENSGALG00000016205	0.0152611		ENSGALG00000002169	0.00349631		ENSGALG00000008574	0.00075258		ENSGALG00000004893	0.000174142	1	ENSGALG00000008931	0.000220221
ENSGALG00000009152	0.000171819		ENSGALG00000009873	0.0032634		ENSGALG00000008872	0.000425069		ENSGALG00000008870	0.00559633		ENSGALG00000002336	0.0152697		ENSGALG00000028119	0.0034992		ENSGALG00000004198	0.000754173		ENSGALG00000005999	0.000175494	1	ENSGALG00000016392	0.000220733
ENSGALG00000013177	0.000172488		ENSGALG00000011139	0.00326595		ENSGALG00000008280	0.000428809		ENSGALG00000030475	0.0055998		ENSGALG00000015815	0.0152777		ENSGALG00000009222	0.00353873		ENSGALG00000005524	0.000758424		ENSGALG00000007970	0.000176479	1	ENSGALG00000007490	0.00022136
ENSGALG00000010359	0.000172603		ENSGALG00000009379	0.00327268		ENSGALG00000032305	0.000431185		ENSGALG00000015813	0.00566303		ENSGALG00000012755	0.0153532		ENSGALG00000000259	0.00354648		ENSGALG00000000802	0.000758886		ENSGALG00000007185	0.000177243	1	ENSGALG00000004841	0.000222029
ENSGALG00000001161	0.000172765		ENSGALG00000003886	0.00328103		ENSGALG00000024271	0.000433657		ENSGALG00000012640	0.00567464		ENSGALG00000010956	0.0153773		ENSGALG00000013732	0.00354897		ENSGALG00000011031	0.000765534		ENSGALG00000017129	0.000179767	1	ENSGALG00000015854	0.000223193
ENSGALG00000005992	0.000174328		ENSGALG00000016893	0.00329027		ENSGALG00000000551	0.000434551		ENSGALG00000011174	0.00570942		ENSGALG00000003359	0.0153978		ENSGALG00000010325	0.00355508		ENSGALG00000031163	0.000767817		ENSGALG00000001225	0.000180806	1	ENSGALG00000016300	0.000225011
ENSGALG00000002882	0.000174492		ENSGALG00000030254	0.0032938		ENSGALG00000005969	0.000439029		ENSGALG00000009821	0.00571302		ENSGALG00000004309	0.0154144		ENSGALG00000011229	0.00356414		ENSGALG00000014432	0.000768538		ENSGALG00000002762	0.000181217	1	ENSGALG00000031982	0.000225993
ENSGALG00000012367	0.000175634		ENSGALG00000007531	0.00331403		ENSGALG00000010199	0.000439097		ENSGALG00000005769	0.00574974		ENSGALG00000015022	0.0154443		ENSGALG00000000273	0.00357256		ENSGALG00000031323	0.000771445		ENSGALG00000006682	0.000181277	1	ENSGALG00000016772	0.000226498
ENSGALG00000031917	0.000176272		ENSGALG00000009286	0.00331692		ENSGALG00000001076	0.000440023		ENSGALG00000031282	0.00575578		ENSGALG00000019358	0.0154838		ENSGALG00000008025	0.00359819		ENSGALG00000005774	0.000774344		ENSGALG00000001976	0.00018159	1	ENSGALG00000002750	0.000226576
ENSGALG00000002616	0.000176712		ENSGALG00000010485	0.00335751		ENSGALG00000004263	0.000440553		ENSGALG00000010921	0.005759		ENSGALG00000010088	0.0155266		ENSGALG00000012135	0.00359865		ENSGALG00000009730	0.000775146		ENSGALG00000021601	0.000181663	1	ENSGALG00000015712	0.000226905
ENSGALG00000030016	0.000177012		ENSGALG00000029379	0.00337236		ENSGALG00000016363	0.000441916		ENSGALG00000011637	0.00576401		ENSGALG00000007963	0.0155325		ENSGALG00000011185	0.00361907		ENSGALG00000007241	0.00077811		ENSGALG00000004959	0.000181931	1	ENSGALG00000000619	0.00022816
ENSGALG00000011181	0.000177168		ENSGALG00000012222	0.00337472		ENSGALG00000006758	0.000442613		ENSGALG00000004323	0.00576733		ENSGALG00000020249	0.0156004		ENSGALG00000002982	0.00362969		ENSGALG00000014012	0.000785217		ENSGALG00000014861	0.000182153	1	ENSGALG00000012034	0.000234041
ENSGALG00000031663	0.000177493		ENSGALG00000006101	0.00342035		ENSGALG00000004573	0.000443212		ENSGALG00000006147	0.0057987		ENSGALG00000007941	0.0156325		ENSGALG00000016476	0.00365358		ENSGALG00000015649	0.000785776		ENSGALG00000007863	0.000182328	1	ENSGALG00000010023	0.000234798
ENSGALG00000032316	0.000178451		ENSGALG00000031263	0.00343098		ENSGALG00000000377	0.00044407		ENSGALG00000003220	0.00580083		ENSGALG00000014371	0.0156398		ENSGALG00000017524	0.00367687		ENSGALG00000008355	0.000788692		ENSGALG00000020415	0.000182372	1	ENSGALG00000017389	0.000235298
ENSGALG00000012662	0.000178856		ENSGALG00000006173	0.0034347		ENSGALG00000012039	0.000447575		ENSGALG00000010412	0.0058073		ENSGALG00000001642	0.0156929		ENSGALG00000006822	0.00368956		ENSGALG00000011409	0.000789901		ENSGALG00000029533	0.000182429	1	ENSGALG00000010182	0.000236122
ENSGALG00000031895	0.000180943		ENSGALG00000002653	0.00345436		ENSGALG00000017196	0.000449517		ENSGALG00000010243	0.00583483		ENSGALG00000016543	0.0157249		ENSGALG00000004362	0.0037032		ENSGALG00000026448	0.000791415		ENSGALG00000013879	0.000182685	1	ENSGALG00000017462	0.000237331
ENSGALG00000003298	0.000181591		ENSGALG00000008181	0.00346036		ENSGALG00000003092	0.000451397		ENSGALG00000014513	0.00590287		ENSGALG00000004273	0.0157582		ENSGALG00000006682	0.00372472		ENSGALG00000016485	0.000792934		ENSGALG00000001161	0.000183411	1	ENSGALG00000006237	0.000237419
ENSGALG00000003457	0.000183106		ENSGALG00000006147	0.00347008		ENSGALG00000001792	0.000451912		ENSGALG00000008021	0.00592896		ENSGALG00000014835	0.0158035		ENSGALG00000028084	0.00372652		ENSGALG00000001603	0.000794505		ENSGALG00000007936	0.000183524	1	ENSGALG00000010869	0.000238819
ENSGALG00000001048	0.000185173		ENSGALG00000006113	0.00347674		ENSGALG00000009369	0.000452511		ENSGALG00000010399	0.00593167		ENSGALG00000004323	0.0158224		ENSGALG00000026367	0.00374375		ENSGALG00000010270	0.000796855		ENSGALG00000010675	0.000183797	1	ENSGALG00000023454	0.000239275
ENSGALG00000012033	0.000185296		ENSGALG00000008257	0.00347709		ENSGALG00000009070	0.000454049		ENSGALG00000021399	0.00594546		ENSGALG00000010229	0.0158621		ENSGALG00000031182	0.00375113		ENSGALG00000007971	0.000800014		ENSGALG00000012037	0.000183935	1	ENSGALG00000027198	0.000240292
ENSGALG00000012702	0.000187189		ENSGALG00000000218	0.00349998		ENSGALG00000015807	0.000454238		ENSGALG00000031763	0.00595039		ENSGALG00000001726	0.0158978		ENSGALG00000007045	0.00375778		ENSGALG00000011181	0.000800827		ENSGALG00000011432	0.000184357	1	ENSGALG00000007203	0.000242179
ENSGALG00000011855	0.000189131		ENSGALG00000014467	0.00351047		ENSGALG00000000972	0.000457594		ENSGALG00000009428	0.00596493		ENSGALG00000012362	0.0159052		ENSGALG00000007456	0.00376176		ENSGALG00000015286	0.000810206		ENSGALG00000025751	0.000184905	1	ENSGALG00000011266	0.000243128
ENSGALG00000032419	0.000189648		ENSGALG00000005710	0.00353058		ENSGALG00000000812	0.000459188		ENSGALG00000004480	0.00597048		ENSGALG00000020067	0.0159071		ENSGALG00000015783	0.00376936		ENSGALG00000009886	0.000820529		ENSGALG00000028871	0.000185449	1	ENSGALG00000014662	0.000243565
ENSGALG00000016102	0.000190932		ENSGALG00000002771	0.00353638		ENSGALG00000010129	0.000463402		ENSGALG00000004640	0.00598919		ENSGALG00000010622	0.0159572		ENSGALG00000002709	0.00377292		ENSGALG00000000619	0.00082221		ENSGALG00000010623	0.000186679	1	ENSGALG00000016843	0.000244235
ENSGALG00000013628	0.000191489		ENSGALG00000002987	0.0035564		ENSGALG00000021473	0.000463425		ENSGALG00000028191	0.00600536		ENSGALG00000011816	0.0159612		ENSGALG00000012975	0.00379201		ENSGALG00000030376	0.000825524		ENSGALG00000014984	0.000187741	1	ENSGALG00000020449	0.000244857
ENSGALG00000005259	0.000192856		ENSGALG00000004528	0.00355642		ENSGALG00000016817	0.00046458		ENSGALG00000009645	0.00602424		ENSGALG00000003068	0.0160261		ENSGALG00000016457	0.00379667		ENSGALG00000030401	0.000830651		ENSGALG00000004353	0.000191359	1	ENSGALG00000016731	0.000244944
ENSGALG00000020999	0.000192918		ENSGALG00000015083	0.00357361		ENSGALG00000008010	0.000465691		ENSGALG00000002301	0.0060447		ENSGALG00000003495	0.0160732		ENSGALG00000003473	0.00381106		ENSGALG00000014570	0.00083073		ENSGALG00000001977	0.000191456	1	ENSGALG00000005251	0.000245901
ENSGALG00000005795	0.000193695		ENSGALG00000012039	0.00358152		ENSGALG00000014868	0.000467431		ENSGALG00000016816	0.00604562		ENSGALG00000007929	0.0160904		ENSGALG00000001054	0.00381363		ENSGALG00000011139	0.000831989		ENSGALG00000003601	0.00019303	1	ENSGALG00000015689	0.000246009
ENSGALG00000015195	0.000196784		ENSGALG00000023070	0.00358625		ENSGALG00000004460	0.00046804		ENSGALG00000012697	0.00608126		ENSGALG00000000999	0.0161999		ENSGALG00000010641	0.00382189		ENSGALG00000006868	0.000833441		ENSGALG00000004661	0.000193554	1	ENSGALG00000015014	0.000246283
ENSGALG00000007685	0.000198116		ENSGALG00000006936	0.00358731		ENSGALG00000015842	0.00047092		ENSGALG00000009954	0.00609096		ENSGALG00000009911	0.0162527		ENSGALG00000001320	0.00382342		ENSGALG00000009173	0.000835604		ENSGALG00000003085	0.000195909	1	ENSGALG00000015904	0.000247262
ENSGALG00000005132	0.00020028		ENSGALG00000013814	0.00359367		ENSGALG00000008325	0.000472091		ENSGALG00000030515	0.00611575		ENSGALG00000014656	0.0162661		ENSGALG00000006929	0.00385547		ENSGALG00000008970	0.000835969		ENSGALG00000027608	0.000196168	1	ENSGALG00000001121	0.000247609
ENSGALG00000008914	0.000201727		ENSGALG00000026443	0.00362752		ENSGALG00000029175	0.000472469		ENSGALG00000005998	0.00613244		ENSGALG00000027734	0.0163172		ENSGALG00000032430	0.0038571		ENSGALG00000005614	0.000838071		ENSGALG00000003566	0.000197714	1	ENSGALG00000016500	0.000250972
ENSGALG00000007650	0.000202962		ENSGALG00000016864	0.00365109		ENSGALG00000005662	0.000473961		ENSGALG00000005465	0.00613866		ENSGALG00000011950	0.0163298		ENSGALG00000016379	0.00386307		ENSGALG00000032079	0.000839195		ENSGALG00000001555	0.000198256	1	ENSGALG00000006252	0.000251114
ENSGALG00000004038	0.000204002		ENSGALG00000009483	0.00367866		ENSGALG00000004088	0.000474857		ENSGALG00000029980	0.00614489		ENSGALG00000028638	0.0163375		ENSGALG00000002267	0.0038631		ENSGALG00000016955	0.000840232		ENSGALG00000009415	0.000198707	1	ENSGALG00000015027	0.000251272
ENSGALG00000012986	0.000205789		ENSGALG00000012956	0.00369478		ENSGALG00000014267	0.000477194		ENSGALG00000002818	0.00615199		ENSGALG00000008645	0.0163406		ENSGALG00000001965	0.00386381		ENSGALG00000014568	0.000843313		ENSGALG00000006982	0.000199691	1	ENSGALG00000009788	0.000251774
ENSGALG00000005662	0.000207379		ENSGALG00000015689	0.00372058		ENSGALG00000002690	0.000481754		ENSGALG00000005354	0.00616295		ENSGALG00000015185	0.0166749		ENSGALG00000031519	0.00387737		ENSGALG00000021180	0.000848958		ENSGALG00000001407	0.0001998	1	ENSGALG00000004578	0.000252362
ENSGALG00000032207	0.000208007		ENSGALG00000010158	0.00372105		ENSGALG00000007203	0.000482024		ENSGALG00000001529	0.0061696		ENSGALG00000029419	0.0168131		ENSGALG00000005120	0.00389279		ENSGALG00000000775	0.000854116		ENSGALG00000008613	0.000200895	1	ENSGALG00000010077	0.000253566
ENSGALG00000011992	0.00021		ENSGALG00000028512	0.00379262		ENSGALG00000011400	0.000483968		ENSGALG00000009621	0.00617309		ENSGALG00000005598	0.0168444		ENSGALG00000005391	0.0038989		ENSGALG00000003941	0.000858558		ENSGALG00000016058	0.000200989	1	ENSGALG00000011660	0.000255457
ENSGALG00000013489	0.000210411		ENSGALG00000009570	0.00379765		ENSGALG00000002554	0.000484496		ENSGALG00000013002	0.00617547		ENSGALG00000002119	0.0168465		ENSGALG00000003445	0.00390488		ENSGALG00000006731	0.000861955		ENSGALG00000015511	0.00020123	1	ENSGALG00000003942	0.000256427
ENSGALG00000029319	0.0002116		ENSGALG00000027492	0.00380088		ENSGALG00000013627	0.000485371		ENSGALG00000005745	0.00618906		ENSGALG00000008513	0.0168577		ENSGALG00000005551	0.0039069		ENSGALG00000016547	0.000865104		ENSGALG00000002900	0.000202332	1	ENSGALG00000000777	0.000256558
ENSGALG00000001616	0.000213042		ENSGALG00000006561	0.00381161		ENSGALG00000006144	0.000487509		ENSGALG00000027950	0.0061901		ENSGALG00000020729	0.0169149		ENSGALG00000011953	0.00391058		ENSGALG00000015235	0.000870708		ENSGALG00000025851	0.000202997	1	ENSGALG00000030027	0.000258881
ENSGALG00000009821	0.000214893		ENSGALG00000001165	0.00381737		ENSGALG00000023806	0.000489		ENSGALG00000006197	0.00619474		ENSGALG00000027262	0.0169483		ENSGALG00000009012	0.0039136		ENSGALG00000003085	0.000872024		ENSGALG00000008473	0.00020364	1	ENSGALG00000009179	0.000259297
ENSGALG00000008370	0.000217112		ENSGALG00000028906	0.00382252		ENSGALG00000008916	0.000491709		ENSGALG00000002723	0.00621653		ENSGALG00000014791	0.0170716		ENSGALG00000012076	0.00392751		ENSGALG00000004687	0.000874816		ENSGALG00000031117	0.000204702	1	ENSGALG00000016412	0.000259722
ENSGALG00000007346	0.000217869		ENSGALG00000026834	0.00383206		ENSGALG00000007663	0.000494007		ENSGALG00000007435	0.00622033		ENSGALG00000002394	0.0170775		ENSGALG00000000589	0.00396535		ENSGALG00000030028	0.000878158		ENSGALG00000009325	0.000206566	1	ENSGALG00000032316	0.000259839
ENSGALG00000026600	0.000219451		ENSGALG00000002060	0.00384007		ENSGALG00000012662	0.000494357		ENSGALG00000006663	0.00624113		ENSGALG00000014575	0.0170946		ENSGALG00000016477	0.00397672		ENSGALG00000004112	0.000879979		ENSGALG00000011993	0.000208026	1	ENSGALG00000005441	0.000262116
ENSGALG00000008624	0.000220658		ENSGALG00000032156	0.00384317		ENSGALG00000029390	0.000495088		ENSGALG00000008621	0.00625201		ENSGALG00000006969	0.017102		ENSGALG00000006382	0.00397883		ENSGALG00000007878	0.00088013		ENSGALG00000028250	0.000208331	1	ENSGALG00000011522	0.000264098
ENSGALG00000001658	0.000222082		ENSGALG00000006782	0.00384323		ENSGALG00000031163	0.000496019		ENSGALG00000013907	0.00626118		ENSGALG00000000215	0.0171083		ENSGALG00000004869	0.00399817		ENSGALG00000008211	0.000880567		ENSGALG00000014819	0.000209007	1	ENSGALG00000010700	0.00026504
ENSGALG00000030313	0.000222334		ENSGALG00000009229	0.00384449		ENSGALG00000029533	0.000500735		ENSGALG00000026448	0.00628349		ENSGALG00000003568	0.0171415		ENSGALG00000011457	0.00401468		ENSGALG00000008624	0.000881068		ENSGALG00000012629	0.000209627	1	ENSGALG00000002622	0.000266158
ENSGALG00000009222	0.000222847		ENSGALG00000011432	0.00384527		ENSGALG00000014121	0.000501771		ENSGALG00000008951	0.00628703		ENSGALG00000007260	0.0171662		ENSGALG00000011361	0.00403518		ENSGALG00000003391	0.000881394		ENSGALG00000015377	0.000210304	1	ENSGALG00000029836	0.000267328
ENSGALG00000002699	0.000223152		ENSGALG00000008086	0.00384862		ENSGALG00000027786	0.00050257		ENSGALG00000009024	0.00629779		ENSGALG00000007262	0.0172583		ENSGALG00000016543	0.00404501		ENSGALG00000003921	0.000883453		ENSGALG00000016794	0.000211174	1	ENSGALG00000012396	0.000270929
ENSGALG00000025862	0.000223278		ENSGALG00000004205	0.0038508		ENSGALG00000004437	0.000504972		ENSGALG00000031408	0.0063054		ENSGALG00000014957	0.0172744		ENSGALG00000011434	0.00408518		ENSGALG00000011320	0.000888927		ENSGALG00000010762	0.000211699	1	ENSGALG00000013005	0.00027184
ENSGALG00000016662	0.000223948		ENSGALG00000028227	0.00385368		ENSGALG00000009865	0.000505468		ENSGALG00000006649	0.00630897		ENSGALG00000032149	0.0172815		ENSGALG00000028254	0.00409224		ENSGALG00000016345	0.00089845		ENSGALG00000003973	0.000211839	1	ENSGALG00000006392	0.000273285
ENSGALG00000012429	0.000224429		ENSGALG00000006630	0.00387242		ENSGALG00000012380	0.000507253		ENSGALG00000020939	0.00632142		ENSGALG00000008445	0.0173102		ENSGALG00000007237	0.00409347		ENSGALG00000017159	0.000900722		ENSGALG00000002667	0.000212279	1	ENSGALG00000004174	0.000275081
ENSGALG00000016673	0.00022502		ENSGALG00000002893	0.00388657		ENSGALG00000015040	0.000509262		ENSGALG00000016930	0.00632762		ENSGALG00000012379	0.017366		ENSGALG00000001437	0.0041108		ENSGALG00000014899	0.00090265		ENSGALG00000008459	0.000212689	1	ENSGALG00000004860	0.000275828
ENSGALG00000002018	0.000225321		ENSGALG00000008111	0.00389231		ENSGALG00000005626	0.000509898		ENSGALG00000015864	0.0063664		ENSGALG00000003433	0.0173795		ENSGALG00000013889	0.00411093		ENSGALG00000013441	0.000903146		ENSGALG00000009886	0.000212757	1	ENSGALG00000005524	0.000275961
ENSGALG00000007170	0.000227809		ENSGALG00000011171	0.00389749		ENSGALG00000002426	0.000510752		ENSGALG00000008614	0.00636948		ENSGALG00000006901	0.0173929		ENSGALG00000007716	0.00411219		ENSGALG00000017042	0.000904849		ENSGALG00000011621	0.000217504	1	ENSGALG00000015414	0.000276263
ENSGALG00000010140	0.000228201		ENSGALG00000002222	0.00390691		ENSGALG00000003457	0.000519315		ENSGALG00000001845	0.00638084		ENSGALG00000002952	0.0174008		ENSGALG00000000227	0.00411776		ENSGALG00000006691	0.000905113		ENSGALG00000001048	0.000217729	1	ENSGALG00000017357	0.000276309
ENSGALG00000006331	0.000229412		ENSGALG00000005236	0.00394787		ENSGALG00000026373	0.000522483		ENSGALG00000008236	0.00646592		ENSGALG00000014859	0.0174034		ENSGALG00000016843	0.0041197		ENSGALG00000006689	0.000912408		ENSGALG00000012367	0.000217902	1	ENSGALG00000028471	0.000283136
ENSGALG00000013784	0.00023089		ENSGALG00000020590	0.00395424		ENSGALG00000001697	0.000526234		ENSGALG00000002774	0.00649219		ENSGALG00000004598	0.0174481		ENSGALG00000031214	0.0041356		ENSGALG00000015951	0.000912514		ENSGALG00000026639	0.000219272	1	ENSGALG00000000812	0.000283479
ENSGALG00000015969	0.000231336		ENSGALG00000003445	0.00395979		ENSGALG00000021869	0.000527343		ENSGALG00000001647	0.0065397		ENSGALG00000027562	0.0174903		ENSGALG00000013406	0.00414912		ENSGALG00000004657	0.000920924		ENSGALG00000003689	0.000220076	1	ENSGALG00000003195	0.000289332
ENSGALG00000009154	0.000231575		ENSGALG00000015407	0.00396218		ENSGALG00000031380	0.000528741		ENSGALG00000004573	0.00655		ENSGALG00000015409	0.0175674		ENSGALG00000001740	0.00415094		ENSGALG00000032287	0.000922656		ENSGALG00000011251	0.000220399	1	ENSGALG00000012754	0.0002902
ENSGALG00000006657	0.000232178		ENSGALG00000017039	0.003997		ENSGALG00000008425	0.000529885		ENSGALG00000007191	0.00655672		ENSGALG00000006950	0.0175938		ENSGALG00000015547	0.00416991		ENSGALG00000011562	0.000925797		ENSGALG00000017553	0.000221795	1	ENSGALG00000003045	0.00029235
ENSGALG00000028629	0.000232881		ENSGALG00000002922	0.00401156		ENSGALG00000021378	0.000531394		ENSGALG00000008175	0.00657139		ENSGALG00000002139	0.0176026		ENSGALG00000000151	0.00419759		ENSGALG00000002854	0.000929192		ENSGALG00000008176	0.000222472	1	ENSGALG00000008621	0.000293316
ENSGALG00000004710	0.000232958		ENSGALG00000028499	0.00401947		ENSGALG00000001529	0.000532235		ENSGALG00000010674	0.00657328		ENSGALG00000005321	0.0176262		ENSGALG00000003249	0.00420891		ENSGALG00000001618	0.000934428		ENSGALG00000006868	0.000222736	1	ENSGALG00000021647	0.000294188
ENSGALG00000008813	0.000233624		ENSGALG00000010047	0.0040212		ENSGALG00000012956	0.00053492		ENSGALG00000013573	0.00658573		ENSGALG00000028879	0.0177402		ENSGALG00000003322	0.00422701		ENSGALG00000016098	0.000934492		ENSGALG00000006942	0.000225427	1	ENSGALG00000032430	0.000294718
ENSGALG00000027561	0.000234295		ENSGALG00000009158	0.00402985		ENSGALG00000007205	0.000540645		ENSGALG00000012763	0.00659166		ENSGALG00000017329	0.0177494		ENSGALG00000005922	0.00422929		ENSGALG00000005000	0.000935149		ENSGALG00000016456	0.000225554	1	ENSGALG00000009601	0.0002951
ENSGALG00000004288	0.000235594		ENSGALG00000008270	0.0040307		ENSGALG00000006113	0.000543698		ENSGALG00000001975	0.00659309		ENSGALG00000017218	0.0177816		ENSGALG00000017239	0.00424634		ENSGALG00000029001	0.000944552		ENSGALG00000002450	0.000228577	1	ENSGALG00000009154	0.000296332
ENSGALG00000007788	0.000236373		ENSGALG00000003258	0.00403368		ENSGALG00000012229	0.000547395		ENSGALG00000015935	0.00660389		ENSGALG00000013999	0.0178225		ENSGALG00000011304	0.0042588		ENSGALG00000015437	0.0009457		ENSGALG00000003256	0.000229295	1	ENSGALG00000004801	0.000296814
ENSGALG00000005845	0.000236798		ENSGALG00000012480	0.00407076		ENSGALG00000006655	0.000547609		ENSGALG00000019716	0.00660553		ENSGALG00000002856	0.0179002		ENSGALG00000007408	0.00427181		ENSGALG00000007272	0.000946176		ENSGALG00000004850	0.00023121	1	ENSGALG00000009024	0.000297216
ENSGALG00000007291	0.000237059		ENSGALG00000006652	0.00407083		ENSGALG00000014023	0.000548229		ENSGALG00000009494	0.00664301		ENSGALG00000014391	0.0179128		ENSGALG00000003354	0.00428547		ENSGALG00000001977	0.000946828		ENSGALG00000015833	0.00023275	1	ENSGALG00000014899	0.000297278
ENSGALG00000004661	0.000238128		ENSGALG00000012098	0.00407426		ENSGALG00000008912	0.000550475		ENSGALG00000010978	0.00667302		ENSGALG00000010027	0.0179795		ENSGALG00000001341	0.00431635		ENSGALG00000012688	0.000950836		ENSGALG00000008274	0.000233785	1	ENSGALG00000003941	0.000300486
ENSGALG00000001024	0.00023904		ENSGALG00000031282	0.00407529		ENSGALG00000000793	0.00055361		ENSGALG00000007508	0.00670166		ENSGALG00000009286	0.0179858		ENSGALG00000012074	0.00432769		ENSGALG00000029599	0.000952141		ENSGALG00000015708	0.000236597	1	ENSGALG00000005614	0.000301218
ENSGALG00000004106	0.000240801		ENSGALG00000008614	0.00409315		ENSGALG00000005338	0.00055578		ENSGALG00000026182	0.00671363		ENSGALG00000003391	0.0179988		ENSGALG00000003261	0.00433064		ENSGALG00000031582	0.000964314		ENSGALG00000006047	0.000238385	1	ENSGALG00000016545	0.000305659
ENSGALG00000004801	0.000242263		ENSGALG00000012338	0.00409448		ENSGALG00000002765	0.000556013		ENSGALG00000009500	0.0067319		ENSGALG00000007383	0.0179998		ENSGALG00000000081	0.00436185		ENSGALG00000009002	0.00096827		ENSGALG00000022909	0.000242947	1	ENSGALG00000007695	0.000309643
ENSGALG00000012483	0.000243198		ENSGALG00000015288	0.00409573		ENSGALG00000015141	0.000566344		ENSGALG00000007659	0.00673706		ENSGALG00000031440	0.0180319		ENSGALG00000016687	0.00439717		ENSGALG00000015904	0.000973749		ENSGALG00000007393	0.000243407	1	ENSGALG00000015683	0.000312061
ENSGALG00000007863	0.000245737		ENSGALG00000024094	0.00412233		ENSGALG00000012570	0.000569331		ENSGALG00000005021	0.00674928		ENSGALG00000007027	0.0180932		ENSGALG00000016425	0.00440363		ENSGALG00000002562	0.00097704		ENSGALG00000008293	0.000244637	1	ENSGALG00000004263	0.000315217
ENSGALG00000006867	0.000246854		ENSGALG00000014821	0.0041227		ENSGALG00000029135	0.000571706		ENSGALG00000029789	0.00675486		ENSGALG00000015580	0.0181162		ENSGALG00000006372	0.00442948		ENSGALG00000012341	0.000978152		ENSGALG00000001420	0.000246371	1	ENSGALG00000001025	0.000315524
ENSGALG00000027925	0.000246953		ENSGALG00000001693	0.00418885		ENSGALG00000023364	0.000573093		ENSGALG00000009642	0.00679896		ENSGALG00000016911	0.0181242		ENSGALG00000004661	0.00443542		ENSGALG00000005391	0.000984049		ENSGALG00000028537	0.000247891	1	ENSGALG00000014023	0.000315896
ENSGALG00000001779	0.000248063		ENSGALG00000012795	0.00419229		ENSGALG00000023703	0.000575871		ENSGALG00000007434	0.00680104		ENSGALG00000010016	0.0181837		ENSGALG00000018700	0.00443919		ENSGALG00000006876	0.00098736		ENSGALG00000010055	0.000247923	1	ENSGALG00000007791	0.000316784
ENSGALG00000010152	0.000248837		ENSGALG00000006109	0.00419591		ENSGALG00000005441	0.000577263		ENSGALG00000006702	0.00680566		ENSGALG00000006571	0.0182323		ENSGALG00000006205	0.0044597		ENSGALG00000001407	0.000987779		ENSGALG00000001330	0.000248891	1	ENSGALG00000004523	0.000317216
ENSGALG00000007785	0.000249639		ENSGALG00000016996	0.00420263		ENSGALG00000007932	0.000578841		ENSGALG00000031978	0.00683619		ENSGALG00000005713	0.018297		ENSGALG00000012177	0.00446007		ENSGALG00000007170	0.000988586		ENSGALG00000019719	0.000249575	1	ENSGALG00000011813	0.000317256
ENSGALG00000015152	0.000251953		ENSGALG00000014573	0.00421439		ENSGALG00000022813	0.00057951		ENSGALG00000009480	0.00685794		ENSGALG00000004375	0.0183762		ENSGALG00000009491	0.00449459		ENSGALG00000029672	0.000992258		ENSGALG00000031448	0.000251418	1	ENSGALG00000007098	0.000317886
ENSGALG00000002294	0.000252353		ENSGALG00000000906	0.00421706		ENSGALG00000003781	0.00058006		ENSGALG00000026225	0.00691952		ENSGALG00000010193	0.0184105		ENSGALG00000017002	0.00451516		ENSGALG00000003185	0.000995785		ENSGALG00000005909	0.000251581	1	ENSGALG00000006473	0.000318113
ENSGALG00000000946	0.000253278		ENSGALG00000015995	0.00424131		ENSGALG00000031244	0.000580244		ENSGALG00000004171	0.00692476		ENSGALG00000014526	0.01845		ENSGALG00000007185	0.00452765		ENSGALG00000003400	0.000997848		ENSGALG00000007075	0.000252626	1	ENSGALG00000013372	0.000318438
ENSGALG00000012956	0.000254642		ENSGALG00000005997	0.00425318		ENSGALG00000031565	0.000581433		ENSGALG00000014868	0.00694383		ENSGALG00000015908	0.0184605		ENSGALG00000031131	0.00453213		ENSGALG00000006707	0.000997972		ENSGALG00000005046	0.000253446	1	ENSGALG00000011569	0.000321311
ENSGALG00000004055	0.000255318		ENSGALG00000015598	0.00426257		ENSGALG00000000156	0.000584797		ENSGALG00000007709	0.00696216		ENSGALG00000026902	0.0185027		ENSGALG00000007246	0.00456933		ENSGALG00000001252	0.00100251		ENSGALG00000004333	0.000255575	1	ENSGALG00000005140	0.000321616
ENSGALG00000015611	0.000256022		ENSGALG00000025884	0.00429175		ENSGALG00000013858	0.000588363		ENSGALG00000032307	0.00696265		ENSGALG00000027429	0.0185073		ENSGALG00000006344	0.00461939		ENSGALG00000015519	0.00101731		ENSGALG00000007170	0.000256639	1	ENSGALG00000002162	0.000323565
ENSGALG00000014819	0.000256926		ENSGALG00000001655	0.00429841		ENSGALG00000031582	0.000590595		ENSGALG00000027579	0.00697423		ENSGALG00000013931	0.0186771		ENSGALG00000016259	0.00466787		ENSGALG00000008963	0.00101875		ENSGALG00000015388	0.000257219	1	ENSGALG00000030022	0.000325176
ENSGALG00000002364	0.000257285		ENSGALG00000017217	0.0043131		ENSGALG00000015190	0.000591354		ENSGALG00000002198	0.00697637		ENSGALG00000004902	0.0187251		ENSGALG00000004587	0.0046779		ENSGALG00000014683	0.00101934		ENSGALG00000010624	0.000260589	1	ENSGALG00000002430	0.000325243
ENSGALG00000031973	0.000257303		ENSGALG00000030677	0.00434962		ENSGALG00000007785	0.00059855		ENSGALG00000002703	0.00697891		ENSGALG00000006639	0.0187344		ENSGALG00000019553	0.00468457		ENSGALG00000012754	0.00102089		ENSGALG00000012237	0.00026059	1	ENSGALG00000029298	0.000325644
ENSGALG00000020316	0.00025786		ENSGALG00000008714	0.00435975		ENSGALG00000030147	0.000603441		ENSGALG00000010478	0.00698555		ENSGALG00000004239	0.0187866		ENSGALG00000021364	0.00468886		ENSGALG00000006403	0.0010297		ENSGALG00000029175	0.00026207	1	ENSGALG00000013143	0.000326922
ENSGALG00000004581	0.000257872		ENSGALG00000004251	0.00436042		ENSGALG00000003601	0.000605142		ENSGALG00000011290	0.00701208		ENSGALG00000015056	0.0188073		ENSGALG00000011697	0.00472617		ENSGALG00000004460	0.00103312		ENSGALG00000001473	0.000263351	1	ENSGALG00000001420	0.00032782
ENSGALG00000006695	0.000258764		ENSGALG00000012702	0.00436322		ENSGALG00000011354	0.000607526		ENSGALG00000005441	0.00702665		ENSGALG00000010681	0.0188646		ENSGALG00000021340	0.00473015		ENSGALG00000013535	0.00104179		ENSGALG00000005968	0.000264039	1	ENSGALG00000012787	0.000336366
ENSGALG00000007023	0.000259984		ENSGALG00000005425	0.00437008		ENSGALG00000006598	0.000607878		ENSGALG00000001407	0.00703077		ENSGALG00000024094	0.0188752		ENSGALG00000003792	0.0047338		ENSGALG00000016500	0.0010425		ENSGALG00000006174	0.000266869	1	ENSGALG00000013297	0.000336814
ENSGALG00000012264	0.000262352		ENSGALG00000016823	0.00438717		ENSGALG00000014261	0.000607898		ENSGALG00000003876	0.00706869		ENSGALG00000013143	0.0189647		ENSGALG00000030200	0.00473587		ENSGALG00000013189	0.00104905		ENSGALG00000000151	0.000266946	1	ENSGALG00000001616	0.000337086
ENSGALG00000003702	0.000262526		ENSGALG00000012444	0.00440594		ENSGALG00000012367	0.00061065		ENSGALG00000029586	0.00707653		ENSGALG00000004082	0.0189662		ENSGALG00000015635	0.00474178		ENSGALG00000010124	0.00105277		ENSGALG00000000476	0.000267474	1	ENSGALG00000005095	0.000337802
ENSGALG00000024082	0.000264044		ENSGALG00000015951	0.00441318		ENSGALG00000004003	0.000613128		ENSGALG00000020528	0.00708069		ENSGALG00000001223	0.0189753		ENSGALG00000011878	0.00475369		ENSGALG00000007707	0.00105732		ENSGALG00000011036	0.000268117	1	ENSGALG00000001076	0.000337869
ENSGALG00000006715	0.000264196		ENSGALG00000032366	0.00441975		ENSGALG00000010793	0.000613308		ENSGALG00000009858	0.00709595		ENSGALG00000021634	0.0191554		ENSGALG00000013883	0.00476828		ENSGALG00000009839	0.00106467		ENSGALG00000002622	0.000270521	1	ENSGALG00000001639	0.000339942
ENSGALG00000017319	0.00026427		ENSGALG00000008944	0.00445438		ENSGALG00000006560	0.000614977		ENSGALG00000016609	0.00710859		ENSGALG00000005782	0.0191981		ENSGALG00000011917	0.00477045		ENSGALG00000006237	0.00107057		ENSGALG00000016443	0.000272025	1	ENSGALG00000015742	0.000340933
ENSGALG00000001790	0.000264721		ENSGALG00000016649	0.00446138		ENSGALG00000010789	0.00061648		ENSGALG00000011019	0.00710971		ENSGALG00000009936	0.0192078		ENSGALG00000016433	0.00479721		ENSGALG00000012546	0.00107266		ENSGALG00000016988	0.000272586	1	ENSGALG00000004353	0.000341222
ENSGALG00000005321	0.000265016		ENSGALG00000003562	0.00447457		ENSGALG00000007673	0.000619589		ENSGALG00000014011	0.00719091		ENSGALG00000010461	0.0194119		ENSGALG00000010051	0.00479932		ENSGALG00000009823	0.00107336		ENSGALG00000004286	0.000273737	1	ENSGALG00000016042	0.000341543
ENSGALG00000009286	0.00026691		ENSGALG00000015014	0.00447532		ENSGALG00000015033	0.000622479		ENSGALG00000006974	0.00719449		ENSGALG00000025796	0.0195036		ENSGALG00000008701	0.00480361		ENSGALG00000012049	0.00107894		ENSGALG00000014516	0.000274263	1	ENSGALG00000003799	0.000342063
ENSGALG00000026999	0.000267863		ENSGALG00000015688	0.0044904		ENSGALG00000027950	0.000626505		ENSGALG00000009945	0.00722047		ENSGALG00000024485	0.0195211		ENSGALG00000010649	0.00480398		ENSGALG00000003753	0.00108147		ENSGALG00000024486	0.000279406	1	ENSGALG00000006758	0.000344647
ENSGALG00000004045	0.000268022		ENSGALG00000017129	0.00454046		ENSGALG00000002818	0.000627754		ENSGALG00000006876	0.00724953		ENSGALG00000011180	0.0196221		ENSGALG00000006461	0.00480936		ENSGALG00000006787	0.00108886		ENSGALG00000013929	0.000279919	1	ENSGALG00000006068	0.000345355
ENSGALG00000008506	0.000269484		ENSGALG00000000864	0.00454087		ENSGALG00000019316	0.000628991		ENSGALG00000031684	0.00725397		ENSGALG00000012579	0.0197446		ENSGALG00000009740	0.00481923		ENSGALG00000012739	0.00108962		ENSGALG00000008037	0.000281507	1	ENSGALG00000007012	0.000346724
ENSGALG00000003118	0.000270254		ENSGALG00000025999	0.0045925		ENSGALG00000010428	0.000641114		ENSGALG00000006757	0.00727747		ENSGALG00000016259	0.0197821		ENSGALG00000011566	0.00483317		ENSGALG00000008997	0.00109563		ENSGALG00000007470	0.000285097	1	ENSGALG00000005767	0.000346783
ENSGALG00000001655	0.000270734		ENSGALG00000007326	0.00459299		ENSGALG00000011993	0.000641726		ENSGALG00000002179	0.00733258		ENSGALG00000009681	0.019784		ENSGALG00000005694	0.00483683		ENSGALG00000008890	0.00109735		ENSGALG00000010202	0.000286504	1	ENSGALG00000017129	0.000347226
ENSGALG00000028871	0.000272936		ENSGALG00000025851	0.00462606		ENSGALG00000010581	0.000642767		ENSGALG00000009320	0.00733517		ENSGALG00000005071	0.0198846		ENSGALG00000001462	0.00484136		ENSGALG00000007808	0.00110111		ENSGALG00000031293	0.000287495	1	ENSGALG00000016278	0.00034885
ENSGALG00000009315	0.000273832		ENSGALG00000003972	0.00471878		ENSGALG00000006688	0.000644604		ENSGALG00000009990	0.00738114		ENSGALG00000003702	0.019895		ENSGALG00000011298	0.00484254		ENSGALG00000012444	0.00110471		ENSGALG00000007169	0.000288202	1	ENSGALG00000002492	0.000350123
ENSGALG00000004161	0.000275189		ENSGALG00000004052	0.00473931		ENSGALG00000013768	0.000648993		ENSGALG00000009738	0.00739131		ENSGALG00000002803	0.0199232		ENSGALG00000008236	0.00484897		ENSGALG00000004932	0.00110576		ENSGALG00000016998	0.00028881	1	ENSGALG00000008010	0.000350177
ENSGALG00000006062	0.000276499		ENSGALG00000002362	0.00473957		ENSGALG00000030460	0.000650073		ENSGALG00000004009	0.00752543		ENSGALG00000016636	0.0199272		ENSGALG00000016988	0.00485838		ENSGALG00000009595	0.00111615		ENSGALG00000021275	0.000289448	1	ENSGALG00000001555	0.000350265
ENSGALG00000017229	0.000278678		ENSGALG00000001433	0.00474348		ENSGALG00000007101	0.000650671		ENSGALG00000029996	0.00752795		ENSGALG00000001837	0.0200048		ENSGALG00000001823	0.00486083		ENSGALG00000011394	0.00112525		ENSGALG00000017389	0.000291667	1	ENSGALG00000027785	0.000350641
ENSGALG00000010179	0.000279097		ENSGALG00000015155	0.00477014		ENSGALG00000021679	0.000654373		ENSGALG00000009916	0.00753149		ENSGALG00000012968	0.0200872		ENSGALG00000011426	0.00489637		ENSGALG00000012956	0.00112978		ENSGALG00000013022	0.000292913	1	ENSGALG00000012898	0.000351213
ENSGALG00000030034	0.000279116		ENSGALG00000008403	0.00479421		ENSGALG00000012067	0.000661337		ENSGALG00000014026	0.00754889		ENSGALG00000012345	0.0201857		ENSGALG00000014138	0.00492269		ENSGALG00000016392	0.00113025		ENSGALG00000003457	0.000293862	1	ENSGALG00000009282	0.000351732
ENSGALG00000000699	0.000280131		ENSGALG00000010122	0.00482442		ENSGALG00000012216	0.000662208		ENSGALG00000016578	0.0075592		ENSGALG00000010131	0.0201868		ENSGALG00000013090	0.00493193		ENSGALG00000026715	0.00113037		ENSGALG00000005465	0.000294014	1	ENSGALG00000007474	0.000352716
ENSGALG00000004714	0.000283012		ENSGALG00000011128	0.00483065		ENSGALG00000029292	0.000668149		ENSGALG00000010762	0.00756882		ENSGALG00000010023	0.020213		ENSGALG00000007097	0.00493608		ENSGALG00000005525	0.00113547		ENSGALG00000013867	0.000296968	1	ENSGALG00000014903	0.000353221
ENSGALG00000008187	0.00028626		ENSGALG00000005846	0.00483409		ENSGALG00000017611	0.000668723		ENSGALG00000016965	0.00757973		ENSGALG00000032499	0.0202425		ENSGALG00000005241	0.00494759		ENSGALG00000003297	0.00114371		ENSGALG00000007533	0.00029769	1	ENSGALG00000031693	0.000357455
ENSGALG00000007470	0.000291935		ENSGALG00000008946	0.00488249		ENSGALG00000007961	0.00067052		ENSGALG00000009553	0.00761161		ENSGALG00000017120	0.0203961		ENSGALG00000006561	0.0049492		ENSGALG00000020419	0.0011468		ENSGALG00000015821	0.000298172	1	ENSGALG00000003948	0.00036031
ENSGALG00000007606	0.000294253		ENSGALG00000014819	0.00490841		ENSGALG00000001013	0.000673408		ENSGALG00000007298	0.00769423		ENSGALG00000012299	0.0205019		ENSGALG00000006877	0.00497297		ENSGALG00000016795	0.00115009		ENSGALG00000011309	0.000298225	1	ENSGALG00000005525	0.000360556
ENSGALG00000007396	0.00029552		ENSGALG00000006471	0.00491428		ENSGALG00000000699	0.000675135		ENSGALG00000012703	0.00770047		ENSGALG00000014242	0.0205108		ENSGALG00000016692	0.00498735		ENSGALG00000005284	0.00115178		ENSGALG00000016067	0.000302532	1	ENSGALG00000000195	0.000361231
ENSGALG00000005931	0.000295572		ENSGALG00000009369	0.00492102		ENSGALG00000003596	0.000676227		ENSGALG00000028935	0.00770902		ENSGALG00000012540	0.0206055		ENSGALG00000012039	0.0049883		ENSGALG00000030436	0.00115353		ENSGALG00000003966	0.000303013	1	ENSGALG00000029047	0.000361788
ENSGALG00000013069	0.000295879		ENSGALG00000009759	0.00492275		ENSGALG00000014464	0.000676863		ENSGALG00000005904	0.0077397		ENSGALG00000031525	0.0206443		ENSGALG00000029260	0.00500064		ENSGALG00000008873	0.0011539		ENSGALG00000011652	0.000303373	1	ENSGALG00000014953	0.000363526
ENSGALG00000011475	0.000299122		ENSGALG00000030357	0.00492411		ENSGALG00000004959	0.000677385		ENSGALG00000011833	0.00781519		ENSGALG00000008418	0.0206674		ENSGALG00000032239	0.00500478		ENSGALG00000012396	0.00116231		ENSGALG00000009925	0.000304583	1	ENSGALG00000028774	0.000363633
ENSGALG00000008667	0.000299342		ENSGALG00000015030	0.00494666		ENSGALG00000015235	0.000679318		ENSGALG00000001387	0.00783529		ENSGALG00000011445	0.0206738		ENSGALG00000028063	0.00500867		ENSGALG00000012684	0.00116274		ENSGALG00000007608	0.000305382	1	ENSGALG00000004198	0.000365064
ENSGALG00000028774	0.000301196		ENSGALG00000015884	0.00497501		ENSGALG00000004841	0.000681746		ENSGALG00000014209	0.00785637		ENSGALG00000029999	0.0206867		ENSGALG00000014023	0.00501098		ENSGALG00000001702	0.00116843		ENSGALG00000002346	0.000305839	1	ENSGALG00000007636	0.000365286
ENSGALG00000003340	0.0003021		ENSGALG00000001714	0.00498527		ENSGALG00000014069	0.000682229		ENSGALG00000002023	0.00789049		ENSGALG00000013034	0.0207059		ENSGALG00000004943	0.00505443		ENSGALG00000000011	0.00118001		ENSGALG00000013737	0.000306823	1	ENSGALG00000029292	0.000366148
ENSGALG00000003321	0.00030485		ENSGALG00000005643	0.00498766		ENSGALG00000012137	0.000686557		ENSGALG00000011274	0.00792754		ENSGALG00000008537	0.0207629		ENSGALG00000002854	0.00507444		ENSGALG00000014189	0.00119038		ENSGALG00000003572	0.000311788	1	ENSGALG00000010485	0.00036624
ENSGALG00000010255	0.000305839		ENSGALG00000012709	0.00502014		ENSGALG00000004268	0.000690161		ENSGALG00000010196	0.00793352		ENSGALG00000009147	0.020797		ENSGALG00000016050	0.005103		ENSGALG00000010900	0.00119236		ENSGALG00000005283	0.000314746	1	ENSGALG00000016622	0.000371903
ENSGALG00000016259	0.000310054		ENSGALG00000009254	0.00504737		ENSGALG00000006409	0.000691824		ENSGALG00000001597	0.0079426		ENSGALG00000000934	0.0208088		ENSGALG00000009847	0.00510965		ENSGALG00000015204	0.00119618		ENSGALG00000009300	0.000315301	1	ENSGALG00000002066	0.000377405
ENSGALG00000008926	0.000310359		ENSGALG00000000802	0.00505651		ENSGALG00000009848	0.000692824		ENSGALG00000004965	0.00795829		ENSGALG00000014954	0.0209437		ENSGALG00000009983	0.00513375		ENSGALG00000001684	0.00119734		ENSGALG00000006507	0.000318036	1	ENSGALG00000005541	0.000377807
ENSGALG00000013143	0.00031291		ENSGALG00000008454	0.00507633		ENSGALG00000006520	0.000693716		ENSGALG00000015450	0.0079895		ENSGALG00000005678	0.0209901		ENSGALG00000011314	0.00514537		ENSGALG00000008357	0.00120362		ENSGALG00000014970	0.0003188	1	ENSGALG00000017330	0.000378543
ENSGALG00000008551	0.000314293		ENSGALG00000013824	0.00508305		ENSGALG00000030396	0.000695703		ENSGALG00000019894	0.00800097		ENSGALG00000030450	0.0210176		ENSGALG00000009035	0.00522458		ENSGALG00000004195	0.00120475		ENSGALG00000005530	0.000319404	1	ENSGALG00000029006	0.000378864
ENSGALG00000016690	0.000314919		ENSGALG00000002881	0.00509448		ENSGALG00000027561	0.000703242		ENSGALG00000002371	0.00801039		ENSGALG00000011395	0.0211024		ENSGALG00000001309	0.00527934		ENSGALG00000011813	0.00121298		ENSGALG00000008382	0.000319472	1	ENSGALG00000027410	0.00037959
ENSGALG00000008176	0.000314999		ENSGALG00000011190	0.00512485		ENSGALG00000011239	0.000715018		ENSGALG00000003429	0.00812256		ENSGALG00000004813	0.0211424		ENSGALG00000015446	0.00528553		ENSGALG00000002706	0.0012194		ENSGALG00000016605	0.000319612	1	ENSGALG00000031175	0.000379998
ENSGALG00000006670	0.00031543		ENSGALG00000006197	0.00514241		ENSGALG00000009795	0.000717075		ENSGALG00000008198	0.00813285		ENSGALG00000025886	0.0212266		ENSGALG00000005042	0.00529177		ENSGALG00000010957	0.00122032		ENSGALG00000015020	0.000320573	1	ENSGALG00000016768	0.000380642
ENSGALG00000017524	0.000315966		ENSGALG00000009451	0.0051485		ENSGALG00000013069	0.000718653		ENSGALG00000021117	0.00814052		ENSGALG00000011735	0.0212336		ENSGALG00000010839	0.00532773		ENSGALG00000012048	0.0012249		ENSGALG00000012239	0.00032065	1	ENSGALG00000013639	0.00038134
ENSGALG00000003807	0.000316112		ENSGALG00000010304	0.00515407		ENSGALG00000016289	0.000720976		ENSGALG00000005391	0.00817976		ENSGALG00000028230	0.0212477		ENSGALG00000007585	0.00533815		ENSGALG00000005309	0.00123017		ENSGALG00000004587	0.000324249	1	ENSGALG00000008076	0.000381401
ENSGALG00000003354	0.000319416		ENSGALG00000006096	0.00516079		ENSGALG00000014668	0.000723706		ENSGALG00000027629	0.00818437		ENSGALG00000031243	0.021313		ENSGALG00000010793	0.00534021		ENSGALG00000008974	0.00123791		ENSGALG00000010152	0.000324597	1	ENSGALG00000019794	0.000381883
ENSGALG00000009107	0.00031997		ENSGALG00000008838	0.0051622		ENSGALG00000001883	0.000725472		ENSGALG00000028762	0.00823598		ENSGALG00000010401	0.0214613		ENSGALG00000004236	0.00534245		ENSGALG00000016358	0.00124083		ENSGALG00000014784	0.000325137	1	ENSGALG00000010286	0.000382242
ENSGALG00000017330	0.000320287		ENSGALG00000017084	0.00516972		ENSGALG00000009158	0.000728919		ENSGALG00000002739	0.00824494		ENSGALG00000021225	0.0215636		ENSGALG00000004176	0.00535652		ENSGALG00000002179	0.00124242		ENSGALG00000010314	0.00032517	1	ENSGALG00000009985	0.000382986
ENSGALG00000001103	0.00032149		ENSGALG00000010049	0.00520391		ENSGALG00000017062	0.000729631		ENSGALG00000032305	0.00824918		ENSGALG00000001722	0.0216133		ENSGALG00000007569	0.00538438		ENSGALG00000009254	0.00125217		ENSGALG00000014537	0.000326801	1	ENSGALG00000008220	0.000383103
ENSGALG00000003293	0.000322286		ENSGALG00000014468	0.00521689		ENSGALG00000009248	0.000730485		ENSGALG00000011436	0.00826611		ENSGALG00000019921	0.0216848		ENSGALG00000005638	0.00540386		ENSGALG00000007956	0.0012522		ENSGALG00000025938	0.000332445	1	ENSGALG00000011272	0.000386713
ENSGALG00000004663	0.000322793		ENSGALG00000017207	0.00521919		ENSGALG00000004431	0.00073207		ENSGALG00000008819	0.00828128		ENSGALG00000010035	0.0217105		ENSGALG00000009634	0.00540467		ENSGALG00000009586	0.0012578		ENSGALG00000012345	0.000332457	1	ENSGALG00000007404	0.000387883
ENSGALG00000030055	0.000323705		ENSGALG00000026999	0.00524508		ENSGALG00000009440	0.000735191		ENSGALG00000020419	0.00829082		ENSGALG00000032365	0.0218349		ENSGALG00000013603	0.00540833		ENSGALG00000011379	0.0012595		ENSGALG00000015040	0.000340197	1	ENSGALG00000012426	0.000390101
ENSGALG00000008146	0.000324253		ENSGALG00000005969	0.00526959		ENSGALG00000029817	0.00073562		ENSGALG00000006390	0.0083149		ENSGALG00000015006	0.0218379		ENSGALG00000016098	0.00541472		ENSGALG00000013191	0.00126355		ENSGALG00000027190	0.000342264	1	ENSGALG00000004581	0.000393434
ENSGALG00000007766	0.000324672		ENSGALG00000009651	0.00531108		ENSGALG00000031890	0.000738499		ENSGALG00000013824	0.00832488		ENSGALG00000000249	0.0218768		ENSGALG00000006385	0.00542189		ENSGALG00000015414	0.00126458		ENSGALG00000001309	0.000344653	1	ENSGALG00000015978	0.000394099
ENSGALG00000020449	0.000324761		ENSGALG00000003434	0.00531128		ENSGALG00000000608	0.00074353		ENSGALG00000000233	0.00833873		ENSGALG00000004104	0.0218941		ENSGALG00000015372	0.00546634		ENSGALG00000005893	0.00126469		ENSGALG00000004121	0.000346084	1	ENSGALG00000010879	0.000396116
ENSGALG00000005704	0.000324894		ENSGALG00000008053	0.00531601		ENSGALG00000009983	0.000750963		ENSGALG00000030436	0.00834402		ENSGALG00000011885	0.021899		ENSGALG00000005423	0.00546871		ENSGALG00000013793	0.00127607		ENSGALG00000004259	0.000347481	1	ENSGALG00000007045	0.000400634
ENSGALG00000009856	0.000325909		ENSGALG00000010837	0.00532024		ENSGALG00000003775	0.000752105		ENSGALG00000027835	0.0084139		ENSGALG00000007435	0.021933		ENSGALG00000003217	0.00547401		ENSGALG00000004228	0.00128764		ENSGALG00000016481	0.000347591	1	ENSGALG00000008470	0.000401438
ENSGALG00000007707	0.000326485		ENSGALG00000012468	0.00532893		ENSGALG00000014540	0.000753772		ENSGALG00000015396	0.00843716		ENSGALG00000016576	0.0219451		ENSGALG00000001025	0.00547748		ENSGALG00000012876	0.0012941		ENSGALG00000015605	0.000348038	1	ENSGALG00000012355	0.000402118
ENSGALG00000010246	0.000332843		ENSGALG00000030291	0.00536067		ENSGALG00000003353	0.000758787		ENSGALG00000014749	0.00843881		ENSGALG00000025977	0.0219587		ENSGALG00000027093	0.00547972		ENSGALG00000003807	0.00130364		ENSGALG00000002846	0.000349658	1	ENSGALG00000012017	0.000404278
ENSGALG00000005882	0.000333245		ENSGALG00000008051	0.00536134		ENSGALG00000017329	0.00075961		ENSGALG00000011442	0.00845239		ENSGALG00000012039	0.0220668		ENSGALG00000016974	0.00549233		ENSGALG00000020569	0.00130677		ENSGALG00000031265	0.000349961	1	ENSGALG00000001419	0.000404599
ENSGALG00000001572	0.000338095		ENSGALG00000027410	0.005362		ENSGALG00000010177	0.000772951		ENSGALG00000012227	0.0084573		ENSGALG00000014335	0.0220802		ENSGALG00000006763	0.00549736		ENSGALG00000005329	0.00130724		ENSGALG00000009730	0.000352866	1	ENSGALG00000007356	0.00040672
ENSGALG00000007162	0.000338755		ENSGALG00000020747	0.00541248		ENSGALG00000017129	0.000773171		ENSGALG00000017062	0.00848443		ENSGALG00000012153	0.0221107		ENSGALG00000025755	0.00558963		ENSGALG00000002267	0.00130854		ENSGALG00000008545	0.000353536	1	ENSGALG00000015036	0.000409279
ENSGALG00000009592	0.000341561		ENSGALG00000014984	0.00541823		ENSGALG00000006695	0.000774025		ENSGALG00000016500	0.0084977		ENSGALG00000008421	0.0221337		ENSGALG00000014236	0.00559489		ENSGALG00000028871	0.00130927		ENSGALG00000002621	0.000355824	1	ENSGALG00000027152	0.000410832
ENSGALG00000015204	0.000342961		ENSGALG00000012395	0.00543335		ENSGALG00000005259	0.000777161		ENSGALG00000023131	0.00850157		ENSGALG00000007351	0.0221574		ENSGALG00000020729	0.00559792		ENSGALG00000001073	0.00130965		ENSGALG00000001779	0.000356309	1	ENSGALG00000004323	0.000416385
ENSGALG00000006179	0.000343227		ENSGALG00000006392	0.00543918		ENSGALG00000001603	0.000777475		ENSGALG00000008369	0.00855082		ENSGALG00000008150	0.02218		ENSGALG00000026674	0.00561655		ENSGALG00000025747	0.00131405		ENSGALG00000012017	0.000357098	1	ENSGALG00000016361	0.000417089
ENSGALG00000013352	0.000343744		ENSGALG00000020741	0.00546297		ENSGALG00000004474	0.000777792		ENSGALG00000031487	0.00865324		ENSGALG00000012638	0.0222636		ENSGALG00000008875	0.00563105		ENSGALG00000011280	0.00132726		ENSGALG00000001639	0.000358272	1	ENSGALG00000002954	0.000418341
ENSGALG00000008786	0.000345211		ENSGALG00000011465	0.00548087		ENSGALG00000029480	0.000782923		ENSGALG00000007582	0.0086664		ENSGALG00000030703	0.0222847		ENSGALG00000012126	0.00564008		ENSGALG00000029508	0.00133264		ENSGALG00000010579	0.000358576	1	ENSGALG00000016105	0.000418733
ENSGALG00000004705	0.00034612		ENSGALG00000004355	0.00550389		ENSGALG00000031940	0.000784605		ENSGALG00000026999	0.00871279		ENSGALG00000002551	0.0223892		ENSGALG00000004841	0.00565119		ENSGALG00000016361	0.00133382		ENSGALG00000010847	0.000358765	1	ENSGALG00000008162	0.000420835
ENSGALG00000017137	0.000346566		ENSGALG00000010988	0.00550978		ENSGALG00000028971	0.000785912		ENSGALG00000002659	0.00874986		ENSGALG00000026241	0.0224717		ENSGALG00000009483	0.00566301		ENSGALG00000029999	0.00134365		ENSGALG00000028774	0.000360578	1	ENSGALG00000026796	0.000422002
ENSGALG00000015344	0.000349441		ENSGALG00000002107	0.00552802		ENSGALG00000016768	0.000790434		ENSGALG00000000581	0.00878554		ENSGALG00000009795	0.022513		ENSGALG00000007267	0.00566969		ENSGALG00000016605	0.00135192		ENSGALG00000002294	0.00036094	1	ENSGALG00000008538	0.000423849
ENSGALG00000031238	0.000349507		ENSGALG00000023348	0.00552943		ENSGALG00000011498	0.00079744		ENSGALG00000005329	0.00882847		ENSGALG00000015800	0.0225337		ENSGALG00000017362	0.00569116		ENSGALG00000014935	0.0013616		ENSGALG00000015025	0.000361657	1	ENSGALG00000011625	0.000424545
ENSGALG00000016227	0.000349664		ENSGALG00000016456	0.00554162		ENSGALG00000009495	0.000800312		ENSGALG00000008436	0.00884103		ENSGALG00000005637	0.0225613		ENSGALG00000014182	0.00570857		ENSGALG00000015812	0.00136287		ENSGALG00000005660	0.000361738	1	ENSGALG00000007150	0.00042487
ENSGALG00000010055	0.000349712		ENSGALG00000007302	0.00556204		ENSGALG00000003153	0.000803169		ENSGALG00000008291	0.00884649		ENSGALG00000002467	0.022565		ENSGALG00000007015	0.00573761		ENSGALG00000003304	0.00136798		ENSGALG00000030540	0.000361901	1	ENSGALG00000001024	0.000427507
ENSGALG00000003991	0.000351657		ENSGALG00000009325	0.00556435		ENSGALG00000006966	0.000806153		ENSGALG00000005608	0.00886875		ENSGALG00000015770	0.0225845		ENSGALG00000007059	0.00580429		ENSGALG00000029897	0.00136913		ENSGALG00000010446	0.000362767	1	ENSGALG00000029508	0.00043055
ENSGALG00000012339	0.000351831		ENSGALG00000007508	0.00558187		ENSGALG00000029047	0.000818603		ENSGALG00000004112	0.00887528		ENSGALG00000006648	0.0226829		ENSGALG00000009890	0.00581764		ENSGALG00000008162	0.0013787		ENSGALG00000030920	0.000363853	1	ENSGALG00000008747	0.000430811
ENSGALG00000010199	0.000353165		ENSGALG00000006974	0.00560235		ENSGALG00000005683	0.00081966		ENSGALG00000012245	0.00887958		ENSGALG00000009900	0.0228335		ENSGALG00000003572	0.0058531		ENSGALG00000001540	0.00137987		ENSGALG00000003079	0.000366304	1	ENSGALG00000032413	0.000434158
ENSGALG00000005230	0.000353539		ENSGALG00000006372	0.00560926		ENSGALG00000005132	0.000820477		ENSGALG00000008013	0.00891171		ENSGALG00000010921	0.0228596		ENSGALG00000028155	0.00585737		ENSGALG00000001171	0.00138524		ENSGALG00000008551	0.000367328	1	ENSGALG00000015688	0.000434933
ENSGALG00000003849	0.000358429		ENSGALG00000002294	0.00561143		ENSGALG00000014569	0.000826005		ENSGALG00000005687	0.00891715		ENSGALG00000007253	0.0228982		ENSGALG00000002363	0.00586324		ENSGALG00000016893	0.00138674		ENSGALG00000009507	0.000368355	1	ENSGALG00000015367	0.000438077
ENSGALG00000015935	0.000358797		ENSGALG00000015258	0.00562773		ENSGALG00000011569	0.00082781		ENSGALG00000014267	0.00891864		ENSGALG00000032469	0.0229165		ENSGALG00000002301	0.00586688		ENSGALG00000006351	0.00139324		ENSGALG00000005882	0.000371766	1	ENSGALG00000031542	0.000438682
ENSGALG00000005979	0.00036237		ENSGALG00000031450	0.00564357		ENSGALG00000014485	0.000830422		ENSGALG00000014747	0.00892336		ENSGALG00000015286	0.0230095		ENSGALG00000003923	0.00587158		ENSGALG00000009336	0.00140593		ENSGALG00000006877	0.000371939	1	ENSGALG00000012587	0.000438968
ENSGALG00000014513	0.000363132		ENSGALG00000008735	0.00565555		ENSGALG00000015665	0.000831685		ENSGALG00000005840	0.00894158		ENSGALG00000014443	0.0230102		ENSGALG00000009276	0.00590569		ENSGALG00000007914	0.00140697		ENSGALG00000032400	0.000376923	1	ENSGALG00000031164	0.000439512
ENSGALG00000016485	0.00036536		ENSGALG00000012546	0.00566185		ENSGALG00000015554	0.000834164		ENSGALG00000017047	0.00896325		ENSGALG00000005403	0.0230795		ENSGALG00000026978	0.00591621		ENSGALG00000013916	0.00140701		ENSGALG00000005662	0.000377106	1	ENSGALG00000011190	0.000439568
ENSGALG00000011182	0.000365704		ENSGALG00000002263	0.00567211		ENSGALG00000030324	0.000837839		ENSGALG00000014570	0.00899627		ENSGALG00000013951	0.0231221		ENSGALG00000017201	0.00594651		ENSGALG00000002591	0.00141178		ENSGALG00000011354	0.00037802	1	ENSGALG00000010991	0.000440885
ENSGALG00000008459	0.000366322		ENSGALG00000011280	0.00567498		ENSGALG00000030034	0.000842689		ENSGALG00000004581	0.00899904		ENSGALG00000017246	0.0231542		ENSGALG00000012658	0.00596972		ENSGALG00000003047	0.00141227		ENSGALG00000000129	0.000378735	1	ENSGALG00000029837	0.000441306
ENSGALG00000005527	0.000366447		ENSGALG00000002375	0.00568291		ENSGALG00000014784	0.000844599		ENSGALG00000017218	0.00905374		ENSGALG00000015033	0.0232874		ENSGALG00000013232	0.0059808		ENSGALG00000007161	0.00141299		ENSGALG00000005888	0.000381509	1	ENSGALG00000010152	0.000443118
ENSGALG00000000783	0.00036901		ENSGALG00000002515	0.00571805		ENSGALG00000009850	0.000845592		ENSGALG00000008136	0.00907812		ENSGALG00000004416	0.0233451		ENSGALG00000007736	0.00598252		ENSGALG00000016911	0.00141953		ENSGALG00000001602	0.00038208	1	ENSGALG00000007409	0.000445862
ENSGALG00000010315	0.000370348		ENSGALG00000029435	0.00575073		ENSGALG00000000146	0.000845859		ENSGALG00000011904	0.00909951		ENSGALG00000008434	0.0233546		ENSGALG00000014485	0.00599249		ENSGALG00000010427	0.00142903		ENSGALG00000011524	0.000382809	1	ENSGALG00000030857	0.000451355
ENSGALG00000005809	0.00037275		ENSGALG00000011329	0.00575276		ENSGALG00000011439	0.000852179		ENSGALG00000007808	0.00911145		ENSGALG00000006856	0.0233874		ENSGALG00000016639	0.00601448		ENSGALG00000009012	0.00142954		ENSGALG00000015451	0.00038288	1	ENSGALG00000011149	0.000455633
ENSGALG00000005713	0.000373125		ENSGALG00000019355	0.00575658		ENSGALG00000009107	0.000853201		ENSGALG00000017200	0.0091131		ENSGALG00000014490	0.0233894		ENSGALG00000010940	0.00601813		ENSGALG00000003118	0.00143495		ENSGALG00000013489	0.00038569	1	ENSGALG00000010140	0.000455717
ENSGALG00000021340	0.000376662		ENSGALG00000007431	0.00576241		ENSGALG00000002761	0.00085326		ENSGALG00000006516	0.00911485		ENSGALG00000011505	0.0234488		ENSGALG00000006047	0.00602486		ENSGALG00000002276	0.00144031		ENSGALG00000003295	0.000386048	1	ENSGALG00000012919	0.000456603
ENSGALG00000017042	0.000376662		ENSGALG00000008432	0.00579783		ENSGALG00000021688	0.000853582		ENSGALG00000004740	0.00911808		ENSGALG00000001283	0.0234536		ENSGALG00000001750	0.00603151		ENSGALG00000014648	0.00144766		ENSGALG00000000905	0.000388786	1	ENSGALG00000006332	0.000460607
ENSGALG00000011254	0.00038048		ENSGALG00000013879	0.00580366		ENSGALG00000013205	0.000865678		ENSGALG00000003434	0.00913189		ENSGALG00000023335	0.0235967		ENSGALG00000005468	0.00603532		ENSGALG00000017171	0.00145121		ENSGALG00000004874	0.000390253	1	ENSGALG00000021340	0.000461221
ENSGALG00000005367	0.000381309		ENSGALG00000000764	0.00581109		ENSGALG00000007144	0.000865759		ENSGALG00000001234	0.00914376		ENSGALG00000015306	0.0236202		ENSGALG00000012956	0.00607376		ENSGALG00000002414	0.00145656		ENSGALG00000029390	0.000393407	1	ENSGALG00000007396	0.00046166
ENSGALG00000029721	0.000383856		ENSGALG00000021843	0.00586009		ENSGALG00000003299	0.000869947		ENSGALG00000010623	0.00914579		ENSGALG00000008285	0.023657		ENSGALG00000029378	0.00619247		ENSGALG00000011354	0.00146213		ENSGALG00000015712	0.000394934	1	ENSGALG00000006872	0.000462153
ENSGALG00000013244	0.000384876		ENSGALG00000029915	0.00590108		ENSGALG00000000764	0.000872142		ENSGALG00000006561	0.00916436		ENSGALG00000005314	0.0236676		ENSGALG00000001918	0.00621114		ENSGALG00000030702	0.00146351		ENSGALG00000002107	0.000395337	1	ENSGALG00000008778	0.000463277
ENSGALG00000003447	0.000385645		ENSGALG00000014976	0.00591276		ENSGALG00000010942	0.000872822		ENSGALG00000013603	0.0091675		ENSGALG00000006934	0.0236756		ENSGALG00000010201	0.00627847		ENSGALG00000013824	0.00146621		ENSGALG00000016289	0.0003959	1	ENSGALG00000003155	0.000463502
ENSGALG00000016419	0.000388676		ENSGALG00000008272	0.00593339		ENSGALG00000013143	0.00087338		ENSGALG00000003950	0.00918935		ENSGALG00000009680	0.023691		ENSGALG00000015742	0.00628191		ENSGALG00000007162	0.00147868		ENSGALG00000005527	0.000399424	1	ENSGALG00000000875	0.000474111
ENSGALG00000001718	0.000393528		ENSGALG00000006037	0.00593697		ENSGALG00000000883	0.000880351		ENSGALG00000003430	0.00919544		ENSGALG00000005840	0.0237041		ENSGALG00000032145	0.00629003		ENSGALG00000010136	0.00148628		ENSGALG00000000769	0.000399735	1	ENSGALG00000010350	0.000474501
ENSGALG00000002689	0.000393784		ENSGALG00000007507	0.00594861		ENSGALG00000029449	0.000880569		ENSGALG00000028567	0.00924198		ENSGALG00000003349	0.0237231		ENSGALG00000008354	0.00629772		ENSGALG00000011626	0.00148746		ENSGALG00000009248	0.000399843	1	ENSGALG00000006179	0.000475659
ENSGALG00000027768	0.000398602		ENSGALG00000010275	0.00594981		ENSGALG00000002622	0.00088461		ENSGALG00000003438	0.00925172		ENSGALG00000000564	0.0237773		ENSGALG00000008460	0.00630248		ENSGALG00000004534	0.00149022		ENSGALG00000007878	0.000408363	1	ENSGALG00000016823	0.000475992
ENSGALG00000006301	0.000398983		ENSGALG00000008557	0.00596039		ENSGALG00000007419	0.000889654		ENSGALG00000012199	0.00926408		ENSGALG00000021843	0.0238265		ENSGALG00000016412	0.00636728		ENSGALG00000014410	0.00149183		ENSGALG00000013863	0.000412601	1	ENSGALG00000008234	0.000478021
ENSGALG00000000875	0.000400057		ENSGALG00000003572	0.00596886		ENSGALG00000009505	0.00089092		ENSGALG00000029343	0.0092679		ENSGALG00000030542	0.0238488		ENSGALG00000010976	0.00637105		ENSGALG00000005468	0.00149251		ENSGALG00000028629	0.000414207	1	ENSGALG00000015699	0.000478185
ENSGALG00000002554	0.000400571		ENSGALG00000004286	0.00597694		ENSGALG00000027096	0.000891003		ENSGALG00000029915	0.00929273		ENSGALG00000002769	0.0238957		ENSGALG00000002064	0.00641187		ENSGALG00000005208	0.00149397		ENSGALG00000016622	0.000416555	1	ENSGALG00000015616	0.000479504
ENSGALG00000011419	0.000401786		ENSGALG00000011511	0.00601072		ENSGALG00000008620	0.000894476		ENSGALG00000031590	0.00929295		ENSGALG00000006802	0.0239499		ENSGALG00000016736	0.00641255		ENSGALG00000005909	0.00149565		ENSGALG00000001467	0.000416604	1	ENSGALG00000005248	0.000480722
ENSGALG00000013627	0.000404627		ENSGALG00000004039	0.00602307		ENSGALG00000031918	0.000895407		ENSGALG00000005506	0.00931107		ENSGALG00000003272	0.0239828		ENSGALG00000000541	0.00643048		ENSGALG00000002836	0.00150218		ENSGALG00000031424	0.000420626	1	ENSGALG00000005487	0.000484869
ENSGALG00000014716	0.000408407		ENSGALG00000006947	0.00604748		ENSGALG00000005077	0.000899196		ENSGALG00000016485	0.00935572		ENSGALG00000014971	0.0240522		ENSGALG00000008905	0.00643642		ENSGALG00000007253	0.00150327		ENSGALG00000008051	0.000421028	1	ENSGALG00000016995	0.000487687
ENSGALG00000002656	0.000409123		ENSGALG00000011434	0.00605723		ENSGALG00000012986	0.000899441		ENSGALG00000016415	0.00936582		ENSGALG00000005622	0.0240704		ENSGALG00000030511	0.00647171		ENSGALG00000012208	0.00150496		ENSGALG00000015519	0.000422647	1	ENSGALG00000006942	0.00049034
ENSGALG00000002818	0.000411245		ENSGALG00000015547	0.00606906		ENSGALG00000003492	0.000901845		ENSGALG00000012787	0.00938714		ENSGALG00000023294	0.0241143		ENSGALG00000015833	0.00649661		ENSGALG00000016052	0.00150557		ENSGALG00000008107	0.00042277	1	ENSGALG00000002397	0.000490737
ENSGALG00000012222	0.000413175		ENSGALG00000012688	0.00607831		ENSGALG00000007215	0.000907221		ENSGALG00000025199	0.00939802		ENSGALG00000026192	0.0242553		ENSGALG00000010579	0.00650244		ENSGALG00000030411	0.00150557		ENSGALG00000010971	0.000423622	1	ENSGALG00000012067	0.000492341
ENSGALG00000031263	0.00041488		ENSGALG00000001652	0.00608961		ENSGALG00000003226	0.000911393		ENSGALG00000005121	0.00940685		ENSGALG00000007821	0.0242785		ENSGALG00000016965	0.00650279		ENSGALG00000024485	0.00150935		ENSGALG00000000150	0.000423807	1	ENSGALG00000008172	0.000492424
ENSGALG00000013969	0.000422243		ENSGALG00000001613	0.00611297		ENSGALG00000001038	0.000913679		ENSGALG00000009791	0.00943234		ENSGALG00000005280	0.0242805		ENSGALG00000010270	0.00650548		ENSGALG00000027035	0.00151436		ENSGALG00000002159	0.000424574	1	ENSGALG00000014974	0.000492844
ENSGALG00000005030	0.000424708		ENSGALG00000016910	0.00611446		ENSGALG00000011280	0.000915187		ENSGALG00000006613	0.00944386		ENSGALG00000007481	0.0244379		ENSGALG00000016363	0.00657212		ENSGALG00000007519	0.00151575		ENSGALG00000008953	0.000425437	1	ENSGALG00000002145	0.000492889
ENSGALG00000026367	0.000425241		ENSGALG00000014981	0.00612471		ENSGALG00000030406	0.000915233		ENSGALG00000012007	0.0094648		ENSGALG00000032260	0.0244446		ENSGALG00000001774	0.00657708		ENSGALG00000010743	0.00152483		ENSGALG00000004469	0.000426371	1	ENSGALG00000014668	0.000494651
ENSGALG00000011035	0.000425922		ENSGALG00000009668	0.00614126		ENSGALG00000032031	0.000915248		ENSGALG00000028304	0.00949878		ENSGALG00000028147	0.0245406		ENSGALG00000004268	0.00659193		ENSGALG00000031139	0.00153078		ENSGALG00000009733	0.000427348	1	ENSGALG00000004112	0.00049643
ENSGALG00000007409	0.000432246		ENSGALG00000022980	0.00615431		ENSGALG00000004949	0.000916291		ENSGALG00000003447	0.00951935		ENSGALG00000025937	0.0246927		ENSGALG00000014995	0.00659839		ENSGALG00000012034	0.00153342		ENSGALG00000017090	0.000428048	1	ENSGALG00000007075	0.000498808
ENSGALG00000010942	0.000433203		ENSGALG00000001774	0.00617186		ENSGALG00000010747	0.000916982		ENSGALG00000013253	0.0095552		ENSGALG00000001434	0.0247007		ENSGALG00000009975	0.00664327		ENSGALG00000028026	0.00153706		ENSGALG00000008066	0.00042808	1	ENSGALG00000016811	0.000501147
ENSGALG00000012629	0.000435888		ENSGALG00000014768	0.00618786		ENSGALG00000031164	0.000917247		ENSGALG00000007302	0.00957893		ENSGALG00000004557	0.0247044		ENSGALG00000032028	0.00664895		ENSGALG00000008320	0.00154312		ENSGALG00000010428	0.000429043	1	ENSGALG00000012579	0.000502154
ENSGALG00000030084	0.000436079		ENSGALG00000027564	0.00619858		ENSGALG00000032577	0.000918412		ENSGALG00000004583	0.00964205		ENSGALG00000003722	0.0247286		ENSGALG00000027126	0.00665016		ENSGALG00000008346	0.00154465		ENSGALG00000010649	0.000429421	1	ENSGALG00000025454	0.00050223
ENSGALG00000030540	0.000437476		ENSGALG00000004841	0.00620409		ENSGALG00000013952	0.000921497		ENSGALG00000011208	0.00967625		ENSGALG00000001239	0.0247607		ENSGALG00000011623	0.00666802		ENSGALG00000001341	0.00157918		ENSGALG00000003839	0.000429546	1	ENSGALG00000010211	0.000502925
ENSGALG00000001309	0.00043865		ENSGALG00000013756	0.00622345		ENSGALG00000017462	0.000937782		ENSGALG00000003265	0.00968262		ENSGALG00000011434	0.024767		ENSGALG00000008890	0.00667991		ENSGALG00000008549	0.00158732		ENSGALG00000006617	0.000434319	1	ENSGALG00000016481	0.000507116
ENSGALG00000004959	0.000442371		ENSGALG00000010768	0.00625125		ENSGALG00000004980	0.000938285		ENSGALG00000016340	0.00970626		ENSGALG00000006787	0.0248023		ENSGALG00000006979	0.00668177		ENSGALG00000002616	0.00159001		ENSGALG00000004106	0.00043494	1	ENSGALG00000005465	0.000507373
ENSGALG00000016920	0.000442437		ENSGALG00000030502	0.00629151		ENSGALG00000012298	0.000940295		ENSGALG00000011562	0.00972302		ENSGALG00000006137	0.0248121		ENSGALG00000029576	0.00670822		ENSGALG00000005961	0.00159212		ENSGALG00000026736	0.000438843	1	ENSGALG00000030605	0.000508171
ENSGALG00000028627	0.000443329		ENSGALG00000014485	0.00630925		ENSGALG00000014773	0.000940829		ENSGALG00000001431	0.00972307		ENSGALG00000004048	0.0248209		ENSGALG00000010200	0.006728		ENSGALG00000006783	0.0015938		ENSGALG00000003568	0.000439513	1	ENSGALG00000008944	0.000515316
ENSGALG00000010611	0.000443938		ENSGALG00000004693	0.00631031		ENSGALG00000012874	0.000941417		ENSGALG00000011280	0.00973261		ENSGALG00000015471	0.024834		ENSGALG00000003601	0.00675182		ENSGALG00000002769	0.00159493		ENSGALG00000008007	0.000440129	1	ENSGALG00000002532	0.000517407
ENSGALG00000014703	0.000445541		ENSGALG00000010942	0.00631077		ENSGALG00000012237	0.000945778		ENSGALG00000005948	0.00974048		ENSGALG00000010349	0.0248632		ENSGALG00000002769	0.00675536		ENSGALG00000007045	0.00159647		ENSGALG00000015480	0.000441153	1	ENSGALG00000005598	0.000527991
ENSGALG00000007520	0.000447312		ENSGALG00000017112	0.00631084		ENSGALG00000030379	0.000946846		ENSGALG00000008016	0.00975142		ENSGALG00000012709	0.0248881		ENSGALG00000013858	0.00676085		ENSGALG00000004239	0.00159756		ENSGALG00000005487	0.000443984	1	ENSGALG00000014753	0.00052895
ENSGALG00000015301	0.000447745		ENSGALG00000031387	0.00632603		ENSGALG00000006657	0.00094871		ENSGALG00000006392	0.00977174		ENSGALG00000001557	0.0249959		ENSGALG00000008501	0.00679017		ENSGALG00000019087	0.00161038		ENSGALG00000008506	0.000446777	1	ENSGALG00000031163	0.000529216
ENSGALG00000012117	0.00044821		ENSGALG00000015572	0.00633155		ENSGALG00000012230	0.000952629		ENSGALG00000015441	0.00981286		ENSGALG00000000397	0.0250409		ENSGALG00000002157	0.00682072		ENSGALG00000017235	0.00161178		ENSGALG00000015935	0.000451652	1	ENSGALG00000004037	0.000532465
ENSGALG00000016501	0.000448559		ENSGALG00000023335	0.00636267		ENSGALG00000005140	0.00095328		ENSGALG00000030376	0.00981565		ENSGALG00000008009	0.0250549		ENSGALG00000029498	0.00683717		ENSGALG00000005643	0.0016134		ENSGALG00000002144	0.000452428	1	ENSGALG00000011770	0.000536608
ENSGALG00000013437	0.00044988		ENSGALG00000007364	0.00636532		ENSGALG00000006861	0.000954425		ENSGALG00000002908	0.00981762		ENSGALG00000004806	0.0251728		ENSGALG00000002606	0.0068463		ENSGALG00000003245	0.00161648		ENSGALG00000003771	0.000452921	1	ENSGALG00000031960	0.000538126
ENSGALG00000001583	0.000452134		ENSGALG00000030280	0.00639465		ENSGALG00000032087	0.00095459		ENSGALG00000005134	0.00987402		ENSGALG00000023882	0.0252166		ENSGALG00000002189	0.00689018		ENSGALG00000001697	0.00162828		ENSGALG00000032349	0.000454315	1	ENSGALG00000001682	0.000538491
ENSGALG00000026864	0.000455843		ENSGALG00000031590	0.00640716		ENSGALG00000002336	0.000956789		ENSGALG00000031343	0.009877		ENSGALG00000010592	0.0252738		ENSGALG00000006860	0.00690416		ENSGALG00000016059	0.00162833		ENSGALG00000012127	0.000459116	1	ENSGALG00000032161	0.000539074
ENSGALG00000015025	0.00045612		ENSGALG00000002262	0.00641503		ENSGALG00000009012	0.000957853		ENSGALG00000006372	0.00993688		ENSGALG00000002980	0.0253251		ENSGALG00000009314	0.00690773		ENSGALG00000006327	0.00162878		ENSGALG00000005140	0.000459443	1	ENSGALG00000015409	0.000540694
ENSGALG00000006312	0.000457852		ENSGALG00000015344	0.00641743		ENSGALG00000003181	0.000962284		ENSGALG00000015795	0.00994055		ENSGALG00000002587	0.0253656		ENSGALG00000012761	0.00695782		ENSGALG00000028900	0.00163006		ENSGALG00000007817	0.000461819	1	ENSGALG00000005969	0.000541813
ENSGALG00000006144	0.000460355		ENSGALG00000003447	0.00642929		ENSGALG00000029298	0.000964236		ENSGALG00000026517	0.00996924		ENSGALG00000031286	0.0253805		ENSGALG00000007302	0.00696642		ENSGALG00000014508	0.00163323		ENSGALG00000010110	0.000462821	1	ENSGALG00000014222	0.000542119
ENSGALG00000001977	0.000461061		ENSGALG00000006300	0.00646764		ENSGALG00000023517	0.000964276		ENSGALG00000005200	0.00998002		ENSGALG00000025743	0.0254055		ENSGALG00000014981	0.00697208		ENSGALG00000013853	0.00163434		ENSGALG00000011797	0.00046432	1	ENSGALG00000002689	0.000544897
ENSGALG00000010624	0.000462812		ENSGALG00000000513	0.00648539		ENSGALG00000002655	0.00096492		ENSGALG00000011020	0.0100085		ENSGALG00000028801	0.0254133		ENSGALG00000004333	0.00699036		ENSGALG00000015917	0.00163952		ENSGALG00000022440	0.000464536	1	ENSGALG00000013726	0.000547294
ENSGALG00000011298	0.00046742		ENSGALG00000009782	0.00649962		ENSGALG00000000311	0.000969171		ENSGALG00000002375	0.0100119		ENSGALG00000010133	0.0255011		ENSGALG00000015708	0.00700764		ENSGALG00000003260	0.00163971		ENSGALG00000011625	0.000469215	1	ENSGALG00000007808	0.000553555
ENSGALG00000010221	0.000469147		ENSGALG00000015459	0.00652755		ENSGALG00000004871	0.000969496		ENSGALG00000012444	0.0100218		ENSGALG00000002661	0.0255495		ENSGALG00000002880	0.00704726		ENSGALG00000007254	0.00164299		ENSGALG00000010246	0.000469417	1	ENSGALG00000029450	0.00055567
ENSGALG00000006113	0.000470306		ENSGALG00000001852	0.00652789		ENSGALG00000012166	0.000976442		ENSGALG00000004460	0.0100698		ENSGALG00000009052	0.0255848		ENSGALG00000016785	0.0070579		ENSGALG00000026999	0.00166444		ENSGALG00000002198	0.000469825	1	ENSGALG00000029810	0.000555968
ENSGALG00000002336	0.000471647		ENSGALG00000028744	0.00653078		ENSGALG00000015286	0.000977531		ENSGALG00000014915	0.0101192		ENSGALG00000004413	0.025661		ENSGALG00000027909	0.00711361		ENSGALG00000000669	0.00166618		ENSGALG00000009855	0.000471359	1	ENSGALG00000007448	0.000556427
ENSGALG00000004037	0.000476537		ENSGALG00000015519	0.0065309		ENSGALG00000005550	0.000978193		ENSGALG00000008473	0.0101216		ENSGALG00000010279	0.0256768		ENSGALG00000007048	0.00711433		ENSGALG00000008771	0.00168062		ENSGALG00000016806	0.000475237	1	ENSGALG00000006782	0.000557442
ENSGALG00000007507	0.000477518		ENSGALG00000001364	0.00654426		ENSGALG00000031303	0.000980164		ENSGALG00000003046	0.010136		ENSGALG00000003703	0.0259006		ENSGALG00000032489	0.00711519		ENSGALG00000010839	0.00168268		ENSGALG00000004871	0.000477328	1	ENSGALG00000006880	0.000559898
ENSGALG00000025999	0.000479703		ENSGALG00000011046	0.00655884		ENSGALG00000023670	0.000980733		ENSGALG00000015040	0.0101402		ENSGALG00000010359	0.0260379		ENSGALG00000013780	0.00712471		ENSGALG00000008114	0.00168581		ENSGALG00000001038	0.000478974	1	ENSGALG00000030550	0.000561082
ENSGALG00000013646	0.000482866		ENSGALG00000000234	0.00656517		ENSGALG00000012018	0.000984776		ENSGALG00000004783	0.0101692		ENSGALG00000011176	0.0260637		ENSGALG00000028141	0.00713804		ENSGALG00000007205	0.00168867		ENSGALG00000009071	0.000480748	1	ENSGALG00000013189	0.000561105
ENSGALG00000016036	0.000490513		ENSGALG00000015681	0.00657946		ENSGALG00000003195	0.000985748		ENSGALG00000010017	0.0101709		ENSGALG00000004899	0.026075		ENSGALG00000029669	0.0071453		ENSGALG00000006267	0.00169183		ENSGALG00000006250	0.000482232	1	ENSGALG00000026971	0.000564059
ENSGALG00000007533	0.000491363		ENSGALG00000003999	0.00659613		ENSGALG00000016036	0.000986006		ENSGALG00000008480	0.0102157		ENSGALG00000014991	0.0260805		ENSGALG00000009885	0.00714882		ENSGALG00000001024	0.0016982		ENSGALG00000015554	0.000485689	1	ENSGALG00000003786	0.000565917
ENSGALG00000007473	0.000492183		ENSGALG00000000251	0.00661721		ENSGALG00000004288	0.000987142		ENSGALG00000000707	0.0102221		ENSGALG00000026302	0.0261148		ENSGALG00000016691	0.00715922		ENSGALG00000012724	0.0016984		ENSGALG00000015301	0.000490125	1	ENSGALG00000013377	0.000567753
ENSGALG00000009002	0.000497587		ENSGALG00000015854	0.00662039		ENSGALG00000015247	0.000987261		ENSGALG00000001473	0.0102669		ENSGALG00000014464	0.0261222		ENSGALG00000010843	0.00715942		ENSGALG00000011445	0.00171151		ENSGALG00000017326	0.000490192	1	ENSGALG00000011354	0.000568417
ENSGALG00000001480	0.000498195		ENSGALG00000010478	0.00662052		ENSGALG00000031416	0.00098904		ENSGALG00000008714	0.0103153		ENSGALG00000014976	0.0262061		ENSGALG00000020943	0.00719541		ENSGALG00000031663	0.00171277		ENSGALG00000004648	0.000490353	1	ENSGALG00000002002	0.000569916
ENSGALG00000026517	0.000500308		ENSGALG00000030941	0.00663166		ENSGALG00000012219	0.00099644		ENSGALG00000015763	0.0103164		ENSGALG00000005951	0.0262533		ENSGALG00000002200	0.00720032		ENSGALG00000008538	0.00171587		ENSGALG00000002868	0.000490422	1	ENSGALG00000014824	0.000569945
ENSGALG00000005541	0.000500862		ENSGALG00000026516	0.00664889		ENSGALG00000012585	0.000998568		ENSGALG00000005417	0.0103313		ENSGALG00000005139	0.0263065		ENSGALG00000007554	0.00721422		ENSGALG00000024034	0.00171988		ENSGALG00000010120	0.000491979	1	ENSGALG00000029135	0.000573647
ENSGALG00000028517	0.000501118		ENSGALG00000000699	0.00666456		ENSGALG00000008239	0.00100591		ENSGALG00000002056	0.0103573		ENSGALG00000016824	0.026351		ENSGALG00000008482	0.00722471		ENSGALG00000009858	0.00172008		ENSGALG00000001229	0.000494092	1	ENSGALG00000016147	0.000574384
ENSGALG00000005338	0.000503419		ENSGALG00000004009	0.00666756		ENSGALG00000005139	0.00101684		ENSGALG00000006267	0.0103855		ENSGALG00000026445	0.0265908		ENSGALG00000008747	0.00724049		ENSGALG00000029856	0.00172012		ENSGALG00000011481	0.000498653	1	ENSGALG00000006822	0.000575921
ENSGALG00000021378	0.000505064		ENSGALG00000000669	0.00667991		ENSGALG00000016709	0.00101926		ENSGALG00000005054	0.010417		ENSGALG00000011393	0.0266041		ENSGALG00000006520	0.0072419		ENSGALG00000011762	0.0017311		ENSGALG00000012448	0.000499412	1	ENSGALG00000010131	0.000577907
ENSGALG00000042330	0.000506186		ENSGALG00000010611	0.00677301		ENSGALG00000013090	0.00102436		ENSGALG00000014410	0.0104407		ENSGALG00000008018	0.0266065		ENSGALG00000015486	0.00725485		ENSGALG00000011099	0.00173282		ENSGALG00000001564	0.000501481	1	ENSGALG00000008557	0.000582849
ENSGALG00000008482	0.000512594		ENSGALG00000002205	0.00677837		ENSGALG00000007585	0.00102707		ENSGALG00000008821	0.0104465		ENSGALG00000019036	0.0266136		ENSGALG00000026005	0.0072624		ENSGALG00000006912	0.0017559		ENSGALG00000007102	0.000504648	1	ENSGALG00000003322	0.000585227
ENSGALG00000008163	0.000513226		ENSGALG00000003705	0.00678035		ENSGALG00000004324	0.00103073		ENSGALG00000010301	0.0104524		ENSGALG00000002147	0.0266466		ENSGALG00000032143	0.00728293		ENSGALG00000030162	0.00176068		ENSGALG00000002690	0.000509457	1	ENSGALG00000009948	0.00058601
ENSGALG00000004997	0.000513565		ENSGALG00000013780	0.0067827		ENSGALG00000027785	0.00103438		ENSGALG00000032400	0.0104615		ENSGALG00000004523	0.0268137		ENSGALG00000001542	0.00729481		ENSGALG00000014448	0.00176202		ENSGALG00000001883	0.000510328	1	ENSGALG00000006132	0.000587498
ENSGALG00000009061	0.000516065		ENSGALG00000009948	0.00678902		ENSGALG00000013026	0.00103479		ENSGALG00000031762	0.010497		ENSGALG00000009282	0.0268461		ENSGALG00000008546	0.00732708		ENSGALG00000008358	0.00176643		ENSGALG00000007528	0.000513696	1	ENSGALG00000014573	0.000588824
ENSGALG00000028141	0.000516075		ENSGALG00000008168	0.00679477		ENSGALG00000006715	0.00103731		ENSGALG00000030247	0.0105175		ENSGALG00000017018	0.0268524		ENSGALG00000030776	0.00734177		ENSGALG00000003254	0.00176986		ENSGALG00000010774	0.000514625	1	ENSGALG00000014687	0.00059732
ENSGALG00000003438	0.000516516		ENSGALG00000013002	0.00681626		ENSGALG00000005737	0.00104302		ENSGALG00000010891	0.010521		ENSGALG00000013867	0.0268645		ENSGALG00000027506	0.0073464		ENSGALG00000010228	0.00177361		ENSGALG00000008916	0.000514635	1	ENSGALG00000030324	0.000602583
ENSGALG00000006507	0.000516872		ENSGALG00000004893	0.00682596		ENSGALG00000009287	0.00104697		ENSGALG00000005583	0.0105509		ENSGALG00000004705	0.0268666		ENSGALG00000013741	0.00735676		ENSGALG00000004858	0.0017892		ENSGALG00000013858	0.000516106	1	ENSGALG00000009676	0.000604317
ENSGALG00000012256	0.000517171		ENSGALG00000006787	0.0068355		ENSGALG00000005716	0.00104946		ENSGALG00000002651	0.0105779		ENSGALG00000012913	0.0269845		ENSGALG00000015066	0.00735928		ENSGALG00000016676	0.00179325		ENSGALG00000026384	0.000517561	1	ENSGALG00000007470	0.000605555
ENSGALG00000001465	0.000524201		ENSGALG00000005476	0.00686465		ENSGALG00000005770	0.0010527		ENSGALG00000024034	0.0106091		ENSGALG00000027860	0.0271796		ENSGALG00000016224	0.00736993		ENSGALG00000011468	0.00179718		ENSGALG00000020316	0.000517629	1	ENSGALG00000015977	0.000606537
ENSGALG00000025946	0.000526608		ENSGALG00000007582	0.00687529		ENSGALG00000005634	0.00105601		ENSGALG00000002094	0.0106135		ENSGALG00000031129	0.0272227		ENSGALG00000011982	0.00738857		ENSGALG00000003457	0.00180603		ENSGALG00000010674	0.000520446	1	ENSGALG00000008297	0.000607408
ENSGALG00000024449	0.000531926		ENSGALG00000030603	0.0068921		ENSGALG00000009024	0.00106023		ENSGALG00000008945	0.0106316		ENSGALG00000011182	0.0273606		ENSGALG00000003319	0.0074106		ENSGALG00000020590	0.00181031		ENSGALG00000006096	0.000520615	1	ENSGALG00000011239	0.000607504
ENSGALG00000002354	0.000532951		ENSGALG00000030027	0.00689233		ENSGALG00000000616	0.00106254		ENSGALG00000026973	0.0106527		ENSGALG00000001169	0.0274543		ENSGALG00000003886	0.0074184		ENSGALG00000010246	0.00182885		ENSGALG00000003446	0.00052294	1	ENSGALG00000030780	0.000608969
ENSGALG00000007649	0.000533464		ENSGALG00000012579	0.00690347		ENSGALG00000006427	0.00106645		ENSGALG00000003875	0.0107088		ENSGALG00000011898	0.0274669		ENSGALG00000004205	0.00745716		ENSGALG00000027242	0.00183837		ENSGALG00000028119	0.000523402	1	ENSGALG00000002179	0.000610912
ENSGALG00000000669	0.000534323		ENSGALG00000021443	0.00691303		ENSGALG00000009356	0.00106793		ENSGALG00000028026	0.0107185		ENSGALG00000009429	0.0274875		ENSGALG00000015474	0.00747848		ENSGALG00000030396	0.00183887		ENSGALG00000026374	0.000523578	1	ENSGALG00000014716	0.000613015
ENSGALG00000007912	0.000536306		ENSGALG00000012589	0.00695671		ENSGALG00000031916	0.00107051		ENSGALG00000006525	0.0107563		ENSGALG00000012639	0.027563		ENSGALG00000031786	0.00748225		ENSGALG00000008791	0.001851		ENSGALG00000005102	0.000524448	1	ENSGALG00000011811	0.000613243
ENSGALG00000000616	0.000537476		ENSGALG00000003798	0.00702174		ENSGALG00000016442	0.00108095		ENSGALG00000001264	0.0107677		ENSGALG00000003072	0.0275728		ENSGALG00000010284	0.00752777		ENSGALG00000004286	0.00185587		ENSGALG00000029341	0.000527413	1	ENSGALG00000031238	0.000614947
ENSGALG00000024486	0.000539728		ENSGALG00000007914	0.00703902		ENSGALG00000014703	0.00108173		ENSGALG00000008193	0.0107789		ENSGALG00000013932	0.027575		ENSGALG00000010658	0.00754062		ENSGALG00000017119	0.00186867		ENSGALG00000011330	0.000527577	1	ENSGALG00000014935	0.000615588
ENSGALG00000003701	0.000540536		ENSGALG00000031763	0.00713634		ENSGALG00000004806	0.00108198		ENSGALG00000026492	0.0108447		ENSGALG00000030862	0.0275843		ENSGALG00000008421	0.0075468		ENSGALG00000010152	0.00188198		ENSGALG00000010083	0.000527658	1	ENSGALG00000030379	0.00061774
ENSGALG00000008236	0.00054852		ENSGALG00000003935	0.00714939		ENSGALG00000012898	0.00108358		ENSGALG00000006351	0.0108528		ENSGALG00000006697	0.027695		ENSGALG00000015451	0.00755199		ENSGALG00000006077	0.00188366		ENSGALG00000009035	0.000527731	1	ENSGALG00000012342	0.000617762
ENSGALG00000004048	0.000549244		ENSGALG00000001473	0.0071555		ENSGALG00000011419	0.0010846		ENSGALG00000000234	0.0108694		ENSGALG00000012916	0.0278393		ENSGALG00000014614	0.0075523		ENSGALG00000010879	0.00190015		ENSGALG00000002866	0.000530299	1	ENSGALG00000000650	0.000619671
ENSGALG00000007254	0.000552004		ENSGALG00000005248	0.00716458		ENSGALG00000011652	0.00109621		ENSGALG00000004039	0.0108796		ENSGALG00000015645	0.0278809		ENSGALG00000012992	0.00758418		ENSGALG00000009784	0.0019024		ENSGALG00000008011	0.000532356	1	ENSGALG00000012412	0.000620088
ENSGALG00000022622	0.000553079		ENSGALG00000007023	0.00717376		ENSGALG00000008953	0.00109854		ENSGALG00000007549	0.010881		ENSGALG00000007793	0.0279414		ENSGALG00000003781	0.00761092		ENSGALG00000001883	0.00191413		ENSGALG00000004714	0.000538494	1	ENSGALG00000016932	0.00062009
ENSGALG00000012795	0.000555444		ENSGALG00000002452	0.00728		ENSGALG00000014682	0.0010991		ENSGALG00000005651	0.0109172		ENSGALG00000014435	0.0279759		ENSGALG00000004437	0.00761595		ENSGALG00000002954	0.00193529		ENSGALG00000027561	0.000540192	1	ENSGALG00000025747	0.000620287
ENSGALG00000031916	0.000555633		ENSGALG00000027658	0.00728791		ENSGALG00000008873	0.00110293		ENSGALG00000026957	0.0109284		ENSGALG00000002294	0.0279768		ENSGALG00000007252	0.00764494		ENSGALG00000029226	0.00195936		ENSGALG00000012747	0.000541011	1	ENSGALG00000028253	0.000622325
ENSGALG00000009024	0.000559148		ENSGALG00000002424	0.0073247		ENSGALG00000010978	0.00110921		ENSGALG00000016781	0.0109663		ENSGALG00000017282	0.0280054		ENSGALG00000011020	0.00768087		ENSGALG00000012412	0.00196105		ENSGALG00000010481	0.000543937	1	ENSGALG00000016547	0.000622381
ENSGALG00000008287	0.000560758		ENSGALG00000016105	0.0073325		ENSGALG00000016456	0.00111074		ENSGALG00000012117	0.0109692		ENSGALG00000005533	0.0280254		ENSGALG00000016505	0.00768095		ENSGALG00000011770	0.00199399		ENSGALG00000016511	0.000544251	1	ENSGALG00000001758	0.000623626
ENSGALG00000028230	0.000563		ENSGALG00000008618	0.00734829		ENSGALG00000007162	0.00111119		ENSGALG00000004657	0.0109917		ENSGALG00000011375	0.0280705		ENSGALG00000020417	0.00769709		ENSGALG00000016896	0.00199856		ENSGALG00000015842	0.000545759	1	ENSGALG00000012865	0.000625253
ENSGALG00000009593	0.00056349		ENSGALG00000012721	0.00737671		ENSGALG00000000884	0.00111204		ENSGALG00000012849	0.0109957		ENSGALG00000020747	0.028226		ENSGALG00000030602	0.00769928		ENSGALG00000008088	0.00200377		ENSGALG00000006560	0.00054589	1	ENSGALG00000009800	0.000626036
ENSGALG00000004295	0.000563624		ENSGALG00000003767	0.00739268		ENSGALG00000028600	0.00111415		ENSGALG00000002690	0.0110333		ENSGALG00000004342	0.0282738		ENSGALG00000004203	0.00771813		ENSGALG00000021193	0.00201074		ENSGALG00000004952	0.000545924	1	ENSGALG00000010296	0.000629915
ENSGALG00000028949	0.0005646		ENSGALG00000009428	0.00741321		ENSGALG00000009253	0.00111759		ENSGALG00000000806	0.0110441		ENSGALG00000006015	0.0282902		ENSGALG00000003720	0.00773166		ENSGALG00000006421	0.00202606		ENSGALG00000010140	0.00054713	1	ENSGALG00000003447	0.00063052
ENSGALG00000011024	0.000565618		ENSGALG00000002277	0.0074329		ENSGALG00000009615	0.00111999		ENSGALG00000016357	0.0110541		ENSGALG00000004562	0.0282994		ENSGALG00000004528	0.00775132		ENSGALG00000017362	0.00204166		ENSGALG00000003245	0.000547873	1	ENSGALG00000029379	0.000630729
ENSGALG00000015465	0.000581504		ENSGALG00000006049	0.00743757		ENSGALG00000028347	0.00113148		ENSGALG00000003919	0.0110626		ENSGALG00000029270	0.0283166		ENSGALG00000008872	0.00776297		ENSGALG00000032207	0.00204428		ENSGALG00000015152	0.000548576	1	ENSGALG00000000848	0.000634083
ENSGALG00000010743	0.000584004		ENSGALG00000007665	0.00747145		ENSGALG00000016843	0.00113975		ENSGALG00000007404	0.0111023		ENSGALG00000006197	0.0283167		ENSGALG00000016564	0.00779525		ENSGALG00000028140	0.00204965		ENSGALG00000010035	0.000548889	1	ENSGALG00000004952	0.000634431
ENSGALG00000008066	0.000588309		ENSGALG00000026384	0.00751193		ENSGALG00000008415	0.00114547		ENSGALG00000016921	0.0111344		ENSGALG00000006860	0.0283829		ENSGALG00000006755	0.00780148		ENSGALG00000005553	0.00205812		ENSGALG00000013900	0.000548912	1	ENSGALG00000006891	0.000634801
ENSGALG00000009338	0.000589707		ENSGALG00000006237	0.00755337		ENSGALG00000003720	0.00114909		ENSGALG00000005805	0.0111377		ENSGALG00000009369	0.0284324		ENSGALG00000000755	0.00782254		ENSGALG00000029378	0.00205864		ENSGALG00000009526	0.000552339	1	ENSGALG00000012420	0.000636055
ENSGALG00000031947	0.000589744		ENSGALG00000007636	0.00756035		ENSGALG00000005426	0.00115911		ENSGALG00000015196	0.0111411		ENSGALG00000016735	0.0284976		ENSGALG00000001840	0.00782924		ENSGALG00000012013	0.00206355		ENSGALG00000008956	0.000553491	1	ENSGALG00000011309	0.000637378
ENSGALG00000010654	0.000590335		ENSGALG00000009013	0.00758583		ENSGALG00000016443	0.00117532		ENSGALG00000028942	0.0111949		ENSGALG00000014355	0.0285211		ENSGALG00000014833	0.00784451		ENSGALG00000016972	0.00206421		ENSGALG00000016034	0.000553613	1	ENSGALG00000027835	0.00064295
ENSGALG00000017299	0.000591022		ENSGALG00000010060	0.007606		ENSGALG00000014869	0.00117661		ENSGALG00000012342	0.0112627		ENSGALG00000004049	0.0285915		ENSGALG00000011130	0.00784715		ENSGALG00000014971	0.00206831		ENSGALG00000005914	0.000558165	1	ENSGALG00000003601	0.000643729
ENSGALG00000029820	0.000591773		ENSGALG00000000249	0.00764167		ENSGALG00000011770	0.00118059		ENSGALG00000011080	0.0112768		ENSGALG00000002651	0.0286598		ENSGALG00000014152	0.00786264		ENSGALG00000014725	0.0020772		ENSGALG00000010469	0.000562349	1	ENSGALG00000015795	0.000643879
ENSGALG00000005268	0.000592107		ENSGALG00000010961	0.00765079		ENSGALG00000013244	0.00118283		ENSGALG00000008696	0.0113126		ENSGALG00000001860	0.0288362		ENSGALG00000010798	0.00787244		ENSGALG00000006110	0.00207764		ENSGALG00000031565	0.000562831	1	ENSGALG00000003427	0.000645957
ENSGALG00000010623	0.000593011		ENSGALG00000005315	0.00765232		ENSGALG00000014178	0.00118916		ENSGALG00000014508	0.0113344		ENSGALG00000017129	0.029002		ENSGALG00000029514	0.0079048		ENSGALG00000000474	0.00208471		ENSGALG00000032207	0.000564458	1	ENSGALG00000011069	0.000646756
ENSGALG00000008559	0.000596548		ENSGALG00000025882	0.00773934		ENSGALG00000007254	0.00119275		ENSGALG00000012196	0.0113778		ENSGALG00000014386	0.0290035		ENSGALG00000002783	0.00790844		ENSGALG00000008293	0.00208541		ENSGALG00000003447	0.000568189	1	ENSGALG00000017062	0.000646869
ENSGALG00000019894	0.000604509		ENSGALG00000008460	0.00774343		ENSGALG00000010647	0.00119412		ENSGALG00000006382	0.0113817		ENSGALG00000012584	0.0290312		ENSGALG00000016067	0.00797545		ENSGALG00000009668	0.0020937		ENSGALG00000005398	0.000569124	1	ENSGALG00000016446	0.000647041
ENSGALG00000008239	0.000607479		ENSGALG00000006020	0.00774483		ENSGALG00000006096	0.00119476		ENSGALG00000011998	0.0113895		ENSGALG00000006061	0.0290488		ENSGALG00000029343	0.00797705		ENSGALG00000008236	0.00210522		ENSGALG00000006542	0.000569537	1	ENSGALG00000011220	0.000647495
ENSGALG00000009130	0.000608997		ENSGALG00000003727	0.00774948		ENSGALG00000016974	0.00119907		ENSGALG00000005684	0.0113895		ENSGALG00000001697	0.0290954		ENSGALG00000010869	0.00799339		ENSGALG00000007777	0.0021209		ENSGALG00000006604	0.000570465	1	ENSGALG00000011504	0.000648436
ENSGALG00000023571	0.000611506		ENSGALG00000002993	0.00777223		ENSGALG00000016050	0.00120038		ENSGALG00000013780	0.0114063		ENSGALG00000008667	0.0291539		ENSGALG00000015252	0.00801438		ENSGALG00000007167	0.00212905		ENSGALG00000016820	0.000570611	1	ENSGALG00000017368	0.000654037
ENSGALG00000031282	0.000614131		ENSGALG00000017289	0.00780824		ENSGALG00000000067	0.00120336		ENSGALG00000027925	0.0114147		ENSGALG00000002850	0.0292702		ENSGALG00000000944	0.00801624		ENSGALG00000010674	0.00213252		ENSGALG00000016990	0.000573111	1	ENSGALG00000012032	0.000655082
ENSGALG00000001118	0.000614842		ENSGALG00000020454	0.00782284		ENSGALG00000005121	0.00120928		ENSGALG00000006936	0.0114299		ENSGALG00000011312	0.0293162		ENSGALG00000001981	0.00801625		ENSGALG00000000551	0.00214191		ENSGALG00000010298	0.000575574	1	ENSGALG00000004612	0.000657962
ENSGALG00000023070	0.000616334		ENSGALG00000016919	0.00783528		ENSGALG00000010131	0.00122046		ENSGALG00000026864	0.011431		ENSGALG00000012348	0.0293682		ENSGALG00000010744	0.00802821		ENSGALG00000007470	0.00215019		ENSGALG00000001472	0.000576659	1	ENSGALG00000016377	0.000659211
ENSGALG00000005074	0.000616536		ENSGALG00000002708	0.00784674		ENSGALG00000016231	0.00122589		ENSGALG00000015119	0.0114934		ENSGALG00000001943	0.0295214		ENSGALG00000016088	0.00805533		ENSGALG00000026182	0.00215956		ENSGALG00000000195	0.000580975	1	ENSGALG00000017524	0.000660629
ENSGALG00000015874	0.00061751		ENSGALG00000016547	0.00784916		ENSGALG00000007470	0.00122994		ENSGALG00000005676	0.0114992		ENSGALG00000026443	0.0295403		ENSGALG00000016034	0.00805715		ENSGALG00000007554	0.00216337		ENSGALG00000001256	0.000582385	1	ENSGALG00000008037	0.000665216
ENSGALG00000027908	0.000618334		ENSGALG00000010560	0.00784962		ENSGALG00000001977	0.00123239		ENSGALG00000020392	0.0115094		ENSGALG00000006649	0.02967		ENSGALG00000011684	0.00807625		ENSGALG00000031286	0.00216571		ENSGALG00000008530	0.000582434	1	ENSGALG00000003197	0.000666278
ENSGALG00000008974	0.000623273		ENSGALG00000009076	0.007862		ENSGALG00000006566	0.00123884		ENSGALG00000004203	0.0115395		ENSGALG00000002321	0.0296985		ENSGALG00000010925	0.00809093		ENSGALG00000015014	0.00216657		ENSGALG00000027198	0.000583595	1	ENSGALG00000010301	0.000666533
ENSGALG00000006157	0.000623345		ENSGALG00000026598	0.00786921		ENSGALG00000029514	0.00124445		ENSGALG00000012882	0.0115581		ENSGALG00000013022	0.0297403		ENSGALG00000002942	0.00812679		ENSGALG00000030280	0.00216984		ENSGALG00000012589	0.000583683	1	ENSGALG00000008330	0.000667595
ENSGALG00000016899	0.000624608		ENSGALG00000002831	0.00787103		ENSGALG00000008865	0.00124626		ENSGALG00000012688	0.0115621		ENSGALG00000031016	0.029751		ENSGALG00000008956	0.00814395		ENSGALG00000014365	0.00217065		ENSGALG00000003220	0.000590813	1	ENSGALG00000024485	0.000672244
ENSGALG00000005295	0.000625279		ENSGALG00000030002	0.00788151		ENSGALG00000007599	0.00124906		ENSGALG00000011800	0.0116077		ENSGALG00000016781	0.029938		ENSGALG00000008207	0.00814691		ENSGALG00000008546	0.00217699		ENSGALG00000009431	0.000590867	1	ENSGALG00000015874	0.000681424
ENSGALG00000024485	0.000625318		ENSGALG00000023131	0.00790757		ENSGALG00000003786	0.00125276		ENSGALG00000014901	0.0116401		ENSGALG00000010125	0.0300142		ENSGALG00000029508	0.00816203		ENSGALG00000027152	0.00217768		ENSGALG00000006763	0.000591365	1	ENSGALG00000002703	0.000681792
ENSGALG00000017065	0.000634941		ENSGALG00000016926	0.00793422		ENSGALG00000022950	0.00125392		ENSGALG00000029747	0.0116719		ENSGALG00000002210	0.0300515		ENSGALG00000016881	0.00818798		ENSGALG00000014937	0.00217923		ENSGALG00000002781	0.000591587	1	ENSGALG00000009507	0.000682294
ENSGALG00000013821	0.000638472		ENSGALG00000002272	0.0079396		ENSGALG00000015746	0.00126468		ENSGALG00000011902	0.0117134		ENSGALG00000028063	0.0300745		ENSGALG00000000775	0.00819306		ENSGALG00000001918	0.00218003		ENSGALG00000009288	0.000592956	1	ENSGALG00000008111	0.000688606
ENSGALG00000001096	0.000639375		ENSGALG00000000693	0.00794099		ENSGALG00000005120	0.00127286		ENSGALG00000004932	0.011721		ENSGALG00000024053	0.0300763		ENSGALG00000030590	0.00819816		ENSGALG00000006073	0.00218375		ENSGALG00000012216	0.000594467	1	ENSGALG00000009130	0.000695151
ENSGALG00000004259	0.00064237		ENSGALG00000003510	0.00799717		ENSGALG00000030303	0.00127909		ENSGALG00000031718	0.0117401		ENSGALG00000022750	0.0300976		ENSGALG00000008880	0.00820773		ENSGALG00000001480	0.0021847		ENSGALG00000012256	0.000601956	1	ENSGALG00000012986	0.000698578
ENSGALG00000002430	0.000642434		ENSGALG00000008023	0.00801301		ENSGALG00000014570	0.00127964		ENSGALG00000007102	0.01177		ENSGALG00000000556	0.0301088		ENSGALG00000004893	0.00821388		ENSGALG00000013603	0.00219053		ENSGALG00000010175	0.000610721	1	ENSGALG00000009677	0.000701545
ENSGALG00000009674	0.000644718		ENSGALG00000005412	0.00804414		ENSGALG00000000208	0.00128247		ENSGALG00000030148	0.0118211		ENSGALG00000030603	0.0301523		ENSGALG00000025774	0.00821481		ENSGALG00000004980	0.00219958		ENSGALG00000010700	0.00061766	1	ENSGALG00000001988	0.000704043
ENSGALG00000030907	0.000656939		ENSGALG00000008108	0.00804464		ENSGALG00000010870	0.00129561		ENSGALG00000005994	0.011826		ENSGALG00000003445	0.0301795		ENSGALG00000023780	0.00821785		ENSGALG00000015465	0.0022154		ENSGALG00000031567	0.000618111	1	ENSGALG00000012117	0.000706124
ENSGALG00000029152	0.000659325		ENSGALG00000002553	0.00806629		ENSGALG00000004860	0.0013074		ENSGALG00000005090	0.0118423		ENSGALG00000005398	0.0301888		ENSGALG00000011950	0.00822323		ENSGALG00000001121	0.00223069		ENSGALG00000007711	0.000619711	1	ENSGALG00000019228	0.000709762
ENSGALG00000008197	0.000669688		ENSGALG00000015412	0.00806936		ENSGALG00000012513	0.00130895		ENSGALG00000012148	0.011975		ENSGALG00000007059	0.030226		ENSGALG00000017005	0.00822704		ENSGALG00000011498	0.00223104		ENSGALG00000008072	0.00062226	1	ENSGALG00000017235	0.000711195
ENSGALG00000013626	0.000670371		ENSGALG00000011562	0.00808184		ENSGALG00000002375	0.00131731		ENSGALG00000010934	0.0119777		ENSGALG00000011254	0.0302846		ENSGALG00000002726	0.00823761		ENSGALG00000017153	0.00223325		ENSGALG00000009553	0.000624882	1	ENSGALG00000015119	0.000714447
ENSGALG00000016794	0.000671291		ENSGALG00000010736	0.00809418		ENSGALG00000031000	0.0013218		ENSGALG00000003550	0.0119797		ENSGALG00000011047	0.0302974		ENSGALG00000007821	0.0082744		ENSGALG00000010273	0.00223336		ENSGALG00000014290	0.000627497	1	ENSGALG00000010298	0.00071642
ENSGALG00000016737	0.00067211		ENSGALG00000010885	0.00809958		ENSGALG00000015906	0.00132557		ENSGALG00000014787	0.0119964		ENSGALG00000010649	0.0303389		ENSGALG00000010435	0.00828076		ENSGALG00000008611	0.00224189		ENSGALG00000003522	0.000627569	1	ENSGALG00000009821	0.000718047
ENSGALG00000005140	0.000672678		ENSGALG00000031560	0.00811514		ENSGALG00000004216	0.00135053		ENSGALG00000001204	0.0120167		ENSGALG00000017012	0.0304242		ENSGALG00000009428	0.00829557		ENSGALG00000016442	0.00225415		ENSGALG00000012196	0.000630324	1	ENSGALG00000026188	0.000719867
ENSGALG00000023757	0.00067417		ENSGALG00000005713	0.00814153		ENSGALG00000000086	0.0013618		ENSGALG00000006459	0.0120285		ENSGALG00000010540	0.0305022		ENSGALG00000026392	0.00830739		ENSGALG00000029721	0.00225657		ENSGALG00000029768	0.000630626	1	ENSGALG00000017715	0.000720679
ENSGALG00000007474	0.000675869		ENSGALG00000013072	0.00815014		ENSGALG00000021027	0.00136648		ENSGALG00000000777	0.0120314		ENSGALG00000006344	0.0305742		ENSGALG00000004288	0.00833544		ENSGALG00000016764	0.002261		ENSGALG00000009491	0.00063311	1	ENSGALG00000009361	0.00072306
ENSGALG00000005722	0.000678184		ENSGALG00000005534	0.00817422		ENSGALG00000003339	0.0013666		ENSGALG00000010624	0.0120708		ENSGALG00000008564	0.0305788		ENSGALG00000028721	0.00837488		ENSGALG00000005840	0.00226492		ENSGALG00000009880	0.000635862	1	ENSGALG00000012444	0.000723177
ENSGALG00000011660	0.000678294		ENSGALG00000015348	0.00818077		ENSGALG00000000857	0.00137014		ENSGALG00000006474	0.0120873		ENSGALG00000008341	0.0306355		ENSGALG00000005415	0.00837817		ENSGALG00000010315	0.00226658		ENSGALG00000024082	0.000637339	1	ENSGALG00000006158	0.000724917
ENSGALG00000027035	0.000679111		ENSGALG00000013424	0.00818221		ENSGALG00000006978	0.00137751		ENSGALG00000014756	0.0121339		ENSGALG00000004893	0.0306515		ENSGALG00000017046	0.00839889		ENSGALG00000004057	0.00226671		ENSGALG00000007079	0.000640921	1	ENSGALG00000002813	0.000725421
ENSGALG00000008618	0.00068109		ENSGALG00000002506	0.00818928		ENSGALG00000006617	0.00138086		ENSGALG00000027757	0.0121468		ENSGALG00000012712	0.0306753		ENSGALG00000004850	0.00841434		ENSGALG00000012574	0.00228222		ENSGALG00000016633	0.000643572	1	ENSGALG00000031663	0.000726381
ENSGALG00000015951	0.000683083		ENSGALG00000012759	0.00819393		ENSGALG00000003071	0.00138097		ENSGALG00000008584	0.0121529		ENSGALG00000007887	0.0307452		ENSGALG00000026891	0.00842052		ENSGALG00000015377	0.00232077		ENSGALG00000004571	0.000644691	1	ENSGALG00000002943	0.000729817
ENSGALG00000003886	0.000686199		ENSGALG00000011375	0.00823133		ENSGALG00000003849	0.00138479		ENSGALG00000008340	0.0121915		ENSGALG00000024034	0.0307452		ENSGALG00000028790	0.00846093		ENSGALG00000008197	0.00233273		ENSGALG00000005408	0.000650695	1	ENSGALG00000011498	0.000731902
ENSGALG00000014371	0.000687532		ENSGALG00000011185	0.00827063		ENSGALG00000005000	0.00138878		ENSGALG00000007012	0.0122136		ENSGALG00000012196	0.0307471		ENSGALG00000010954	0.00850131		ENSGALG00000010167	0.00233749		ENSGALG00000006689	0.000651061	1	ENSGALG00000007926	0.000736215
ENSGALG00000012882	0.000689116		ENSGALG00000003540	0.00828925		ENSGALG00000030705	0.00139455		ENSGALG00000001467	0.0122346		ENSGALG00000006420	0.0307815		ENSGALG00000013867	0.0085606		ENSGALG00000006001	0.00234507		ENSGALG00000003743	0.000652417	1	ENSGALG00000000862	0.000737291
ENSGALG00000012196	0.000690966		ENSGALG00000000215	0.00832161		ENSGALG00000009092	0.00140894		ENSGALG00000003439	0.0122916		ENSGALG00000005722	0.0308552		ENSGALG00000014038	0.0086003		ENSGALG00000008179	0.00234761		ENSGALG00000010621	0.000652735	1	ENSGALG00000012147	0.000747247
ENSGALG00000004533	0.000693601		ENSGALG00000029610	0.00832967		ENSGALG00000009601	0.00141045		ENSGALG00000008095	0.0123089		ENSGALG00000006037	0.0309774		ENSGALG00000007685	0.00860336		ENSGALG00000010031	0.00234922		ENSGALG00000003293	0.000652876	1	ENSGALG00000005354	0.000749451
ENSGALG00000007659	0.000699185		ENSGALG00000017627	0.00833748		ENSGALG00000005807	0.00141066		ENSGALG00000005999	0.0123362		ENSGALG00000012148	0.0310029		ENSGALG00000002110	0.00864756		ENSGALG00000015874	0.00236252		ENSGALG00000007912	0.000654469	1	ENSGALG00000030580	0.000753063
ENSGALG00000029652	0.000699299		ENSGALG00000031551	0.00834429		ENSGALG00000031216	0.0014133		ENSGALG00000004591	0.0123435		ENSGALG00000008595	0.031185		ENSGALG00000014428	0.00865459		ENSGALG00000001546	0.00236628		ENSGALG00000007707	0.000654678	1	ENSGALG00000017125	0.000754443
ENSGALG00000000452	0.000709347		ENSGALG00000009958	0.00834966		ENSGALG00000003812	0.00141442		ENSGALG00000010019	0.0123444		ENSGALG00000013814	0.0311878		ENSGALG00000011391	0.0086659		ENSGALG00000002804	0.00236716		ENSGALG00000028501	0.000655115	1	ENSGALG00000010628	0.000755582
ENSGALG00000005309	0.000709656		ENSGALG00000007778	0.00835334		ENSGALG00000004782	0.00142908		ENSGALG00000021231	0.0123692		ENSGALG00000012023	0.031197		ENSGALG00000014410	0.00867136		ENSGALG00000008359	0.00236764		ENSGALG00000014464	0.000655919	1	ENSGALG00000006652	0.000756936
ENSGALG00000008010	0.000710442		ENSGALG00000008003	0.00835758		ENSGALG00000032161	0.00143257		ENSGALG00000012546	0.0123751		ENSGALG00000001000	0.0312005		ENSGALG00000028809	0.00868526		ENSGALG00000000699	0.00236778		ENSGALG00000011205	0.000656027	1	ENSGALG00000027871	0.000765329
ENSGALG00000003948	0.000710761		ENSGALG00000004302	0.00836144		ENSGALG00000006121	0.00143609		ENSGALG00000029166	0.0123763		ENSGALG00000004220	0.0312089		ENSGALG00000008249	0.00873981		ENSGALG00000032159	0.00237378		ENSGALG00000016673	0.00065629	1	ENSGALG00000017042	0.000768145
ENSGALG00000015712	0.000711557		ENSGALG00000003766	0.00838581		ENSGALG00000000906	0.00143717		ENSGALG00000008355	0.0123782		ENSGALG00000029652	0.0312798		ENSGALG00000015044	0.00874121		ENSGALG00000011286	0.00237668		ENSGALG00000006688	0.00065644	1	ENSGALG00000031797	0.000771154
ENSGALG00000002356	0.000711906		ENSGALG00000007555	0.00839104		ENSGALG00000015977	0.00144737		ENSGALG00000010699	0.0124619		ENSGALG00000006887	0.0312975		ENSGALG00000007963	0.00878909		ENSGALG00000004098	0.00237703		ENSGALG00000029419	0.000656805	1	ENSGALG00000009728	0.000775881
ENSGALG00000003570	0.00071344		ENSGALG00000030599	0.00841702		ENSGALG00000016053	0.00144778		ENSGALG00000002781	0.0124721		ENSGALG00000029793	0.031305		ENSGALG00000007254	0.00879061		ENSGALG00000004553	0.00238176		ENSGALG00000010088	0.00065696	1	ENSGALG00000007979	0.000782051
ENSGALG00000028822	0.000716423		ENSGALG00000010178	0.00847177		ENSGALG00000012546	0.00144784		ENSGALG00000002725	0.0124831		ENSGALG00000013646	0.0313289		ENSGALG00000030994	0.00879662		ENSGALG00000009168	0.00238248		ENSGALG00000026999	0.000660134	1	ENSGALG00000013244	0.000785327
ENSGALG00000016377	0.000718746		ENSGALG00000020249	0.0084959		ENSGALG00000016232	0.00145328		ENSGALG00000008988	0.0125096		ENSGALG00000013462	0.0314181		ENSGALG00000016886	0.0088207		ENSGALG00000010561	0.00238605		ENSGALG00000006929	0.000663211	1	ENSGALG00000012166	0.000789697
ENSGALG00000008933	0.000719785		ENSGALG00000004320	0.00850896		ENSGALG00000007843	0.00146827		ENSGALG00000003798	0.0125152		ENSGALG00000008905	0.03142		ENSGALG00000030148	0.00884174		ENSGALG00000031164	0.00239128		ENSGALG00000013952	0.000663479	1	ENSGALG00000011442	0.000789901
ENSGALG00000023379	0.000720196		ENSGALG00000032382	0.00852303		ENSGALG00000007404	0.00146919		ENSGALG00000003147	0.0125192		ENSGALG00000006921	0.0314731		ENSGALG00000003092	0.00884291		ENSGALG00000015897	0.0023956		ENSGALG00000009898	0.000668716	1	ENSGALG00000023279	0.000796836
ENSGALG00000019316	0.000720483		ENSGALG00000008297	0.00857003		ENSGALG00000004259	0.00146976		ENSGALG00000012101	0.0125373		ENSGALG00000006779	0.0314767		ENSGALG00000009071	0.00884908		ENSGALG00000008698	0.00239898		ENSGALG00000030028	0.000669446	1	ENSGALG00000009880	0.00080303
ENSGALG00000020736	0.000721266		ENSGALG00000005527	0.00860318		ENSGALG00000019719	0.00147138		ENSGALG00000010324	0.0125577		ENSGALG00000003919	0.0314823		ENSGALG00000006106	0.00886811		ENSGALG00000031495	0.0024016		ENSGALG00000011130	0.000671389	1	ENSGALG00000001332	0.000803282
ENSGALG00000005805	0.000721525		ENSGALG00000004059	0.00862039		ENSGALG00000006117	0.00147763		ENSGALG00000005969	0.0125668		ENSGALG00000012782	0.031591		ENSGALG00000004352	0.00889368		ENSGALG00000026727	0.0024079		ENSGALG00000007958	0.000676122	1	ENSGALG00000007748	0.000805616
ENSGALG00000012128	0.000722279		ENSGALG00000014290	0.008622		ENSGALG00000015751	0.00148401		ENSGALG00000002846	0.012584		ENSGALG00000007508	0.0316101		ENSGALG00000005034	0.00889995		ENSGALG00000005140	0.00241586		ENSGALG00000001617	0.000678473	1	ENSGALG00000012256	0.00080617
ENSGALG00000007697	0.000723792		ENSGALG00000012420	0.00867695		ENSGALG00000005321	0.00148437		ENSGALG00000031448	0.0125985		ENSGALG00000017208	0.0316526		ENSGALG00000030836	0.00892627		ENSGALG00000029102	0.00243093		ENSGALG00000024480	0.000681353	1	ENSGALG00000007685	0.000807369
ENSGALG00000001555	0.000726474		ENSGALG00000004272	0.00869191		ENSGALG00000004048	0.0014891		ENSGALG00000017329	0.0126014		ENSGALG00000009233	0.0316581		ENSGALG00000031450	0.00896862		ENSGALG00000001076	0.00244348		ENSGALG00000005714	0.000682871	1	ENSGALG00000031874	0.000811676
ENSGALG00000009505	0.000726968		ENSGALG00000029476	0.00869391		ENSGALG00000003400	0.00148948		ENSGALG00000026834	0.0126184		ENSGALG00000027989	0.0316995		ENSGALG00000001862	0.00896956		ENSGALG00000017091	0.00246735		ENSGALG00000016545	0.000683788	1	ENSGALG00000014703	0.000812291
ENSGALG00000009111	0.000726986		ENSGALG00000019228	0.00869417		ENSGALG00000004141	0.00149131		ENSGALG00000016823	0.0126276		ENSGALG00000008115	0.0318952		ENSGALG00000006562	0.008986		ENSGALG00000007448	0.00249755		ENSGALG00000023933	0.000685352	1	ENSGALG00000003085	0.000815528
ENSGALG00000005294	0.000727692		ENSGALG00000026864	0.0086962		ENSGALG00000003907	0.00149143		ENSGALG00000008623	0.0126703		ENSGALG00000002693	0.0319229		ENSGALG00000001647	0.00899336		ENSGALG00000029261	0.00250448		ENSGALG00000019894	0.000685748	1	ENSGALG00000009510	0.000820513
ENSGALG00000016278	0.000731064		ENSGALG00000007191	0.00877225		ENSGALG00000012903	0.00149208		ENSGALG00000023199	0.012721		ENSGALG00000000843	0.0319593		ENSGALG00000003580	0.00900917		ENSGALG00000003553	0.00251641		ENSGALG00000015112	0.000687135	1	ENSGALG00000007161	0.000820823
ENSGALG00000006566	0.000740624		ENSGALG00000011533	0.00879932		ENSGALG00000031139	0.00149419		ENSGALG00000012986	0.0127812		ENSGALG00000006511	0.0320232		ENSGALG00000028744	0.00901094		ENSGALG00000002761	0.00252036		ENSGALG00000016385	0.000688193	1	ENSGALG00000028197	0.000828683
ENSGALG00000002414	0.000741694		ENSGALG00000008837	0.00881029		ENSGALG00000014166	0.00150103		ENSGALG00000008389	0.0128146		ENSGALG00000015395	0.0320963		ENSGALG00000009130	0.00901695		ENSGALG00000001774	0.00253674		ENSGALG00000026360	0.000689016	1	ENSGALG00000016639	0.000830669
ENSGALG00000010774	0.000747451		ENSGALG00000006575	0.00882182		ENSGALG00000012396	0.00150352		ENSGALG00000029514	0.0128556		ENSGALG00000010671	0.0322233		ENSGALG00000015746	0.00902504		ENSGALG00000001475	0.00254105		ENSGALG00000023294	0.000690102	1	ENSGALG00000004480	0.000833474
ENSGALG00000005121	0.000748502		ENSGALG00000006080	0.00893027		ENSGALG00000000371	0.00150863		ENSGALG00000009850	0.0128616		ENSGALG00000029679	0.0322236		ENSGALG00000004629	0.00910365		ENSGALG00000008506	0.00254449		ENSGALG00000002701	0.000694506	1	ENSGALG00000013728	0.000837505
ENSGALG00000001740	0.000758799		ENSGALG00000005535	0.00894643		ENSGALG00000009704	0.00151508		ENSGALG00000007481	0.0128639		ENSGALG00000012386	0.0322954		ENSGALG00000011657	0.0091783		ENSGALG00000010793	0.0025485		ENSGALG00000012756	0.000696491	1	ENSGALG00000004897	0.000838474
ENSGALG00000007711	0.00076039		ENSGALG00000008707	0.00895843		ENSGALG00000011992	0.0015235		ENSGALG00000009519	0.0128905		ENSGALG00000008287	0.0323165		ENSGALG00000009965	0.00918356		ENSGALG00000010891	0.00255996		ENSGALG00000031282	0.000697982	1	ENSGALG00000000208	0.000838753
ENSGALG00000011967	0.000762952		ENSGALG00000013865	0.00896427		ENSGALG00000016293	0.00152462		ENSGALG00000009222	0.0128997		ENSGALG00000030791	0.0323193		ENSGALG00000013218	0.00920394		ENSGALG00000011373	0.00256327		ENSGALG00000001561	0.000702941	1	ENSGALG00000007780	0.000839021
ENSGALG00000000802	0.000764616		ENSGALG00000004324	0.00896514		ENSGALG00000004057	0.0015342		ENSGALG00000008234	0.0129229		ENSGALG00000002189	0.0323509		ENSGALG00000028810	0.00921041		ENSGALG00000005944	0.00256848		ENSGALG00000004719	0.000707924	1	ENSGALG00000000226	0.000842238
ENSGALG00000012216	0.000767185		ENSGALG00000003741	0.00896725		ENSGALG00000004953	0.00153546		ENSGALG00000001691	0.0129453		ENSGALG00000007237	0.0324779		ENSGALG00000007079	0.00924345		ENSGALG00000008095	0.00257157		ENSGALG00000013356	0.000710096	1	ENSGALG00000012237	0.000845717
ENSGALG00000005426	0.000770003		ENSGALG00000008870	0.00899537		ENSGALG00000007124	0.00154123		ENSGALG00000017065	0.0129502		ENSGALG00000008172	0.032566		ENSGALG00000005901	0.00928609		ENSGALG00000005328	0.00259741		ENSGALG00000008501	0.000712671	1	ENSGALG00000011036	0.000847627
ENSGALG00000000150	0.000770272		ENSGALG00000006298	0.00906188		ENSGALG00000014413	0.0015428		ENSGALG00000011272	0.0129511		ENSGALG00000007643	0.0326112		ENSGALG00000016794	0.00929584		ENSGALG00000014869	0.00259896		ENSGALG00000005442	0.000713349	1	ENSGALG00000028627	0.000851812
ENSGALG00000014873	0.000771668		ENSGALG00000021473	0.00906439		ENSGALG00000003732	0.00155165		ENSGALG00000010571	0.0129691		ENSGALG00000007685	0.032618		ENSGALG00000011831	0.00931418		ENSGALG00000011505	0.00259943		ENSGALG00000005095	0.000716604	1	ENSGALG00000012299	0.000859183
ENSGALG00000003245	0.000773109		ENSGALG00000012483	0.00907347		ENSGALG00000013646	0.0015743		ENSGALG00000005378	0.0129697		ENSGALG00000031159	0.0326601		ENSGALG00000012229	0.00934839		ENSGALG00000010863	0.00260204		ENSGALG00000003370	0.000717933	1	ENSGALG00000008546	0.000864314
ENSGALG00000008956	0.000773338		ENSGALG00000001126	0.00909719		ENSGALG00000006101	0.00157499		ENSGALG00000005347	0.0130284		ENSGALG00000004123	0.0326956		ENSGALG00000031265	0.0093535		ENSGALG00000011481	0.00260344		ENSGALG00000007205	0.000719731	1	ENSGALG00000030357	0.000867465
ENSGALG00000009915	0.000775895		ENSGALG00000013828	0.00912817		ENSGALG00000015344	0.00157853		ENSGALG00000006623	0.0130329		ENSGALG00000003288	0.0327161		ENSGALG00000004952	0.00938642		ENSGALG00000004612	0.0026077		ENSGALG00000007234	0.000720809	1	ENSGALG00000006688	0.000871174
ENSGALG00000016988	0.000777475		ENSGALG00000004255	0.00914706		ENSGALG00000016624	0.0015895		ENSGALG00000031159	0.0130349		ENSGALG00000030200	0.0327402		ENSGALG00000015396	0.00940303		ENSGALG00000009338	0.00261201		ENSGALG00000009483	0.000730875	1	ENSGALG00000008287	0.000871624
ENSGALG00000017362	0.00077841		ENSGALG00000000220	0.00916529		ENSGALG00000016932	0.00159782		ENSGALG00000010109	0.0130625		ENSGALG00000014922	0.0328053		ENSGALG00000008601	0.00947043		ENSGALG00000015090	0.00261392		ENSGALG00000008403	0.000734447	1	ENSGALG00000008550	0.000874112
ENSGALG00000009823	0.000779539		ENSGALG00000015568	0.00916662		ENSGALG00000012357	0.0016072		ENSGALG00000002029	0.013082		ENSGALG00000014937	0.0328078		ENSGALG00000008920	0.00947619		ENSGALG00000004853	0.00262894		ENSGALG00000000699	0.000734455	1	ENSGALG00000003518	0.000879429
ENSGALG00000005632	0.000781562		ENSGALG00000010571	0.00917363		ENSGALG00000026182	0.00161138		ENSGALG00000005147	0.0131201		ENSGALG00000019543	0.0328813		ENSGALG00000005888	0.00948823		ENSGALG00000016898	0.00263941		ENSGALG00000003265	0.000735448	1	ENSGALG00000011967	0.000883917
ENSGALG00000013931	0.000784735		ENSGALG00000010427	0.00918019		ENSGALG00000006516	0.00161367		ENSGALG00000014767	0.0131219		ENSGALG00000031056	0.0328844		ENSGALG00000000579	0.00952708		ENSGALG00000009157	0.00264269		ENSGALG00000029077	0.000739867	1	ENSGALG00000012994	0.000884998
ENSGALG00000016053	0.000791263		ENSGALG00000017362	0.00919682		ENSGALG00000015301	0.00161449		ENSGALG00000013818	0.0131747		ENSGALG00000013764	0.0328891		ENSGALG00000001637	0.00954994		ENSGALG00000010221	0.00265012		ENSGALG00000001492	0.000742511	1	ENSGALG00000012130	0.000885288
ENSGALG00000012876	0.000791399		ENSGALG00000021180	0.00920558		ENSGALG00000002222	0.00162085		ENSGALG00000002981	0.0132086		ENSGALG00000008999	0.0329326		ENSGALG00000012380	0.00956133		ENSGALG00000010580	0.00265368		ENSGALG00000006596	0.000749059	1	ENSGALG00000011130	0.000889446
ENSGALG00000011373	0.00079376		ENSGALG00000015113	0.00921608		ENSGALG00000028949	0.00163911		ENSGALG00000000129	0.0132296		ENSGALG00000000396	0.0329352		ENSGALG00000002412	0.00958737		ENSGALG00000003108	0.00268253		ENSGALG00000028347	0.000752665	1	ENSGALG00000006356	0.000889455
ENSGALG00000002147	0.000801131		ENSGALG00000030351	0.00924283		ENSGALG00000006424	0.00164577		ENSGALG00000006868	0.0132584		ENSGALG00000011293	0.0329392		ENSGALG00000023364	0.00960818		ENSGALG00000014540	0.00269103		ENSGALG00000030027	0.000756204	1	ENSGALG00000002771	0.000895506
ENSGALG00000003966	0.000805819		ENSGALG00000009842	0.00928526		ENSGALG00000032518	0.00164899		ENSGALG00000012466	0.0132837		ENSGALG00000005808	0.0330555		ENSGALG00000009526	0.00967075		ENSGALG00000009507	0.00269397		ENSGALG00000010177	0.000757417	1	ENSGALG00000016555	0.000897073
ENSGALG00000004494	0.000808756		ENSGALG00000011442	0.0093088		ENSGALG00000016834	0.00165058		ENSGALG00000007162	0.0133		ENSGALG00000005815	0.0331251		ENSGALG00000008269	0.00967619		ENSGALG00000008308	0.00270159		ENSGALG00000008280	0.000757523	1	ENSGALG00000002157	0.000898933
ENSGALG00000000129	0.000810028		ENSGALG00000007700	0.00931085		ENSGALG00000000549	0.00165297		ENSGALG00000015471	0.0133184		ENSGALG00000001329	0.0332308		ENSGALG00000012365	0.00974382		ENSGALG00000028627	0.00270455		ENSGALG00000010743	0.000763624	1	ENSGALG00000010061	0.000904473
ENSGALG00000021688	0.00081292		ENSGALG00000026298	0.00932518		ENSGALG00000006783	0.00165744		ENSGALG00000003457	0.0133338		ENSGALG00000030028	0.0332459		ENSGALG00000005782	0.00977577		ENSGALG00000012032	0.00270788		ENSGALG00000006117	0.000768663	1	ENSGALG00000016406	0.00090538
ENSGALG00000007971	0.000814612		ENSGALG00000009085	0.00937028		ENSGALG00000006301	0.00166241		ENSGALG00000006284	0.0133481		ENSGALG00000005644	0.0332829		ENSGALG00000017019	0.00981249		ENSGALG00000024051	0.00270904		ENSGALG00000001522	0.000777836	1	ENSGALG00000013205	0.000912771
ENSGALG00000003261	0.000816563		ENSGALG00000002606	0.00938277		ENSGALG00000010372	0.00166972		ENSGALG00000026383	0.0133512		ENSGALG00000009592	0.0332855		ENSGALG00000001682	0.00985678		ENSGALG00000008675	0.00271297		ENSGALG00000005521	0.000779356	1	ENSGALG00000001103	0.000912965
ENSGALG00000009898	0.000820727		ENSGALG00000010891	0.00939395		ENSGALG00000012127	0.00167229		ENSGALG00000003727	0.0133539		ENSGALG00000032178	0.033348		ENSGALG00000003492	0.00991823		ENSGALG00000005001	0.00273016		ENSGALG00000008538	0.000780583	1	ENSGALG00000008293	0.000916832
ENSGALG00000014118	0.000821126		ENSGALG00000024081	0.00941239		ENSGALG00000008857	0.00167242		ENSGALG00000002272	0.0133892		ENSGALG00000014772	0.033379		ENSGALG00000010789	0.00994007		ENSGALG00000001616	0.00274225		ENSGALG00000012387	0.000787558	1	ENSGALG00000031312	0.000916858
ENSGALG00000003454	0.000824829		ENSGALG00000002267	0.00944222		ENSGALG00000011448	0.00167802		ENSGALG00000001726	0.0133936		ENSGALG00000002253	0.0334243		ENSGALG00000003446	0.0100363		ENSGALG00000013377	0.00275368		ENSGALG00000008348	0.000788453	1	ENSGALG00000006596	0.000922954
ENSGALG00000009676	0.000825803		ENSGALG00000003221	0.00946986		ENSGALG00000013784	0.00167816		ENSGALG00000006626	0.0134943		ENSGALG00000010109	0.0336498		ENSGALG00000013022	0.0100365		ENSGALG00000001645	0.0027539		ENSGALG00000011893	0.000794324	1	ENSGALG00000008197	0.00092471
ENSGALG00000012579	0.000827803		ENSGALG00000009450	0.00947584		ENSGALG00000004212	0.00169711		ENSGALG00000027786	0.0135053		ENSGALG00000006908	0.0336646		ENSGALG00000000581	0.0100736		ENSGALG00000030008	0.0027607		ENSGALG00000007665	0.000798032	1	ENSGALG00000010031	0.000928517
ENSGALG00000016932	0.000830074		ENSGALG00000001107	0.00949832		ENSGALG00000008886	0.00170018		ENSGALG00000031440	0.0135113		ENSGALG00000016433	0.0337262		ENSGALG00000011965	0.0100892		ENSGALG00000007611	0.00277098		ENSGALG00000016692	0.000807655	1	ENSGALG00000011855	0.000929693
ENSGALG00000000541	0.000830286		ENSGALG00000028063	0.00954227		ENSGALG00000015728	0.00170387		ENSGALG00000016067	0.0135448		ENSGALG00000016105	0.0337495		ENSGALG00000004055	0.0102201		ENSGALG00000031487	0.00277297		ENSGALG00000014569	0.000807945	1	ENSGALG00000000950	0.000932183
ENSGALG00000008821	0.000830474		ENSGALG00000000397	0.00954571		ENSGALG00000028822	0.00170623		ENSGALG00000009639	0.0135572		ENSGALG00000009988	0.0338037		ENSGALG00000010652	0.0102751		ENSGALG00000017242	0.00277484		ENSGALG00000012285	0.000810709	1	ENSGALG00000013824	0.000934809
ENSGALG00000004858	0.000837177		ENSGALG00000009168	0.00954707		ENSGALG00000011854	0.00170984		ENSGALG00000014081	0.0135582		ENSGALG00000023122	0.0338209		ENSGALG00000003195	0.0102786		ENSGALG00000027925	0.00278019		ENSGALG00000002569	0.000812602	1	ENSGALG00000016974	0.000935272
ENSGALG00000012119	0.000843196		ENSGALG00000007473	0.00956374		ENSGALG00000016059	0.00171338		ENSGALG00000016445	0.0135806		ENSGALG00000018976	0.0338557		ENSGALG00000014159	0.0103377		ENSGALG00000011019	0.00279498		ENSGALG00000030055	0.000817707	1	ENSGALG00000009202	0.00093686
ENSGALG00000031960	0.000844886		ENSGALG00000009963	0.00958512		ENSGALG00000005251	0.00171774		ENSGALG00000016758	0.0135819		ENSGALG00000003959	0.0339051		ENSGALG00000029480	0.0103542		ENSGALG00000013971	0.00280259		ENSGALG00000008462	0.000821707	1	ENSGALG00000004767	0.000938823
ENSGALG00000030022	0.000846478		ENSGALG00000015906	0.00959069		ENSGALG00000015616	0.00172134		ENSGALG00000014501	0.0135992		ENSGALG00000008013	0.033993		ENSGALG00000027963	0.0104289		ENSGALG00000009731	0.00280392		ENSGALG00000016785	0.000821831	1	ENSGALG00000008347	0.000939635
ENSGALG00000004198	0.000848756		ENSGALG00000007199	0.00959812		ENSGALG00000003297	0.00172305		ENSGALG00000004611	0.0136559		ENSGALG00000005646	0.0340787		ENSGALG00000013605	0.01045		ENSGALG00000031978	0.00280808		ENSGALG00000013297	0.00083057	1	ENSGALG00000019979	0.000946548
ENSGALG00000008132	0.000854306		ENSGALG00000015040	0.00959956		ENSGALG00000016481	0.00172426		ENSGALG00000016947	0.0137027		ENSGALG00000031482	0.0340805		ENSGALG00000001780	0.0104525		ENSGALG00000017304	0.00281325		ENSGALG00000000643	0.000835135	1	ENSGALG00000006904	0.000949154
ENSGALG00000012420	0.000856426		ENSGALG00000027768	0.0096002		ENSGALG00000011855	0.00173891		ENSGALG00000008508	0.0137247		ENSGALG00000010969	0.0340911		ENSGALG00000008745	0.010508		ENSGALG00000016717	0.00281522		ENSGALG00000006586	0.000839785	1	ENSGALG00000008651	0.000950656
ENSGALG00000011099	0.000857021		ENSGALG00000016088	0.00960876		ENSGALG00000011455	0.00174037		ENSGALG00000005854	0.0137341		ENSGALG00000006261	0.0341496		ENSGALG00000002969	0.0105245		ENSGALG00000030542	0.00283089		ENSGALG00000006367	0.000839879	1	ENSGALG00000001153	0.000951714
ENSGALG00000001000	0.000857784		ENSGALG00000008629	0.00961868		ENSGALG00000029226	0.0017413		ENSGALG00000008164	0.0137367		ENSGALG00000017050	0.0341884		ENSGALG00000017062	0.0105349		ENSGALG00000002371	0.00283091		ENSGALG00000015334	0.000839929	1	ENSGALG00000003010	0.000951802
ENSGALG00000030878	0.000866209		ENSGALG00000013723	0.00970268		ENSGALG00000002866	0.0017488		ENSGALG00000000775	0.0137457		ENSGALG00000000576	0.0342316		ENSGALG00000032526	0.0105432		ENSGALG00000000783	0.00283876		ENSGALG00000003570	0.000846807	1	ENSGALG00000028140	0.000953783
ENSGALG00000010798	0.000866277		ENSGALG00000008475	0.00970464		ENSGALG00000003340	0.00175323		ENSGALG00000006035	0.0137571		ENSGALG00000012109	0.0342714		ENSGALG00000027068	0.0105782		ENSGALG00000011210	0.00286667		ENSGALG00000009593	0.000848737	1	ENSGALG00000010151	0.000958853
ENSGALG00000004550	0.000867658		ENSGALG00000013941	0.0097162		ENSGALG00000014937	0.0017594		ENSGALG00000031786	0.0138031		ENSGALG00000013893	0.0342819		ENSGALG00000007619	0.0106045		ENSGALG00000008584	0.00286735		ENSGALG00000016198	0.000853404	1	ENSGALG00000004410	0.000960718
ENSGALG00000007970	0.000872841		ENSGALG00000011947	0.00971835		ENSGALG00000004300	0.00176482		ENSGALG00000007595	0.0138042		ENSGALG00000029449	0.0343109		ENSGALG00000011369	0.0106048		ENSGALG00000028197	0.00286911		ENSGALG00000013503	0.000856766	1	ENSGALG00000011514	0.000960739
ENSGALG00000002116	0.000880338		ENSGALG00000000613	0.00972865		ENSGALG00000004467	0.00176515		ENSGALG00000005236	0.0138256		ENSGALG00000016985	0.0343624		ENSGALG00000001621	0.0106091		ENSGALG00000007490	0.00287168		ENSGALG00000014682	0.000861324	1	ENSGALG00000013102	0.000961017
ENSGALG00000016511	0.000880385		ENSGALG00000004860	0.00973816		ENSGALG00000004667	0.00176764		ENSGALG00000003807	0.0138293		ENSGALG00000017217	0.0343764		ENSGALG00000005706	0.010614		ENSGALG00000006567	0.00287176		ENSGALG00000005460	0.000862242	1	ENSGALG00000001126	0.000961134
ENSGALG00000009525	0.000881066		ENSGALG00000002546	0.00976118		ENSGALG00000004714	0.00178074		ENSGALG00000029624	0.0138319		ENSGALG00000010284	0.0344315		ENSGALG00000003467	0.0106172		ENSGALG00000029135	0.00288252		ENSGALG00000016965	0.000863537	1	ENSGALG00000014486	0.000962204
ENSGALG00000016042	0.000886978		ENSGALG00000027166	0.00976454		ENSGALG00000003357	0.00179219		ENSGALG00000029610	0.0138815		ENSGALG00000002024	0.0344758		ENSGALG00000007952	0.010647		ENSGALG00000005139	0.00289802		ENSGALG00000008931	0.00086632	1	ENSGALG00000029514	0.000964838
ENSGALG00000014425	0.000891267		ENSGALG00000020078	0.00980015		ENSGALG00000012256	0.00179953		ENSGALG00000012395	0.0139027		ENSGALG00000003169	0.0346212		ENSGALG00000005253	0.010655		ENSGALG00000004480	0.0029048		ENSGALG00000004767	0.000868802	1	ENSGALG00000030396	0.000968227
ENSGALG00000016834	0.000894254		ENSGALG00000014647	0.00981371		ENSGALG00000016979	0.00180402		ENSGALG00000002929	0.0139812		ENSGALG00000006233	0.0347424		ENSGALG00000011024	0.0106918		ENSGALG00000008651	0.00290491		ENSGALG00000016543	0.00087257	1	ENSGALG00000004494	0.000980407
ENSGALG00000011993	0.000894964		ENSGALG00000001084	0.00981828		ENSGALG00000014984	0.00180476		ENSGALG00000010371	0.0140095		ENSGALG00000007244	0.0347824		ENSGALG00000030843	0.0107372		ENSGALG00000004037	0.0029056		ENSGALG00000021685	0.000872912	1	ENSGALG00000007712	0.000980771
ENSGALG00000007378	0.000898212		ENSGALG00000006144	0.00983173		ENSGALG00000015538	0.00181446		ENSGALG00000013229	0.0140404		ENSGALG00000005000	0.0349131		ENSGALG00000025945	0.010749		ENSGALG00000029319	0.00290739		ENSGALG00000005770	0.000873954	1	ENSGALG00000028567	0.000981494
ENSGALG00000016995	0.000899434		ENSGALG00000002106	0.00987553		ENSGALG00000015036	0.00181725		ENSGALG00000007700	0.0140534		ENSGALG00000026098	0.0349441		ENSGALG00000030024	0.0107963		ENSGALG00000001419	0.00291174		ENSGALG00000026638	0.000874154	1	ENSGALG00000001645	0.000987608
ENSGALG00000028744	0.000899588		ENSGALG00000013967	0.00989692		ENSGALG00000013571	0.0018197		ENSGALG00000027240	0.0140897		ENSGALG00000031275	0.0350606		ENSGALG00000008220	0.0107991		ENSGALG00000011036	0.00292392		ENSGALG00000000055	0.000874354	1	ENSGALG00000026284	0.00098779
ENSGALG00000030597	0.000904156		ENSGALG00000005277	0.00994399		ENSGALG00000007944	0.00183344		ENSGALG00000017185	0.0141579		ENSGALG00000006489	0.0351892		ENSGALG00000010139	0.0108009		ENSGALG00000010473	0.00292624		ENSGALG00000009421	0.000874727	1	ENSGALG00000002023	0.00099146
ENSGALG00000026978	0.000905128		ENSGALG00000000409	0.0099861		ENSGALG00000015889	0.00183393		ENSGALG00000015925	0.014172		ENSGALG00000008872	0.0352155		ENSGALG00000016737	0.0108908		ENSGALG00000006113	0.00292807		ENSGALG00000009847	0.00087517	1	ENSGALG00000006648	0.000998804
ENSGALG00000009791	0.000908676		ENSGALG00000005598	0.0099989		ENSGALG00000008934	0.00183395		ENSGALG00000002529	0.0142243		ENSGALG00000009835	0.0352274		ENSGALG00000015200	0.0108974		ENSGALG00000001845	0.00293684		ENSGALG00000012790	0.000877709	1	ENSGALG00000004431	0.00100034
ENSGALG00000006612	0.000911432		ENSGALG00000003681	0.0100357		ENSGALG00000001583	0.00183862		ENSGALG00000030554	0.0142288		ENSGALG00000022950	0.0354031		ENSGALG00000002010	0.0109028		ENSGALG00000003733	0.00295834		ENSGALG00000015288	0.000878179	1	ENSGALG00000028167	0.00100173
ENSGALG00000014989	0.000922626		ENSGALG00000006437	0.0100538		ENSGALG00000008545	0.00185377		ENSGALG00000012898	0.0142556		ENSGALG00000022909	0.0354118		ENSGALG00000009507	0.0109348		ENSGALG00000006617	0.00296194		ENSGALG00000003717	0.000881125	1	ENSGALG00000006757	0.00100183
ENSGALG00000000218	0.00092349		ENSGALG00000001325	0.0100604		ENSGALG00000015511	0.00185489		ENSGALG00000006404	0.0142777		ENSGALG00000007934	0.0354875		ENSGALG00000011377	0.0109564		ENSGALG00000000734	0.00296695		ENSGALG00000004597	0.00088144	1	ENSGALG00000009505	0.00100455
ENSGALG00000025582	0.000925959		ENSGALG00000011481	0.010073		ENSGALG00000013956	0.00185624		ENSGALG00000009202	0.014282		ENSGALG00000009626	0.0355074		ENSGALG00000015316	0.0109658		ENSGALG00000006252	0.00297206		ENSGALG00000030878	0.000881571	1	ENSGALG00000004662	0.00100558
ENSGALG00000001256	0.000931745		ENSGALG00000000419	0.0100865		ENSGALG00000001954	0.00186961		ENSGALG00000027838	0.0143147		ENSGALG00000026428	0.0356872		ENSGALG00000017205	0.0109711		ENSGALG00000010275	0.00297588		ENSGALG00000011966	0.00089637	1	ENSGALG00000006051	0.00100839
ENSGALG00000007599	0.000933842		ENSGALG00000003256	0.0101061		ENSGALG00000006763	0.00188579		ENSGALG00000016070	0.0144216		ENSGALG00000017119	0.0357378		ENSGALG00000010699	0.0109831		ENSGALG00000002969	0.00297781		ENSGALG00000006170	0.000897817	1	ENSGALG00000029659	0.00101859
ENSGALG00000006775	0.000937646		ENSGALG00000011065	0.0101584		ENSGALG00000030590	0.00188991		ENSGALG00000002430	0.0144969		ENSGALG00000001201	0.0357559		ENSGALG00000011541	0.0110396		ENSGALG00000005305	0.00298841		ENSGALG00000030378	0.000907226	1	ENSGALG00000012277	0.0010197
ENSGALG00000011138	0.000939073		ENSGALG00000006424	0.0101621		ENSGALG00000008197	0.00189126		ENSGALG00000000674	0.0145224		ENSGALG00000001067	0.0358906		ENSGALG00000014365	0.0110613		ENSGALG00000014906	0.00300356		ENSGALG00000007606	0.000914263	1	ENSGALG00000031947	0.00101994
ENSGALG00000008167	0.000940244		ENSGALG00000000650	0.0101876		ENSGALG00000004140	0.00189176		ENSGALG00000010619	0.0145521		ENSGALG00000014899	0.0359377		ENSGALG00000011342	0.0110961		ENSGALG00000000616	0.00300493		ENSGALG00000008346	0.00091523	1	ENSGALG00000027909	0.00102108
ENSGALG00000004480	0.000942323		ENSGALG00000004590	0.0102446		ENSGALG00000014453	0.00190376		ENSGALG00000007128	0.0145605		ENSGALG00000005959	0.0359738		ENSGALG00000006871	0.0111059		ENSGALG00000004821	0.00302522		ENSGALG00000003321	0.000917107	1	ENSGALG00000001845	0.00102395
ENSGALG00000008870	0.00094278		ENSGALG00000015000	0.0102513		ENSGALG00000004960	0.00190759		ENSGALG00000009288	0.014564		ENSGALG00000003031	0.0360687		ENSGALG00000005948	0.0111578		ENSGALG00000007979	0.00304122		ENSGALG00000008974	0.000917539	1	ENSGALG00000011376	0.00102412
ENSGALG00000012915	0.000945079		ENSGALG00000017524	0.010267		ENSGALG00000008931	0.00190794		ENSGALG00000001962	0.0145697		ENSGALG00000001442	0.0361032		ENSGALG00000004714	0.0111749		ENSGALG00000010806	0.00304894		ENSGALG00000005441	0.0009184	1	ENSGALG00000031493	0.00102787
ENSGALG00000010869	0.000946887		ENSGALG00000031684	0.0102685		ENSGALG00000008875	0.0019091		ENSGALG00000001988	0.0145764		ENSGALG00000008319	0.0361185		ENSGALG00000012345	0.0111964		ENSGALG00000011564	0.00305608		ENSGALG00000003883	0.000918643	1	ENSGALG00000000693	0.00102994
ENSGALG00000010762	0.000947547		ENSGALG00000008930	0.0102857		ENSGALG00000003650	0.001917		ENSGALG00000013757	0.014661		ENSGALG00000009881	0.0361248		ENSGALG00000012454	0.0112088		ENSGALG00000017073	0.00305792		ENSGALG00000013352	0.000921177	1	ENSGALG00000002656	0.00103085
ENSGALG00000009526	0.000947627		ENSGALG00000011504	0.0103749		ENSGALG00000008167	0.00192085		ENSGALG00000021364	0.0146679		ENSGALG00000027579	0.0361456		ENSGALG00000013651	0.0112337		ENSGALG00000016443	0.0030625		ENSGALG00000012837	0.000922476	1	ENSGALG00000019042	0.00103205
ENSGALG00000004216	0.000948989		ENSGALG00000010978	0.01039		ENSGALG00000014716	0.00192622		ENSGALG00000010932	0.0146871		ENSGALG00000003256	0.036257		ENSGALG00000002554	0.0112404		ENSGALG00000003321	0.00308358		ENSGALG00000008828	0.000923253	1	ENSGALG00000001768	0.00103227
ENSGALG00000030580	0.00094975		ENSGALG00000021679	0.0105062		ENSGALG00000006368	0.00193646		ENSGALG00000009157	0.0146958		ENSGALG00000016990	0.0362685		ENSGALG00000010624	0.0112687		ENSGALG00000016862	0.00308963		ENSGALG00000007554	0.000924582	1	ENSGALG00000008477	0.00103241
ENSGALG00000012542	0.000950811		ENSGALG00000011572	0.010534		ENSGALG00000016690	0.00195448		ENSGALG00000017092	0.0147349		ENSGALG00000031134	0.0363813		ENSGALG00000011593	0.0112966		ENSGALG00000002689	0.00309034		ENSGALG00000017048	0.000924775	1	ENSGALG00000008058	0.00104408
ENSGALG00000003108	0.000957468		ENSGALG00000003248	0.0105572		ENSGALG00000000893	0.00197509		ENSGALG00000027908	0.0147398		ENSGALG00000000220	0.036616		ENSGALG00000028602	0.0113217		ENSGALG00000014716	0.00309854		ENSGALG00000008519	0.000927001	1	ENSGALG00000004553	0.00104501
ENSGALG00000011286	0.000959334		ENSGALG00000013821	0.0105704		ENSGALG00000006532	0.00197696		ENSGALG00000011394	0.0147463		ENSGALG00000027698	0.0366262		ENSGALG00000015246	0.0113242		ENSGALG00000008403	0.00310153		ENSGALG00000012289	0.00092734	1	ENSGALG00000009222	0.00104751
ENSGALG00000015977	0.00096018		ENSGALG00000007758	0.0105801		ENSGALG00000008070	0.00197775		ENSGALG00000007744	0.0147614		ENSGALG00000005683	0.036756		ENSGALG00000008574	0.0113642		ENSGALG00000032398	0.00310192		ENSGALG00000008667	0.000935053	1	ENSGALG00000014421	0.0010521
ENSGALG00000016293	0.000961645		ENSGALG00000005725	0.0105897		ENSGALG00000001823	0.00198503		ENSGALG00000015858	0.0147739		ENSGALG00000016050	0.0367649		ENSGALG00000016328	0.0114307		ENSGALG00000017652	0.00311805		ENSGALG00000008168	0.000936397	1	ENSGALG00000010809	0.00105459
ENSGALG00000008354	0.000962883		ENSGALG00000008701	0.0106247		ENSGALG00000004323	0.00199715		ENSGALG00000001663	0.0147781		ENSGALG00000001419	0.0368528		ENSGALG00000011651	0.011526		ENSGALG00000005506	0.00312289		ENSGALG00000009399	0.000944381	1	ENSGALG00000011794	0.00105794
ENSGALG00000006672	0.000965144		ENSGALG00000008462	0.0106257		ENSGALG00000030605	0.00199916		ENSGALG00000006054	0.0147795		ENSGALG00000002689	0.0369495		ENSGALG00000030925	0.0115545		ENSGALG00000002655	0.00313057		ENSGALG00000000284	0.000944417	1	ENSGALG00000027925	0.00105817
ENSGALG00000001529	0.000972222		ENSGALG00000009674	0.0106421		ENSGALG00000002316	0.00200274		ENSGALG00000000379	0.0148777		ENSGALG00000028423	0.037092		ENSGALG00000029610	0.0115818		ENSGALG00000016148	0.00313743		ENSGALG00000028900	0.000946446	1	ENSGALG00000016691	0.00105864
ENSGALG00000000589	0.000973328		ENSGALG00000003308	0.0106685		ENSGALG00000014753	0.00200425		ENSGALG00000023440	0.0148828		ENSGALG00000016505	0.0371956		ENSGALG00000004420	0.011593		ENSGALG00000017097	0.00315105		ENSGALG00000009230	0.000947409	1	ENSGALG00000009850	0.001061
ENSGALG00000032031	0.000978754		ENSGALG00000016720	0.0106827		ENSGALG00000006332	0.00201166		ENSGALG00000017171	0.0149054		ENSGALG00000009067	0.0371973		ENSGALG00000012816	0.011599		ENSGALG00000010401	0.00317431		ENSGALG00000007434	0.000947448	1	ENSGALG00000017319	0.00106123
ENSGALG00000006877	0.000979964		ENSGALG00000015937	0.0107873		ENSGALG00000004082	0.00201464		ENSGALG00000005722	0.0149096		ENSGALG00000021539	0.0372672		ENSGALG00000031426	0.0116041		ENSGALG00000015978	0.00318463		ENSGALG00000007758	0.000950894	1	ENSGALG00000001939	0.0010654
ENSGALG00000005095	0.000987494		ENSGALG00000005229	0.0108034		ENSGALG00000008681	0.00202616		ENSGALG00000004122	0.0149678		ENSGALG00000027454	0.0372815		ENSGALG00000022758	0.0116195		ENSGALG00000008933	0.00319262		ENSGALG00000030291	0.000957075	1	ENSGALG00000000311	0.00106564
ENSGALG00000026284	0.000988722		ENSGALG00000002116	0.0108253		ENSGALG00000002750	0.00202889		ENSGALG00000028140	0.0150087		ENSGALG00000002880	0.0373224		ENSGALG00000006332	0.0116264		ENSGALG00000006575	0.00319569		ENSGALG00000031070	0.000959015	1	ENSGALG00000002598	0.00106635
ENSGALG00000003563	0.000990099		ENSGALG00000017089	0.0108939		ENSGALG00000009788	0.0020307		ENSGALG00000017079	0.0150144		ENSGALG00000032273	0.0374459		ENSGALG00000012787	0.011653		ENSGALG00000008681	0.0032011		ENSGALG00000003299	0.000962656	1	ENSGALG00000013197	0.00107678
ENSGALG00000008389	0.000997336		ENSGALG00000016692	0.0109636		ENSGALG00000003803	0.00203213		ENSGALG00000031070	0.0150159		ENSGALG00000014233	0.0374663		ENSGALG00000000643	0.0116566		ENSGALG00000027785	0.0032062		ENSGALG00000002689	0.000972608	1	ENSGALG00000006403	0.00108151
ENSGALG00000006077	0.00100271		ENSGALG00000005891	0.0109707		ENSGALG00000004295	0.00203605		ENSGALG00000004842	0.015039		ENSGALG00000002308	0.0374876		ENSGALG00000008606	0.0116595		ENSGALG00000031987	0.00320761		ENSGALG00000003812	0.000980293	1	ENSGALG00000009110	0.00108364
ENSGALG00000000533	0.00100954		ENSGALG00000001573	0.0109745		ENSGALG00000010219	0.00203879		ENSGALG00000010093	0.015042		ENSGALG00000013437	0.0375332		ENSGALG00000025822	0.0116919		ENSGALG00000005169	0.00320849		ENSGALG00000026517	0.000980915	1	ENSGALG00000008886	0.00108642
ENSGALG00000003484	0.0010127		ENSGALG00000003521	0.0109821		ENSGALG00000008074	0.00205254		ENSGALG00000005385	0.0150502		ENSGALG00000010975	0.0377181		ENSGALG00000024082	0.0116948		ENSGALG00000012112	0.00321054		ENSGALG00000007365	0.000983516	1	ENSGALG00000004532	0.00108642
ENSGALG00000013824	0.00101524		ENSGALG00000026445	0.0109995		ENSGALG00000008667	0.00208019		ENSGALG00000026001	0.0150965		ENSGALG00000000855	0.0377209		ENSGALG00000016506	0.0117288		ENSGALG00000017173	0.0032132		ENSGALG00000012291	0.000985123	1	ENSGALG00000012348	0.00109217
ENSGALG00000011794	0.0010231		ENSGALG00000020876	0.0110049		ENSGALG00000016147	0.00208349		ENSGALG00000004247	0.0150991		ENSGALG00000006561	0.0377492		ENSGALG00000015275	0.0117773		ENSGALG00000009024	0.00321574		ENSGALG00000005821	0.000985501	1	ENSGALG00000004048	0.00109443
ENSGALG00000002110	0.00102828		ENSGALG00000001975	0.0110239		ENSGALG00000006757	0.00211275		ENSGALG00000009177	0.01512		ENSGALG00000026384	0.0378099		ENSGALG00000016293	0.0118103		ENSGALG00000028685	0.00321943		ENSGALG00000016050	0.000986274	1	ENSGALG00000012992	0.00109557
ENSGALG00000002346	0.0010344		ENSGALG00000002050	0.0110258		ENSGALG00000012542	0.00211499		ENSGALG00000001616	0.0151816		ENSGALG00000002288	0.0379212		ENSGALG00000008357	0.0118186		ENSGALG00000007932	0.00323833		ENSGALG00000006253	0.00098862	1	ENSGALG00000005132	0.00110352
ENSGALG00000008963	0.00103474		ENSGALG00000019178	0.0110296		ENSGALG00000025864	0.00212334		ENSGALG00000007641	0.0152632		ENSGALG00000004436	0.0379305		ENSGALG00000006586	0.0118417		ENSGALG00000014155	0.00323979		ENSGALG00000004199	0.000998978	1	ENSGALG00000003362	0.00110593
ENSGALG00000015105	0.00103826		ENSGALG00000008872	0.0110356		ENSGALG00000031766	0.0021252		ENSGALG00000032181	0.0152891		ENSGALG00000003400	0.0379314		ENSGALG00000026428	0.0118669		ENSGALG00000016803	0.00325136		ENSGALG00000031227	0.00100414	0	ENSGALG00000005652	0.00110609
ENSGALG00000029599	0.00104824		ENSGALG00000016805	0.0110372		ENSGALG00000001056	0.00212792		ENSGALG00000026653	0.0152993		ENSGALG00000030185	0.038133		ENSGALG00000000401	0.0118966		ENSGALG00000003045	0.00326121		ENSGALG00000014371	0.00100603	0	ENSGALG00000006867	0.00111408
ENSGALG00000007289	0.00105232		ENSGALG00000030185	0.011064		ENSGALG00000027908	0.00213763		ENSGALG00000003820	0.0153097		ENSGALG00000007484	0.0381891		ENSGALG00000003578	0.0119088		ENSGALG00000010125	0.00327785		ENSGALG00000002773	0.00100691	0	ENSGALG00000000156	0.00111659
ENSGALG00000028254	0.00105299		ENSGALG00000010899	0.0110959		ENSGALG00000010879	0.00214682		ENSGALG00000001561	0.01539		ENSGALG00000000856	0.0383321		ENSGALG00000025778	0.0119214		ENSGALG00000016768	0.00328224		ENSGALG00000031776	0.00100707	0	ENSGALG00000028230	0.0011167
ENSGALG00000004034	0.00105322		ENSGALG00000004263	0.0111244		ENSGALG00000011325	0.00215222		ENSGALG00000013208	0.0154173		ENSGALG00000010390	0.0384918		ENSGALG00000011592	0.0119431		ENSGALG00000031205	0.00328358		ENSGALG00000016896	0.00101492	0	ENSGALG00000013784	0.0011173
ENSGALG00000020392	0.00105693		ENSGALG00000005074	0.0111402		ENSGALG00000005931	0.00215516		ENSGALG00000003492	0.0154555		ENSGALG00000006837	0.038513		ENSGALG00000011373	0.0119455		ENSGALG00000002846	0.00330339		ENSGALG00000025804	0.00101797	0	ENSGALG00000009856	0.00111873
ENSGALG00000016497	0.00106003		ENSGALG00000010957	0.0111587		ENSGALG00000005074	0.00215782		ENSGALG00000008321	0.0154619		ENSGALG00000011227	0.0385624		ENSGALG00000013635	0.0119584		ENSGALG00000008370	0.003316		ENSGALG00000001603	0.00102247	0	ENSGALG00000010837	0.0011205
ENSGALG00000017211	0.00106924		ENSGALG00000006516	0.0111961		ENSGALG00000014468	0.00215788		ENSGALG00000032465	0.0154828		ENSGALG00000002542	0.0385767		ENSGALG00000008127	0.0119694		ENSGALG00000001954	0.00331675		ENSGALG00000005160	0.0010237	0	ENSGALG00000008736	0.00112081
ENSGALG00000007822	0.0010795		ENSGALG00000001663	0.0112076		ENSGALG00000008771	0.00216704		ENSGALG00000001445	0.0154874		ENSGALG00000019114	0.0386191		ENSGALG00000007697	0.0119822		ENSGALG00000002142	0.00332241		ENSGALG00000014570	0.00102482	0	ENSGALG00000021685	0.00112134
ENSGALG00000029390	0.00108531		ENSGALG00000023468	0.0112408		ENSGALG00000007780	0.00217061		ENSGALG00000011304	0.0155477		ENSGALG00000002525	0.0386351		ENSGALG00000001370	0.012012		ENSGALG00000001103	0.0033342		ENSGALG00000000311	0.00102725	0	ENSGALG00000017075	0.00112336
ENSGALG00000010561	0.00109693		ENSGALG00000010651	0.0112565		ENSGALG00000004767	0.0021745		ENSGALG00000013621	0.015563		ENSGALG00000007937	0.0386959		ENSGALG00000026471	0.0120578		ENSGALG00000013265	0.0033362		ENSGALG00000006690	0.00103005	0	ENSGALG00000008389	0.00112486
ENSGALG00000015689	0.00109734		ENSGALG00000012747	0.0112868		ENSGALG00000031160	0.00218233		ENSGALG00000015288	0.0155637		ENSGALG00000026957	0.0387214		ENSGALG00000008265	0.0120833		ENSGALG00000005414	0.00334296		ENSGALG00000006334	0.00103006	0	ENSGALG00000011894	0.00112684
ENSGALG00000007981	0.00110002		ENSGALG00000031589	0.011325		ENSGALG00000007289	0.00218357		ENSGALG00000006181	0.0155704		ENSGALG00000004882	0.0387684		ENSGALG00000013135	0.0120964		ENSGALG00000016456	0.00335265		ENSGALG00000006254	0.00103044	0	ENSGALG00000002554	0.0011392
ENSGALG00000004465	0.00110851		ENSGALG00000003781	0.0113485		ENSGALG00000001096	0.00220215		ENSGALG00000012232	0.0155837		ENSGALG00000015812	0.0387999		ENSGALG00000008870	0.0121354		ENSGALG00000004082	0.0033627		ENSGALG00000003392	0.00103114	0	ENSGALG00000013441	0.00114123
ENSGALG00000027909	0.00110899		ENSGALG00000008970	0.0113621		ENSGALG00000012196	0.00220916		ENSGALG00000005102	0.0156163		ENSGALG00000028906	0.0388597		ENSGALG00000001728	0.0121458		ENSGALG00000016070	0.00337009		ENSGALG00000007299	0.00103247	0	ENSGALG00000000729	0.00114796
ENSGALG00000028900	0.00111193		ENSGALG00000012552	0.0113622		ENSGALG00000023933	0.00221854		ENSGALG00000016576	0.0156678		ENSGALG00000021040	0.0389299		ENSGALG00000006630	0.0121568		ENSGALG00000010636	0.00339629		ENSGALG00000017208	0.00103428	0	ENSGALG00000015635	0.00115302
ENSGALG00000002371	0.00111246		ENSGALG00000004357	0.0113625		ENSGALG00000005983	0.00222414		ENSGALG00000012662	0.015724		ENSGALG00000003339	0.0389433		ENSGALG00000021378	0.012231		ENSGALG00000008058	0.00340308		ENSGALG00000006344	0.00103912	0	ENSGALG00000001918	0.00115336
ENSGALG00000012756	0.00112211		ENSGALG00000004494	0.0114195		ENSGALG00000004902	0.00223135		ENSGALG00000006207	0.0157295		ENSGALG00000008340	0.0391219		ENSGALG00000031723	0.0122485		ENSGALG00000001550	0.00341801		ENSGALG00000009110	0.00103956	0	ENSGALG00000002569	0.00115428
ENSGALG00000003131	0.00112714		ENSGALG00000012888	0.0114412		ENSGALG00000025999	0.00223217		ENSGALG00000032372	0.0157389		ENSGALG00000005309	0.039237		ENSGALG00000012579	0.0122489		ENSGALG00000012658	0.00342005		ENSGALG00000028214	0.0010402	0	ENSGALG00000026978	0.00115957
ENSGALG00000006112	0.00112975		ENSGALG00000008969	0.0114749		ENSGALG00000003807	0.00225949		ENSGALG00000005494	0.0158013		ENSGALG00000008053	0.0393694		ENSGALG00000011822	0.0123002		ENSGALG00000006658	0.00342338		ENSGALG00000007012	0.00104202	0	ENSGALG00000009540	0.0011673
ENSGALG00000014213	0.00112979		ENSGALG00000028790	0.0114759		ENSGALG00000007102	0.00226585		ENSGALG00000021843	0.0158071		ENSGALG00000001256	0.0393832		ENSGALG00000015438	0.0123077		ENSGALG00000012505	0.00342416		ENSGALG00000016485	0.00104342	0	ENSGALG00000000129	0.00117032
ENSGALG00000007234	0.00113035		ENSGALG00000023904	0.0114961		ENSGALG00000030342	0.00226601		ENSGALG00000008146	0.0158197		ENSGALG00000017366	0.0395402		ENSGALG00000010764	0.0123131		ENSGALG00000006080	0.00342452		ENSGALG00000002227	0.00104544	0	ENSGALG00000012350	0.00117279
ENSGALG00000010700	0.00113161		ENSGALG00000010934	0.0115059		ENSGALG00000019794	0.00228603		ENSGALG00000028155	0.0158202		ENSGALG00000008962	0.0395435		ENSGALG00000008962	0.0123758		ENSGALG00000012000	0.00342765		ENSGALG00000001168	0.00104863	0	ENSGALG00000026490	0.00118425
ENSGALG00000010156	0.00113782		ENSGALG00000002598	0.0115419		ENSGALG00000010083	0.00228879		ENSGALG00000010678	0.0158908		ENSGALG00000005872	0.0397518		ENSGALG00000001949	0.0124116		ENSGALG00000031332	0.00342918		ENSGALG00000009977	0.00105276	0	ENSGALG00000004082	0.00118903
ENSGALG00000010610	0.00113867		ENSGALG00000009946	0.0115964		ENSGALG00000002762	0.00230757		ENSGALG00000003614	0.0159139		ENSGALG00000014573	0.0399138		ENSGALG00000013941	0.0124288		ENSGALG00000023256	0.00343778		ENSGALG00000001616	0.00105702	0	ENSGALG00000003955	0.00119405
ENSGALG00000003973	0.00114151		ENSGALG00000012628	0.0116036		ENSGALG00000029614	0.00233407		ENSGALG00000012759	0.0159144		ENSGALG00000001651	0.0399973		ENSGALG00000013628	0.0124511		ENSGALG00000003799	0.00343819		ENSGALG00000011038	0.00105943	0	ENSGALG00000003875	0.00119621
ENSGALG00000014435	0.00114439		ENSGALG00000016052	0.0116081		ENSGALG00000012355	0.00234176		ENSGALG00000014824	0.0159144		ENSGALG00000007924	0.040063		ENSGALG00000016487	0.0124576		ENSGALG00000002463	0.00345558		ENSGALG00000004161	0.00105985	0	ENSGALG00000004449	0.00119936
ENSGALG00000016128	0.00114707		ENSGALG00000009002	0.0116364		ENSGALG00000005961	0.00234652		ENSGALG00000026445	0.0159413		ENSGALG00000030857	0.0400996		ENSGALG00000004701	0.0124601		ENSGALG00000010023	0.00347647		ENSGALG00000017137	0.00106066	0	ENSGALG00000031416	0.00120626
ENSGALG00000000581	0.00114767		ENSGALG00000016459	0.0117102		ENSGALG00000007808	0.00235418		ENSGALG00000026971	0.0160141		ENSGALG00000000643	0.04011		ENSGALG00000021262	0.0124678		ENSGALG00000000721	0.0034856		ENSGALG00000002003	0.00106108	0	ENSGALG00000010129	0.00120693
ENSGALG00000007478	0.0011541		ENSGALG00000005079	0.0117247		ENSGALG00000005809	0.00236002		ENSGALG00000030125	0.0160358		ENSGALG00000011065	0.0401771		ENSGALG00000010224	0.0124802		ENSGALG00000007356	0.00348875		ENSGALG00000021653	0.00106877	0	ENSGALG00000001606	0.00121327
ENSGALG00000005974	0.00115753		ENSGALG00000029731	0.0117265		ENSGALG00000010774	0.00236118		ENSGALG00000003107	0.0160367		ENSGALG00000007595	0.0402319		ENSGALG00000031565	0.0125445		ENSGALG00000016965	0.00349154		ENSGALG00000001658	0.0010718	0	ENSGALG00000009287	0.00121525
ENSGALG00000008613	0.00116231		ENSGALG00000006403	0.0117335		ENSGALG00000008677	0.00236285		ENSGALG00000016531	0.0160417		ENSGALG00000026167	0.040385		ENSGALG00000011555	0.0125999		ENSGALG00000004244	0.00349468		ENSGALG00000006073	0.00107316	0	ENSGALG00000017165	0.00122821
ENSGALG00000005269	0.00116271		ENSGALG00000005173	0.0117673		ENSGALG00000016794	0.00236778		ENSGALG00000000902	0.0160841		ENSGALG00000010463	0.0404161		ENSGALG00000003099	0.0126246		ENSGALG00000015635	0.0034955		ENSGALG00000026019	0.00107589	0	ENSGALG00000003770	0.00123401
ENSGALG00000005290	0.00117304		ENSGALG00000011419	0.0117822		ENSGALG00000014938	0.00237091		ENSGALG00000005345	0.0161846		ENSGALG00000014737	0.0404215		ENSGALG00000005575	0.0126331		ENSGALG00000009633	0.00351178		ENSGALG00000000893	0.00107634	0	ENSGALG00000009291	0.00123486
ENSGALG00000004121	0.00117403		ENSGALG00000007170	0.0117843		ENSGALG00000001252	0.00237855		ENSGALG00000013683	0.0162099		ENSGALG00000001181	0.0404467		ENSGALG00000006170	0.0126409		ENSGALG00000007101	0.00354328		ENSGALG00000010669	0.00107746	0	ENSGALG00000016148	0.00123833
ENSGALG00000012289	0.00117565		ENSGALG00000009403	0.011811		ENSGALG00000001051	0.00238054		ENSGALG00000009315	0.0162302		ENSGALG00000026849	0.0405895		ENSGALG00000002701	0.0126422		ENSGALG00000016609	0.00354586		ENSGALG00000006532	0.00107789	0	ENSGALG00000004521	0.00123911
ENSGALG00000012101	0.00117919		ENSGALG00000010352	0.0118152		ENSGALG00000016673	0.00238636		ENSGALG00000032563	0.0162384		ENSGALG00000012338	0.040631		ENSGALG00000007970	0.0126688		ENSGALG00000002346	0.00355656		ENSGALG00000012834	0.00108578	0	ENSGALG00000015544	0.00124728
ENSGALG00000012017	0.00119299		ENSGALG00000003770	0.0118211		ENSGALG00000032207	0.00239467		ENSGALG00000008217	0.0162742		ENSGALG00000001563	0.0407742		ENSGALG00000015293	0.0126969		ENSGALG00000003447	0.00356755		ENSGALG00000010745	0.00108806	0	ENSGALG00000006586	0.0012487
ENSGALG00000029379	0.00119309		ENSGALG00000009677	0.0118235		ENSGALG00000008132	0.00239997		ENSGALG00000007878	0.0162845		ENSGALG00000000908	0.0408455		ENSGALG00000003487	0.0127678		ENSGALG00000007349	0.00356952		ENSGALG00000007097	0.00109064	0	ENSGALG00000023189	0.00125186
ENSGALG00000006829	0.00119417		ENSGALG00000016329	0.0119052		ENSGALG00000004869	0.00240001		ENSGALG00000016605	0.0163111		ENSGALG00000009257	0.0408829		ENSGALG00000004191	0.0127818		ENSGALG00000008821	0.00358767		ENSGALG00000000557	0.00109188	0	ENSGALG00000009421	0.00125439
ENSGALG00000000812	0.00119518		ENSGALG00000010346	0.0119135		ENSGALG00000013764	0.00240838		ENSGALG00000013626	0.0163913		ENSGALG00000020260	0.0408921		ENSGALG00000008873	0.0128242		ENSGALG00000003726	0.00358861		ENSGALG00000001916	0.00110094	0	ENSGALG00000011481	0.00126064
ENSGALG00000006880	0.00119709		ENSGALG00000015246	0.0119187		ENSGALG00000032289	0.00241929		ENSGALG00000007955	0.0164243		ENSGALG00000000529	0.0409616		ENSGALG00000008999	0.0128395		ENSGALG00000014209	0.00359859		ENSGALG00000027641	0.00110421	0	ENSGALG00000003661	0.00126661
ENSGALG00000029610	0.00120389		ENSGALG00000004259	0.0119488		ENSGALG00000007695	0.00243201		ENSGALG00000001733	0.0164328		ENSGALG00000012763	0.0409737		ENSGALG00000008991	0.0129474		ENSGALG00000014031	0.00360145		ENSGALG00000003288	0.00110616	0	ENSGALG00000010110	0.00126917
ENSGALG00000025851	0.00121221		ENSGALG00000014118	0.0119978		ENSGALG00000011967	0.00243499		ENSGALG00000000787	0.0164924		ENSGALG00000032146	0.0409865		ENSGALG00000011621	0.0129725		ENSGALG00000005769	0.00360251		ENSGALG00000013931	0.00111457	0	ENSGALG00000005662	0.00127286
ENSGALG00000030024	0.00122721		ENSGALG00000010390	0.0119985		ENSGALG00000016899	0.00243581		ENSGALG00000008739	0.0164994		ENSGALG00000003333	0.0410027		ENSGALG00000005530	0.0130883		ENSGALG00000016843	0.00360692		ENSGALG00000030261	0.00111713	0	ENSGALG00000013793	0.00128393
ENSGALG00000026734	0.00123305		ENSGALG00000008386	0.0120016		ENSGALG00000005854	0.00243935		ENSGALG00000006488	0.0165089		ENSGALG00000002141	0.0410291		ENSGALG00000010674	0.0130892		ENSGALG00000008872	0.00360736		ENSGALG00000027700	0.0011226	0	ENSGALG00000008368	0.00128468
ENSGALG00000003079	0.00123432		ENSGALG00000031416	0.0120222		ENSGALG00000005383	0.00244022		ENSGALG00000003091	0.016524		ENSGALG00000007266	0.041071		ENSGALG00000010747	0.0131327		ENSGALG00000009528	0.00361345		ENSGALG00000007952	0.00112884	0	ENSGALG00000014485	0.00128897
ENSGALG00000017120	0.00123658		ENSGALG00000032028	0.0120363		ENSGALG00000003067	0.00245393		ENSGALG00000012048	0.0165495		ENSGALG00000011651	0.0410972		ENSGALG00000001753	0.0131364		ENSGALG00000012898	0.00361376		ENSGALG00000013094	0.00113266	0	ENSGALG00000004620	0.00129613
ENSGALG00000015880	0.00124072		ENSGALG00000006542	0.0120381		ENSGALG00000004559	0.00245974		ENSGALG00000009403	0.0166492		ENSGALG00000026303	0.0411161		ENSGALG00000003991	0.0131463		ENSGALG00000028822	0.00361878		ENSGALG00000009360	0.00114267	0	ENSGALG00000008793	0.00129975
ENSGALG00000029449	0.00124083		ENSGALG00000006172	0.0120636		ENSGALG00000015605	0.00247211		ENSGALG00000029175	0.0166553		ENSGALG00000006298	0.0411273		ENSGALG00000025946	0.0131467		ENSGALG00000004294	0.00362176		ENSGALG00000006132	0.00114967	0	ENSGALG00000031105	0.00130474
ENSGALG00000007185	0.00124108		ENSGALG00000014887	0.0121014		ENSGALG00000006471	0.00247561		ENSGALG00000011645	0.0166775		ENSGALG00000030931	0.0411447		ENSGALG00000026303	0.0131915		ENSGALG00000008354	0.00362509		ENSGALG00000011914	0.00115119	0	ENSGALG00000005840	0.001308
ENSGALG00000015546	0.00124651		ENSGALG00000000856	0.0121098		ENSGALG00000008179	0.00247658		ENSGALG00000009168	0.0166953		ENSGALG00000001597	0.0412685		ENSGALG00000016364	0.0131917		ENSGALG00000011452	0.00362616		ENSGALG00000015699	0.00115813	0	ENSGALG00000023806	0.00130899
ENSGALG00000006876	0.00124865		ENSGALG00000025946	0.0121789		ENSGALG00000013191	0.0024783		ENSGALG00000008793	0.0167291		ENSGALG00000027658	0.0414488		ENSGALG00000008133	0.013207		ENSGALG00000013073	0.003631		ENSGALG00000017148	0.00116036	0	ENSGALG00000012296	0.00132171
ENSGALG00000011019	0.00124902		ENSGALG00000003955	0.0121817		ENSGALG00000017389	0.0024968		ENSGALG00000009564	0.0168438		ENSGALG00000013036	0.0416056		ENSGALG00000017366	0.0132187		ENSGALG00000009288	0.0036395		ENSGALG00000002145	0.0011639	0	ENSGALG00000009475	0.00132379
ENSGALG00000009092	0.00124976		ENSGALG00000004228	0.0122184		ENSGALG00000031729	0.00249902		ENSGALG00000009759	0.0168514		ENSGALG00000009841	0.0416279		ENSGALG00000012216	0.0132252		ENSGALG00000010564	0.00364564		ENSGALG00000010031	0.00116627	0	ENSGALG00000006037	0.00132617
ENSGALG00000015813	0.00125514		ENSGALG00000009885	0.0122359		ENSGALG00000021180	0.00250509		ENSGALG00000014408	0.0168668		ENSGALG00000008991	0.0416691		ENSGALG00000029292	0.0132919		ENSGALG00000010110	0.0036548		ENSGALG00000012932	0.00116685	0	ENSGALG00000006623	0.00132823
ENSGALG00000004562	0.0012627		ENSGALG00000000707	0.0122751		ENSGALG00000012759	0.00251249		ENSGALG00000016047	0.0168717		ENSGALG00000016309	0.0416799		ENSGALG00000017018	0.0133077		ENSGALG00000025755	0.00365817		ENSGALG00000015433	0.00116748	0	ENSGALG00000012050	0.0013315
ENSGALG00000011434	0.00126437		ENSGALG00000002002	0.0122864		ENSGALG00000020590	0.00251759		ENSGALG00000001573	0.0169051		ENSGALG00000003793	0.0417655		ENSGALG00000004098	0.0133229		ENSGALG00000003614	0.00366112		ENSGALG00000008368	0.00116927	0	ENSGALG00000014455	0.00133766
ENSGALG00000009276	0.001265		ENSGALG00000003250	0.0122974		ENSGALG00000012377	0.00252447		ENSGALG00000017035	0.0169083		ENSGALG00000017291	0.0417928		ENSGALG00000008786	0.0133316		ENSGALG00000021679	0.00366876		ENSGALG00000004082	0.00117708	0	ENSGALG00000009170	0.00133934
ENSGALG00000008408	0.00126984		ENSGALG00000017329	0.0122982		ENSGALG00000011840	0.00253757		ENSGALG00000005302	0.0169206		ENSGALG00000026639	0.0418163		ENSGALG00000015382	0.0133393		ENSGALG00000009593	0.00366896		ENSGALG00000026864	0.0011776	0	ENSGALG00000016764	0.001344
ENSGALG00000006117	0.0012753		ENSGALG00000003738	0.0123172		ENSGALG00000013160	0.00254498		ENSGALG00000003978	0.016982		ENSGALG00000007512	0.0418858		ENSGALG00000009817	0.0133512		ENSGALG00000008222	0.00367134		ENSGALG00000007023	0.00117814	0	ENSGALG00000009012	0.00135242
ENSGALG00000007944	0.00127615		ENSGALG00000032280	0.0123428		ENSGALG00000013022	0.00255285		ENSGALG00000004106	0.0169852		ENSGALG00000007766	0.0419029		ENSGALG00000017462	0.0133589		ENSGALG00000030613	0.00367331		ENSGALG00000016501	0.00118255	0	ENSGALG00000029449	0.00135302
ENSGALG00000011330	0.00127786		ENSGALG00000023576	0.0123537		ENSGALG00000000349	0.00260023		ENSGALG00000017077	0.016995		ENSGALG00000026031	0.0419227		ENSGALG00000016105	0.0133751		ENSGALG00000029610	0.00367406		ENSGALG00000016412	0.00118436	0	ENSGALG00000011293	0.00136482
ENSGALG00000006652	0.00128462		ENSGALG00000002709	0.0124062		ENSGALG00000005071	0.00261319		ENSGALG00000003135	0.0170112		ENSGALG00000007845	0.042015		ENSGALG00000004165	0.0133786		ENSGALG00000001555	0.00369629		ENSGALG00000016810	0.00119238	0	ENSGALG00000009454	0.0013653
ENSGALG00000023435	0.00128846		ENSGALG00000015077	0.0124189		ENSGALG00000006153	0.00262255		ENSGALG00000003860	0.0170514		ENSGALG00000012863	0.0420443		ENSGALG00000011155	0.0133809		ENSGALG00000012216	0.00370778		ENSGALG00000016053	0.00119467	0	ENSGALG00000022950	0.00136642
ENSGALG00000007434	0.00128967		ENSGALG00000001616	0.0124245		ENSGALG00000010971	0.002624		ENSGALG00000001475	0.0170948		ENSGALG00000030351	0.0421302		ENSGALG00000002612	0.0133901		ENSGALG00000007386	0.00371487		ENSGALG00000029856	0.00119513	0	ENSGALG00000006096	0.00136944
ENSGALG00000015014	0.00129035		ENSGALG00000006331	0.0124264		ENSGALG00000007302	0.00262452		ENSGALG00000029261	0.0171094		ENSGALG00000009491	0.0421998		ENSGALG00000003550	0.0133958		ENSGALG00000006112	0.00371631		ENSGALG00000008559	0.00119696	0	ENSGALG00000011831	0.00137269
ENSGALG00000005418	0.00129619		ENSGALG00000003976	0.0124415		ENSGALG00000015809	0.00265592		ENSGALG00000001283	0.0171118		ENSGALG00000029379	0.0422196		ENSGALG00000012124	0.0134064		ENSGALG00000006779	0.00371865		ENSGALG00000008425	0.00120343	0	ENSGALG00000007595	0.00137282
ENSGALG00000004357	0.00129689		ENSGALG00000012112	0.0124626		ENSGALG00000009445	0.00265714		ENSGALG00000030356	0.0171219		ENSGALG00000000853	0.0422263		ENSGALG00000031841	0.0134087		ENSGALG00000000318	0.00372717		ENSGALG00000012466	0.00120655	0	ENSGALG00000001366	0.00137584
ENSGALG00000007736	0.00130047		ENSGALG00000011660	0.0125047		ENSGALG00000000783	0.0026588		ENSGALG00000008238	0.0172061		ENSGALG00000002969	0.0422441		ENSGALG00000031205	0.0134092		ENSGALG00000015906	0.00373555		ENSGALG00000008005	0.00120869	0	ENSGALG00000030603	0.00137778
ENSGALG00000010526	0.0013032		ENSGALG00000015864	0.0125317		ENSGALG00000004532	0.00269024		ENSGALG00000009111	0.0172286		ENSGALG00000017158	0.0422961		ENSGALG00000005619	0.0134207		ENSGALG00000000243	0.00374357		ENSGALG00000032419	0.00120885	0	ENSGALG00000008014	0.00137953
ENSGALG00000030783	0.00130776		ENSGALG00000007685	0.0125417		ENSGALG00000011594	0.00269807		ENSGALG00000015474	0.0172328		ENSGALG00000014078	0.0423965		ENSGALG00000026019	0.0134311		ENSGALG00000025454	0.00375284		ENSGALG00000017274	0.00121336	0	ENSGALG00000016497	0.0013828
ENSGALG00000016583	0.0013145		ENSGALG00000031699	0.0125796		ENSGALG00000012017	0.00270293		ENSGALG00000007867	0.0173388		ENSGALG00000011443	0.0424018		ENSGALG00000010013	0.0134661		ENSGALG00000010661	0.00376065		ENSGALG00000030342	0.00123418	0	ENSGALG00000002967	0.0013845
ENSGALG00000000011	0.00131815		ENSGALG00000002227	0.012601		ENSGALG00000015177	0.00270931		ENSGALG00000002450	0.0174284		ENSGALG00000004550	0.0424592		ENSGALG00000015969	0.013503		ENSGALG00000010157	0.00378651		ENSGALG00000005782	0.00123496	0	ENSGALG00000003536	0.00138764
ENSGALG00000007059	0.00132468		ENSGALG00000010564	0.0126069		ENSGALG00000014790	0.00272165		ENSGALG00000005725	0.0175476		ENSGALG00000027046	0.0424634		ENSGALG00000008393	0.0135552		ENSGALG00000012166	0.00379474		ENSGALG00000003400	0.00124069	0	ENSGALG00000005338	0.0014057
ENSGALG00000002227	0.00132622		ENSGALG00000017368	0.0126124		ENSGALG00000008487	0.00272289		ENSGALG00000002769	0.0175609		ENSGALG00000005554	0.042502		ENSGALG00000006477	0.0135649		ENSGALG00000003398	0.00379651		ENSGALG00000014513	0.00124143	0	ENSGALG00000008902	0.00141255
ENSGALG00000011469	0.00133205		ENSGALG00000002488	0.0126184		ENSGALG00000004521	0.00274743		ENSGALG00000004304	0.0175997		ENSGALG00000001182	0.0425646		ENSGALG00000007152	0.0136133		ENSGALG00000007750	0.0038026		ENSGALG00000014640	0.00125047	0	ENSGALG00000010953	0.00141282
ENSGALG00000005277	0.00133415		ENSGALG00000011193	0.0126369		ENSGALG00000005283	0.0027485		ENSGALG00000006753	0.0176124		ENSGALG00000013573	0.0425733		ENSGALG00000002959	0.0136467		ENSGALG00000000402	0.00380342		ENSGALG00000027492	0.00125581	0	ENSGALG00000026373	0.00141742
ENSGALG00000032002	0.00134182		ENSGALG00000010372	0.0126811		ENSGALG00000005707	0.00275147		ENSGALG00000007090	0.0176314		ENSGALG00000006283	0.0425803		ENSGALG00000012208	0.0136662		ENSGALG00000028517	0.00380568		ENSGALG00000023542	0.00125813	0	ENSGALG00000031890	0.00142067
ENSGALG00000010589	0.00134246		ENSGALG00000015491	0.012707		ENSGALG00000027871	0.00275901		ENSGALG00000002525	0.0176621		ENSGALG00000016457	0.0427231		ENSGALG00000026111	0.0136786		ENSGALG00000010179	0.00382041		ENSGALG00000000747	0.00126511	0	ENSGALG00000004197	0.00142323
ENSGALG00000012230	0.00134328		ENSGALG00000023379	0.0127509		ENSGALG00000008744	0.00276058		ENSGALG00000028821	0.017678		ENSGALG00000008747	0.0428513		ENSGALG00000002569	0.013722		ENSGALG00000000731	0.00383342		ENSGALG00000003923	0.00126728	0	ENSGALG00000011762	0.00142563
ENSGALG00000015713	0.00134484		ENSGALG00000014935	0.0127579		ENSGALG00000002356	0.00277075		ENSGALG00000005821	0.0176868		ENSGALG00000013637	0.0428904		ENSGALG00000003520	0.0137275		ENSGALG00000008486	0.00384747		ENSGALG00000007971	0.00127226	0	ENSGALG00000012944	0.00142996
ENSGALG00000004852	0.00134683		ENSGALG00000012342	0.0128069		ENSGALG00000001492	0.00278089		ENSGALG00000014648	0.0176871		ENSGALG00000029746	0.0429644		ENSGALG00000029287	0.0137533		ENSGALG00000004667	0.00385318		ENSGALG00000017462	0.00128068	0	ENSGALG00000002329	0.0014349
ENSGALG00000027166	0.00134828		ENSGALG00000004874	0.0128076		ENSGALG00000002247	0.00278307		ENSGALG00000001250	0.0177553		ENSGALG00000006612	0.0429777		ENSGALG00000003812	0.0138583		ENSGALG00000010539	0.00385762		ENSGALG00000014668	0.00128972	0	ENSGALG00000001779	0.00143662
ENSGALG00000013727	0.00134877		ENSGALG00000001405	0.0128292		ENSGALG00000030857	0.00279974		ENSGALG00000031606	0.0177698		ENSGALG00000015327	0.0431012		ENSGALG00000008506	0.013967		ENSGALG00000015328	0.00389231		ENSGALG00000003250	0.00129283	0	ENSGALG00000010256	0.00144309
ENSGALG00000004220	0.00135298		ENSGALG00000006965	0.0128322		ENSGALG00000008355	0.00280579		ENSGALG00000026722	0.0178349		ENSGALG00000030003	0.043139		ENSGALG00000000835	0.0139823		ENSGALG00000002397	0.00391404		ENSGALG00000014876	0.00129762	0	ENSGALG00000026007	0.00145448
ENSGALG00000030460	0.00135401		ENSGALG00000014978	0.0128372		ENSGALG00000005722	0.00280905		ENSGALG00000003522	0.0178758		ENSGALG00000003128	0.0432898		ENSGALG00000014124	0.0139842		ENSGALG00000007994	0.00392522		ENSGALG00000006901	0.00130472	0	ENSGALG00000014410	0.00145698
ENSGALG00000010995	0.00135838		ENSGALG00000009814	0.0128497		ENSGALG00000008254	0.00281024		ENSGALG00000026385	0.0179125		ENSGALG00000013733	0.0433982		ENSGALG00000031117	0.0139967		ENSGALG00000008534	0.0039346		ENSGALG00000006425	0.00130652	0	ENSGALG00000012013	0.00146311
ENSGALG00000004578	0.00135871		ENSGALG00000013627	0.0128531		ENSGALG00000003795	0.00282923		ENSGALG00000006795	0.0179444		ENSGALG00000026401	0.0434544		ENSGALG00000012304	0.013998		ENSGALG00000006332	0.00394904		ENSGALG00000007473	0.00131557	0	ENSGALG00000009061	0.00147071
ENSGALG00000014836	0.00136232		ENSGALG00000014670	0.0128555		ENSGALG00000005714	0.0028297		ENSGALG00000010551	0.0180211		ENSGALG00000012364	0.0434776		ENSGALG00000009214	0.0140029		ENSGALG00000016444	0.00395151		ENSGALG00000002240	0.00131903	0	ENSGALG00000002908	0.00147352
ENSGALG00000000991	0.0013672		ENSGALG00000029523	0.0128803		ENSGALG00000006132	0.00284757		ENSGALG00000009450	0.0180566		ENSGALG00000010090	0.0434787		ENSGALG00000028409	0.0140098		ENSGALG00000011272	0.00395312		ENSGALG00000032305	0.00131972	0	ENSGALG00000005086	0.00147716
ENSGALG00000012814	0.0013717		ENSGALG00000003272	0.0129095		ENSGALG00000016545	0.00285533		ENSGALG00000008701	0.0180606		ENSGALG00000018263	0.0434792		ENSGALG00000010230	0.0140102		ENSGALG00000016926	0.00395722		ENSGALG00000008431	0.00132102	0	ENSGALG00000009615	0.00147861
ENSGALG00000001883	0.00137456		ENSGALG00000008287	0.012942		ENSGALG00000004550	0.00286325		ENSGALG00000005476	0.0180853		ENSGALG00000014011	0.0434859		ENSGALG00000016003	0.0141176		ENSGALG00000012177	0.00395894		ENSGALG00000008354	0.00132869	0	ENSGALG00000010046	0.00147883
ENSGALG00000022950	0.00137482		ENSGALG00000004246	0.0129448		ENSGALG00000008698	0.00286908		ENSGALG00000028627	0.0181494		ENSGALG00000004268	0.0434958		ENSGALG00000004691	0.0141372		ENSGALG00000004593	0.00396039		ENSGALG00000002515	0.00133898	0	ENSGALG00000003921	0.0014813
ENSGALG00000007169	0.001382		ENSGALG00000022440	0.012967		ENSGALG00000008828	0.00286913		ENSGALG00000004701	0.0181521		ENSGALG00000009556	0.0435278		ENSGALG00000002016	0.0141444		ENSGALG00000001000	0.00397349		ENSGALG00000007914	0.00134402	0	ENSGALG00000013503	0.00148602
ENSGALG00000003067	0.00138459		ENSGALG00000011974	0.0129775		ENSGALG00000029001	0.00287534		ENSGALG00000005415	0.0181908		ENSGALG00000000091	0.0435775		ENSGALG00000009926	0.0141525		ENSGALG00000004661	0.00398433		ENSGALG00000016389	0.00134589	0	ENSGALG00000028565	0.00149661
ENSGALG00000012298	0.00138891		ENSGALG00000005125	0.0130134		ENSGALG00000008368	0.00288473		ENSGALG00000011342	0.0182017		ENSGALG00000004817	0.0435911		ENSGALG00000008175	0.0141526		ENSGALG00000012230	0.00398833		ENSGALG00000011681	0.00134882	0	ENSGALG00000015273	0.00149828
ENSGALG00000017681	0.0013922		ENSGALG00000015152	0.0130533		ENSGALG00000006697	0.00288644		ENSGALG00000029743	0.018237		ENSGALG00000008614	0.0435938		ENSGALG00000008474	0.0141635		ENSGALG00000012130	0.00399962		ENSGALG00000017065	0.00135715	0	ENSGALG00000006188	0.00150152
ENSGALG00000015377	0.00139361		ENSGALG00000003355	0.013065		ENSGALG00000017048	0.00288676		ENSGALG00000030793	0.0182689		ENSGALG00000014920	0.0436855		ENSGALG00000026360	0.0141933		ENSGALG00000003849	0.00400674		ENSGALG00000015751	0.00137324	0	ENSGALG00000015821	0.00151114
ENSGALG00000007620	0.00140302		ENSGALG00000006817	0.0130669		ENSGALG00000004848	0.00288879		ENSGALG00000008942	0.0183039		ENSGALG00000005820	0.0438075		ENSGALG00000000934	0.0141962		ENSGALG00000001837	0.00400708		ENSGALG00000011740	0.00138221	0	ENSGALG00000013646	0.00151644
ENSGALG00000008734	0.00140405		ENSGALG00000014365	0.0130993		ENSGALG00000031404	0.00289728		ENSGALG00000004858	0.0183403		ENSGALG00000014824	0.0438293		ENSGALG00000028587	0.0142511		ENSGALG00000031416	0.00400724		ENSGALG00000002157	0.00138405	0	ENSGALG00000015112	0.00153127
ENSGALG00000021683	0.00140489		ENSGALG00000008620	0.0131126		ENSGALG00000001639	0.00289813		ENSGALG00000005708	0.0184433		ENSGALG00000006453	0.0439056		ENSGALG00000028659	0.0143238		ENSGALG00000000137	0.00401407		ENSGALG00000008902	0.00138685	0	ENSGALG00000001000	0.00153438
ENSGALG00000006908	0.0014068		ENSGALG00000008621	0.0131267		ENSGALG00000015000	0.0029151		ENSGALG00000009470	0.0184771		ENSGALG00000006906	0.0439204		ENSGALG00000000311	0.0143367		ENSGALG00000003113	0.0040204		ENSGALG00000008287	0.00139178	0	ENSGALG00000017128	0.00154517
ENSGALG00000008263	0.0014089		ENSGALG00000014813	0.0131344		ENSGALG00000012214	0.00292385		ENSGALG00000029276	0.0185126		ENSGALG00000000669	0.0439675		ENSGALG00000011118	0.0143662		ENSGALG00000009076	0.00403039		ENSGALG00000016497	0.00139855	0	ENSGALG00000026279	0.00154608
ENSGALG00000003947	0.00141193		ENSGALG00000016549	0.0131373		ENSGALG00000030603	0.00293704		ENSGALG00000007470	0.0185401		ENSGALG00000003781	0.0439865		ENSGALG00000009553	0.0143824		ENSGALG00000026363	0.00403818		ENSGALG00000005217	0.00140469	0	ENSGALG00000003454	0.00155202
ENSGALG00000009249	0.00141378		ENSGALG00000009755	0.0131401		ENSGALG00000016583	0.00294179		ENSGALG00000028928	0.0185616		ENSGALG00000008097	0.0439899		ENSGALG00000012505	0.0144362		ENSGALG00000030605	0.00403866		ENSGALG00000011017	0.00140632	0	ENSGALG00000005667	0.00155221
ENSGALG00000001768	0.00142016		ENSGALG00000004621	0.0131764		ENSGALG00000013573	0.00294485		ENSGALG00000014335	0.0185742		ENSGALG00000006817	0.0440211		ENSGALG00000004476	0.014447		ENSGALG00000015813	0.00404145		ENSGALG00000012277	0.00140667	0	ENSGALG00000003870	0.00155738
ENSGALG00000012345	0.00142229		ENSGALG00000005803	0.0132085		ENSGALG00000011697	0.0029517		ENSGALG00000001943	0.0186107		ENSGALG00000023468	0.0440504		ENSGALG00000002517	0.0144748		ENSGALG00000030379	0.00404406		ENSGALG00000011663	0.00140687	0	ENSGALG00000011174	0.00156064
ENSGALG00000005550	0.00142313		ENSGALG00000006221	0.0132281		ENSGALG00000016870	0.00296822		ENSGALG00000030599	0.0186138		ENSGALG00000007430	0.0441066		ENSGALG00000016993	0.0144798		ENSGALG00000002990	0.00406199		ENSGALG00000012952	0.00141128	0	ENSGALG00000016583	0.00156464
ENSGALG00000006689	0.00142583		ENSGALG00000004640	0.0132332		ENSGALG00000011130	0.0029744		ENSGALG00000031821	0.0186581		ENSGALG00000017652	0.0441305		ENSGALG00000009512	0.0145007		ENSGALG00000010769	0.00406246		ENSGALG00000006112	0.00141281	0	ENSGALG00000007649	0.00156896
ENSGALG00000015664	0.00143241		ENSGALG00000001490	0.0132854		ENSGALG00000016418	0.00298439		ENSGALG00000014877	0.0186643		ENSGALG00000003091	0.0441444		ENSGALG00000017026	0.0145307		ENSGALG00000006488	0.00406437		ENSGALG00000020391	0.00141869	0	ENSGALG00000010103	0.00157399
ENSGALG00000006418	0.00143323		ENSGALG00000010073	0.0133404		ENSGALG00000030376	0.00298772		ENSGALG00000005589	0.0187454		ENSGALG00000031244	0.0442386		ENSGALG00000011099	0.0145349		ENSGALG00000002321	0.0040936		ENSGALG00000015415	0.00141975	0	ENSGALG00000000220	0.00157635
ENSGALG00000012388	0.0014389		ENSGALG00000013189	0.0133492		ENSGALG00000009048	0.00298934		ENSGALG00000013814	0.018747		ENSGALG00000005774	0.0442408		ENSGALG00000008590	0.0145405		ENSGALG00000003661	0.00409867		ENSGALG00000006427	0.00142494	0	ENSGALG00000022850	0.00157653
ENSGALG00000028512	0.00143907		ENSGALG00000006427	0.0133546		ENSGALG00000003948	0.00299593		ENSGALG00000005046	0.0187516		ENSGALG00000012429	0.0443196		ENSGALG00000032419	0.0146401		ENSGALG00000016410	0.00410604		ENSGALG00000011181	0.00142854	0	ENSGALG00000003374	0.00157719
ENSGALG00000025864	0.0014445		ENSGALG00000020419	0.0133691		ENSGALG00000016955	0.00299942		ENSGALG00000015612	0.018756		ENSGALG00000002539	0.0443228		ENSGALG00000005891	0.0146507		ENSGALG00000008462	0.00412071		ENSGALG00000030907	0.00143008	0	ENSGALG00000006312	0.00157837
ENSGALG00000022866	0.00145378		ENSGALG00000013095	0.0133893		ENSGALG00000007483	0.00301119		ENSGALG00000015024	0.0187567		ENSGALG00000004620	0.0443658		ENSGALG00000023517	0.0146744		ENSGALG00000016925	0.00412987		ENSGALG00000014115	0.00143171	0	ENSGALG00000029999	0.00158414
ENSGALG00000008912	0.00145479		ENSGALG00000000399	0.013393		ENSGALG00000003568	0.00301357		ENSGALG00000008926	0.0187766		ENSGALG00000032247	0.0443682		ENSGALG00000003860	0.0147357		ENSGALG00000030943	0.0041301		ENSGALG00000002899	0.00144218	0	ENSGALG00000016410	0.00159491
ENSGALG00000000775	0.00147992		ENSGALG00000014862	0.0133956		ENSGALG00000004534	0.00301774		ENSGALG00000016497	0.0188515		ENSGALG00000006743	0.0444242		ENSGALG00000001416	0.0147435		ENSGALG00000015141	0.00413291		ENSGALG00000008604	0.00144478	0	ENSGALG00000026225	0.00159784
ENSGALG00000003256	0.00148339		ENSGALG00000005420	0.0134105		ENSGALG00000003085	0.00302778		ENSGALG00000004055	0.0189643		ENSGALG00000008236	0.0444398		ENSGALG00000013253	0.0147815		ENSGALG00000001201	0.00413988		ENSGALG00000017384	0.00144842	0	ENSGALG00000012709	0.00160114
ENSGALG00000027332	0.00149388		ENSGALG00000000907	0.0134338		ENSGALG00000010541	0.00302957		ENSGALG00000004467	0.0190616		ENSGALG00000005974	0.0445439		ENSGALG00000001171	0.0148593		ENSGALG00000010805	0.00414236		ENSGALG00000005631	0.00146074	0	ENSGALG00000003596	0.00160171
ENSGALG00000010616	0.00150459		ENSGALG00000005907	0.0134486		ENSGALG00000004353	0.00304854		ENSGALG00000007356	0.0190853		ENSGALG00000009470	0.044642		ENSGALG00000017000	0.0148722		ENSGALG00000030356	0.0041464		ENSGALG00000013573	0.00146096	0	ENSGALG00000008415	0.00161588
ENSGALG00000006586	0.001506		ENSGALG00000006691	0.0134735		ENSGALG00000031182	0.00305429		ENSGALG00000011357	0.0191141		ENSGALG00000028935	0.044678		ENSGALG00000006010	0.0148842		ENSGALG00000005173	0.00415369		ENSGALG00000011794	0.00146151	0	ENSGALG00000010178	0.00162869
ENSGALG00000016245	0.00150729		ENSGALG00000010464	0.0135377		ENSGALG00000002172	0.00306298		ENSGALG00000004597	0.0191236		ENSGALG00000005074	0.044769		ENSGALG00000008486	0.0149484		ENSGALG00000024486	0.00416176		ENSGALG00000026849	0.00146669	0	ENSGALG00000029585	0.00162955
ENSGALG00000027207	0.00150765		ENSGALG00000009940	0.0135381		ENSGALG00000007736	0.00306913		ENSGALG00000012540	0.0192184		ENSGALG00000004832	0.0448327		ENSGALG00000013778	0.0150705		ENSGALG00000031130	0.0041697		ENSGALG00000003135	0.00148735	0	ENSGALG00000012606	0.0016347
ENSGALG00000031606	0.00150943		ENSGALG00000007687	0.0135588		ENSGALG00000000273	0.00307644		ENSGALG00000029292	0.0192328		ENSGALG00000011005	0.0448689		ENSGALG00000004387	0.015135		ENSGALG00000026313	0.00420053		ENSGALG00000012658	0.00149067	0	ENSGALG00000013489	0.00163567
ENSGALG00000015959	0.00151489		ENSGALG00000005614	0.0135795		ENSGALG00000013073	0.00308266		ENSGALG00000015916	0.01926		ENSGALG00000004657	0.0448701		ENSGALG00000012245	0.0151481		ENSGALG00000016834	0.00420275		ENSGALG00000006327	0.00150146	0	ENSGALG00000010995	0.00163678
ENSGALG00000010031	0.00151492		ENSGALG00000027635	0.0136463		ENSGALG00000006586	0.00308502		ENSGALG00000001209	0.0192842		ENSGALG00000028520	0.0449136		ENSGALG00000007920	0.0151669		ENSGALG00000002569	0.00421098		ENSGALG00000016547	0.00150199	0	ENSGALG00000029856	0.00164526
ENSGALG00000009356	0.00151552		ENSGALG00000017118	0.0136483		ENSGALG00000000740	0.0030938		ENSGALG00000031388	0.0194074		ENSGALG00000012865	0.0449611		ENSGALG00000029175	0.0151769		ENSGALG00000006829	0.00421319		ENSGALG00000002336	0.00150555	0	ENSGALG00000029820	0.00165125
ENSGALG00000000755	0.00152014		ENSGALG00000031298	0.0136492		ENSGALG00000016719	0.00309998		ENSGALG00000004997	0.0194538		ENSGALG00000027292	0.0452587		ENSGALG00000006401	0.01518		ENSGALG00000006782	0.00421592		ENSGALG00000004801	0.00150672	0	ENSGALG00000002110	0.00165562
ENSGALG00000011965	0.00152027		ENSGALG00000005002	0.0136501		ENSGALG00000004270	0.00310826		ENSGALG00000028543	0.0195017		ENSGALG00000017392	0.0452867		ENSGALG00000002316	0.0152106		ENSGALG00000016864	0.00422331		ENSGALG00000013605	0.00151225	0	ENSGALG00000002069	0.00165649
ENSGALG00000012044	0.00152279		ENSGALG00000015977	0.0136971		ENSGALG00000012177	0.00311425		ENSGALG00000010238	0.0195352		ENSGALG00000008985	0.0453761		ENSGALG00000002284	0.015253		ENSGALG00000026373	0.00422624		ENSGALG00000032430	0.00151362	0	ENSGALG00000008786	0.00167656
ENSGALG00000001416	0.00152539		ENSGALG00000030857	0.0137509		ENSGALG00000004554	0.00311988		ENSGALG00000009392	0.0195495		ENSGALG00000006301	0.0454285		ENSGALG00000015415	0.0152945		ENSGALG00000006201	0.00424062		ENSGALG00000004216	0.00152009	0	ENSGALG00000003068	0.00167808
ENSGALG00000030357	0.00152613		ENSGALG00000004244	0.0137536		ENSGALG00000011185	0.00312012		ENSGALG00000016735	0.0195754		ENSGALG00000008220	0.0454561		ENSGALG00000025844	0.0153146		ENSGALG00000015195	0.00424276		ENSGALG00000027035	0.00153179	0	ENSGALG00000012171	0.00167888
ENSGALG00000001645	0.00152925		ENSGALG00000004288	0.0137727		ENSGALG00000004614	0.00312096		ENSGALG00000029435	0.0195907		ENSGALG00000002725	0.0455025		ENSGALG00000008661	0.0153306		ENSGALG00000005451	0.00424669		ENSGALG00000031000	0.00155169	0	ENSGALG00000002003	0.00168302
ENSGALG00000014725	0.00153417		ENSGALG00000026007	0.0137986		ENSGALG00000008145	0.00312784		ENSGALG00000013615	0.0196307		ENSGALG00000003014	0.0455158		ENSGALG00000005383	0.0153514		ENSGALG00000015363	0.00426337		ENSGALG00000008873	0.00155787	0	ENSGALG00000005531	0.00168409
ENSGALG00000005770	0.00153947		ENSGALG00000002612	0.0138287		ENSGALG00000016476	0.00313624		ENSGALG00000013569	0.0196577		ENSGALG00000003720	0.0455848		ENSGALG00000002495	0.0153619		ENSGALG00000001486	0.00427405		ENSGALG00000003068	0.00156158	0	ENSGALG00000004237	0.00168582
ENSGALG00000014747	0.00154596		ENSGALG00000013575	0.0138759		ENSGALG00000028140	0.00313828		ENSGALG00000028979	0.0198552		ENSGALG00000007040	0.0456958		ENSGALG00000003219	0.0154374		ENSGALG00000002210	0.00428831		ENSGALG00000008886	0.00156658	0	ENSGALG00000008970	0.0016907
ENSGALG00000027641	0.00154692		ENSGALG00000012219	0.0138805		ENSGALG00000013829	0.00314052		ENSGALG00000026038	0.019859		ENSGALG00000009871	0.0457392		ENSGALG00000006908	0.0154643		ENSGALG00000020410	0.00428937		ENSGALG00000001529	0.00156672	0	ENSGALG00000001392	0.00170009
ENSGALG00000027786	0.00155007		ENSGALG00000007009	0.0139092		ENSGALG00000029077	0.00314263		ENSGALG00000012488	0.0199098		ENSGALG00000009653	0.0457552		ENSGALG00000007791	0.0154719		ENSGALG00000015320	0.00431846		ENSGALG00000001437	0.00156764	0	ENSGALG00000030878	0.00170012
ENSGALG00000005821	0.00155311		ENSGALG00000014716	0.0139205		ENSGALG00000008514	0.00314282		ENSGALG00000010133	0.0200198		ENSGALG00000006190	0.0458064		ENSGALG00000030780	0.0154802		ENSGALG00000032400	0.00431945		ENSGALG00000016602	0.00157141	0	ENSGALG00000017159	0.00170336
ENSGALG00000010177	0.00155883		ENSGALG00000005888	0.013963		ENSGALG00000001542	0.00316411		ENSGALG00000008176	0.0201199		ENSGALG00000006474	0.0458498		ENSGALG00000008937	0.0154894		ENSGALG00000010043	0.00432729		ENSGALG00000011016	0.00157497	0	ENSGALG00000009784	0.00170936
ENSGALG00000008795	0.00156334		ENSGALG00000031947	0.0139699		ENSGALG00000012994	0.00316915		ENSGALG00000001329	0.0201257		ENSGALG00000016363	0.0458634		ENSGALG00000005315	0.0154953		ENSGALG00000008233	0.00432921		ENSGALG00000027454	0.00157772	0	ENSGALG00000011697	0.00170973
ENSGALG00000003370	0.00156468		ENSGALG00000008294	0.0139907		ENSGALG00000011241	0.00316954		ENSGALG00000015699	0.0201352		ENSGALG00000002262	0.0459632		ENSGALG00000010837	0.0155195		ENSGALG00000026971	0.00433401		ENSGALG00000004143	0.00157884	0	ENSGALG00000023335	0.00171079
ENSGALG00000003875	0.00156478		ENSGALG00000005516	0.014005		ENSGALG00000013356	0.00316985		ENSGALG00000003495	0.0201412		ENSGALG00000008810	0.0460954		ENSGALG00000012798	0.0155284		ENSGALG00000013573	0.0043363		ENSGALG00000032452	0.00157931	0	ENSGALG00000010179	0.00171263
ENSGALG00000001702	0.00156571		ENSGALG00000005959	0.0140205		ENSGALG00000017248	0.00317964		ENSGALG00000005733	0.0201611		ENSGALG00000029000	0.0461228		ENSGALG00000004700	0.0155563		ENSGALG00000025810	0.00434076		ENSGALG00000001021	0.00158095	0	ENSGALG00000026367	0.00171513
ENSGALG00000020391	0.00156751		ENSGALG00000011182	0.0140871		ENSGALG00000002430	0.00318034		ENSGALG00000001768	0.0201626		ENSGALG00000004160	0.0461564		ENSGALG00000006157	0.0155936		ENSGALG00000002759	0.0043575		ENSGALG00000007956	0.00158273	0	ENSGALG00000010958	0.00171904
ENSGALG00000002703	0.00156888		ENSGALG00000031117	0.0140889		ENSGALG00000003570	0.00318235		ENSGALG00000009379	0.0201965		ENSGALG00000002943	0.0462439		ENSGALG00000008620	0.0156133		ENSGALG00000010950	0.00436342		ENSGALG00000001051	0.0015835	0	ENSGALG00000006112	0.00172439
ENSGALG00000009483	0.00158026		ENSGALG00000012227	0.0140977		ENSGALG00000015833	0.00318392		ENSGALG00000007748	0.0202951		ENSGALG00000002501	0.0462888		ENSGALG00000010593	0.0156494		ENSGALG00000016979	0.00436831		ENSGALG00000004980	0.00158703	0	ENSGALG00000009738	0.0017253
ENSGALG00000007337	0.00158494		ENSGALG00000002179	0.0141304		ENSGALG00000030363	0.00318395		ENSGALG00000010154	0.0203416		ENSGALG00000014122	0.0463992		ENSGALG00000010359	0.0156629		ENSGALG00000023933	0.00438048		ENSGALG00000020160	0.00158864	0	ENSGALG00000003485	0.00174021
ENSGALG00000031164	0.00158992		ENSGALG00000004542	0.0141635		ENSGALG00000009944	0.00319836		ENSGALG00000017282	0.0203794		ENSGALG00000007677	0.0464353		ENSGALG00000005338	0.0156769		ENSGALG00000003114	0.00439615		ENSGALG00000009253	0.00160259	0	ENSGALG00000005769	0.00174253
ENSGALG00000004528	0.00159748		ENSGALG00000012159	0.0142029		ENSGALG00000008037	0.00320952		ENSGALG00000031474	0.0203825		ENSGALG00000029947	0.0465567		ENSGALG00000014290	0.0157113		ENSGALG00000016497	0.00440429		ENSGALG00000016555	0.00160539	0	ENSGALG00000007253	0.00175459
ENSGALG00000002447	0.00160019		ENSGALG00000003795	0.0142168		ENSGALG00000007307	0.00321039		ENSGALG00000008842	0.0204252		ENSGALG00000008332	0.0465833		ENSGALG00000009110	0.0157201		ENSGALG00000029260	0.00441055		ENSGALG00000005090	0.00161097	0	ENSGALG00000012480	0.00175733
ENSGALG00000030356	0.00160662		ENSGALG00000017248	0.0142484		ENSGALG00000026716	0.00322339		ENSGALG00000013646	0.0204535		ENSGALG00000000903	0.0466081		ENSGALG00000014826	0.0157694		ENSGALG00000007132	0.00442136		ENSGALG00000026727	0.00161178	0	ENSGALG00000013715	0.00176078
ENSGALG00000009491	0.00160876		ENSGALG00000009480	0.0143156		ENSGALG00000010214	0.00323979		ENSGALG00000025755	0.0204853		ENSGALG00000016245	0.0466871		ENSGALG00000026098	0.0157882		ENSGALG00000010026	0.00442536		ENSGALG00000032239	0.00161409	0	ENSGALG00000014847	0.00176083
ENSGALG00000007554	0.00160889		ENSGALG00000002544	0.0143444		ENSGALG00000005079	0.00324128		ENSGALG00000014991	0.0204883		ENSGALG00000007753	0.0467053		ENSGALG00000006002	0.0157911		ENSGALG00000016409	0.00442796		ENSGALG00000005452	0.00161576	0	ENSGALG00000006787	0.00176227
ENSGALG00000002263	0.00160907		ENSGALG00000016278	0.0143643		ENSGALG00000015960	0.00324595		ENSGALG00000006526	0.0205981		ENSGALG00000002473	0.0467964		ENSGALG00000002485	0.0157977		ENSGALG00000010610	0.00444525		ENSGALG00000006368	0.00161718	0	ENSGALG00000012640	0.00177041
ENSGALG00000013131	0.00161644		ENSGALG00000004437	0.0143916		ENSGALG00000008439	0.00324636		ENSGALG00000015326	0.0206822		ENSGALG00000010930	0.0468225		ENSGALG00000014267	0.0159616		ENSGALG00000002666	0.00444643		ENSGALG00000014869	0.00164152	0	ENSGALG00000013828	0.00177519
ENSGALG00000008886	0.00162323		ENSGALG00000007695	0.0143997		ENSGALG00000028744	0.00324784		ENSGALG00000007926	0.0206834		ENSGALG00000007404	0.0469246		ENSGALG00000007093	0.015977		ENSGALG00000006642	0.00446816		ENSGALG00000007736	0.00164239	0	ENSGALG00000009086	0.00177957
ENSGALG00000017159	0.0016268		ENSGALG00000002632	0.0144156		ENSGALG00000007218	0.0032565		ENSGALG00000005634	0.0206857		ENSGALG00000014749	0.0469847		ENSGALG00000030411	0.0160161		ENSGALG00000011275	0.00447223		ENSGALG00000020736	0.00164476	0	ENSGALG00000011330	0.00178756
ENSGALG00000014868	0.00163215		ENSGALG00000007934	0.0145225		ENSGALG00000016806	0.00326309		ENSGALG00000009492	0.0207173		ENSGALG00000009544	0.0471591		ENSGALG00000012023	0.0160535		ENSGALG00000014378	0.00447841		ENSGALG00000011570	0.00166455	0	ENSGALG00000015538	0.00179677
ENSGALG00000006250	0.0016355		ENSGALG00000027950	0.0145578		ENSGALG00000003991	0.00326768		ENSGALG00000008403	0.0207391		ENSGALG00000026188	0.0473176		ENSGALG00000002172	0.0160608		ENSGALG00000031448	0.00447844		ENSGALG00000031164	0.00166473	0	ENSGALG00000005090	0.00180194
ENSGALG00000016921	0.0016451		ENSGALG00000015438	0.0145654		ENSGALG00000028988	0.00327566		ENSGALG00000000784	0.020745		ENSGALG00000010932	0.0473331		ENSGALG00000008529	0.0160673		ENSGALG00000013569	0.00448619		ENSGALG00000002069	0.00167089	0	ENSGALG00000014876	0.0018051
ENSGALG00000011241	0.00164523		ENSGALG00000020927	0.0146189		ENSGALG00000007330	0.00328913		ENSGALG00000011469	0.0207813		ENSGALG00000002667	0.0473465		ENSGALG00000030703	0.0160798		ENSGALG00000008818	0.00450556		ENSGALG00000002631	0.00168036	0	ENSGALG00000016205	0.00181141
ENSGALG00000005575	0.00164579		ENSGALG00000002942	0.014624		ENSGALG00000015935	0.00329516		ENSGALG00000002158	0.020806		ENSGALG00000004366	0.0474193		ENSGALG00000010988	0.0160808		ENSGALG00000009598	0.00451744		ENSGALG00000009328	0.00170072	0	ENSGALG00000003775	0.00181665
ENSGALG00000005120	0.00167051		ENSGALG00000007037	0.0146281		ENSGALG00000005309	0.00331228		ENSGALG00000023904	0.0208147		ENSGALG00000001363	0.0474884		ENSGALG00000005417	0.0160862		ENSGALG00000004702	0.00452043		ENSGALG00000010589	0.0017034	0	ENSGALG00000009592	0.0018242
ENSGALG00000000643	0.00167307		ENSGALG00000030580	0.0146813		ENSGALG00000005269	0.00332036		ENSGALG00000002407	0.0208513		ENSGALG00000021656	0.0475214		ENSGALG00000010774	0.0160932		ENSGALG00000006507	0.00456811		ENSGALG00000004045	0.00170792	0	ENSGALG00000028254	0.00183066
ENSGALG00000013265	0.00167398		ENSGALG00000011469	0.0146862		ENSGALG00000003523	0.00332544		ENSGALG00000013759	0.0208814		ENSGALG00000003430	0.0475614		ENSGALG00000017186	0.0161087		ENSGALG00000029789	0.00458427		ENSGALG00000015961	0.0017107	0	ENSGALG00000031205	0.00183239
ENSGALG00000006824	0.00168731		ENSGALG00000027907	0.0146952		ENSGALG00000008838	0.00332681		ENSGALG00000012618	0.0209218		ENSGALG00000007456	0.0476707		ENSGALG00000004860	0.0161146		ENSGALG00000003948	0.00462602		ENSGALG00000007697	0.0017181	0	ENSGALG00000027768	0.00183476
[truncated: 6,385 more rows]
