# Supplementary material for: Gene expression networks and functionally enriched pathways involved in the response of domestic chicken to acute heat stress
Source: Front Genet. 2023 May 2;14:1102136. doi: 10.3389/fgene.2023.1102136 (PMC10185895; doi:10.3389/fgene.2023.1102136)
Supplement: Supplementary file 16 [file DataSheet1.xlsx]

## Sheet: SRP268422_A
GeneID	Function	Gene symbol	Base mean	log2(FC)	StdErr	Wald-Stats	P-value	P-adj
ENSGALG00000001000	protein_coding	HSPA5	2191.12	-1.89413	0.207738	-9.11789	7.66039e-20	4.5564e-16		List of DEGs between the acute heat stress-treated and non-treated control chickens
ENSGALG00000001220	protein_coding	HERPUD1	112.752	-1.01969	0.184148	-5.53737	3.07043e-08	1.85555e-05
ENSGALG00000001802	protein_coding	JMJD6	29.1691	-1.09132	0.273535	-3.98968	6.61619e-05	0.0131177
ENSGALG00000002417	protein_coding	GMPPA	46.6523	-0.986355	0.232884	-4.2354	2.28146e-05	0.00565421
ENSGALG00000002725	protein_coding	UAP1	64.5269	-0.860378	0.213609	-4.02782	5.62954e-05	0.0115464
ENSGALG00000003323	protein_coding	NECAB2	154.447	0.871473	0.227662	3.82793	0.000129224	0.0213506
ENSGALG00000004345	protein_coding	OIT3	234.253	1.01294	0.18302	5.53459	3.11961e-08	1.85555e-05
ENSGALG00000005994	protein_coding	DERL3	159.131	-0.998036	0.183644	-5.43462	5.4913e-08	2.72185e-05
ENSGALG00000006413	protein_coding	CEMIP	122.322	1.20399	0.236899	5.08228	3.72939e-07	0.000158446
ENSGALG00000006512	protein_coding	HSPA8	1994.55	-2.04277	0.238776	-8.55518	1.17687e-17	2.46379e-14
ENSGALG00000007077	protein_coding	CPT1A	261.102	1.02721	0.249536	4.11648	3.847e-05	0.00817213
ENSGALG00000007646	protein_coding	NA	176.953	0.961485	0.210469	4.5683	4.91703e-06	0.00146232
ENSGALG00000008172	protein_coding	ERLEC1	208.527	-0.696694	0.165883	-4.19991	2.67019e-05	0.0063529
ENSGALG00000008193	protein_coding	RELN	50.9536	0.927979	0.235806	3.93534	8.30784e-05	0.0154422
ENSGALG00000008586	protein_coding	TUBB4B	208.6	-0.873429	0.19242	-4.53918	5.64725e-06	0.00159952
ENSGALG00000009433	protein_coding	BAG3	48.5003	-1.33057	0.220652	-6.03014	1.63816e-09	1.62396e-06
ENSGALG00000010053	protein_coding	PTPRF	128.054	0.731499	0.186587	3.92042	8.83947e-05	0.0159325
ENSGALG00000010185	protein_coding	HSPA4L	117.794	-0.805964	0.20267	-3.97672	6.98724e-05	0.0134065
ENSGALG00000010229	protein_coding	ABCD4	847.519	0.87026	0.188798	4.60946	4.03711e-06	0.0013168
ENSGALG00000011266	protein_coding	PPM1K	38.0346	0.933531	0.251596	3.71043	0.000206906	0.0315558
ENSGALG00000011715	pseudogene	HSPA2	256.387	-1.74877	0.244528	-7.15163	8.57526e-13	1.02011e-09
ENSGALG00000012119	protein_coding	MARCO	609.255	0.764144	0.197924	3.86078	0.000113024	0.0193893
ENSGALG00000012414	protein_coding	GNPNAT1	107.561	-0.838311	0.193457	-4.33332	1.46878e-05	0.00379839
ENSGALG00000012834	protein_coding	AKR1D1	109.089	1.04814	0.199371	5.25722	1.46248e-07	6.6914e-05
ENSGALG00000014716	protein_coding	IL6ST	149.234	0.819877	0.222219	3.6895	0.000224694	0.033412
ENSGALG00000017077	protein_coding	HSPH1	68.6728	-1.09285	0.237529	-4.60092	4.20631e-06	0.0013168
ENSGALG00000017242	protein_coding	FZD4	139.174	0.950611	0.227934	4.17055	3.03862e-05	0.00669396
ENSGALG00000023066	protein_coding	DNAJA1	184.104	-1.0873	0.185826	-5.85115	4.88172e-09	4.14807e-06
ENSGALG00000028005	protein_coding	GADD45G	56.9271	1.31782	0.283706	4.64503	3.40028e-06	0.0011897
ENSGALG00000028009	protein_coding	NA	91.0158	-0.696543	0.191356	-3.64004	0.000272594	0.039546
ENSGALG00000032287	protein_coding	ATP2A2	188.625	-0.876932	0.196427	-4.46442	8.02868e-06	0.00217066
ENSGALG00000033212	protein_coding	HSP90AA1	2921.88	-1.57865	0.184661	-8.5489	1.24267e-17	2.46379e-14
ENSGALG00000033498	protein_coding	NA	130.473	-1.74869	0.224525	-7.78842	6.78507e-15	1.00894e-11
ENSGALG00000035334	protein_coding	COX3	40261.4	-0.559998	0.147266	-3.80264	0.000143163	0.0230144
ENSGALG00000036850	protein_coding	DNAJA4	97.8991	-1.20304	0.215988	-5.56993	2.5484e-08	1.85555e-05
ENSGALG00000042944	pseudogene	NA	72.4479	-0.897032	0.214547	-4.18105	2.90169e-05	0.00663817
ENSGALG00000045172	protein_coding	FAM166A	328.295	-1.12726	0.227827	-4.94787	7.5029e-07	0.000297515
ENSGALG00000047547	lncRNA	NA	30.3908	-0.989541	0.262734	-3.76632	0.000165669	0.0259316
ENSGALG00000051538	protein_coding	NA	116.253	1.21725	0.221118	5.505	3.69174e-08	1.99622e-05
ENSGALG00000052173	lncRNA	NA	44.2951	0.990407	0.256683	3.85848	0.000114093	0.0193893
ENSGALG00000054998	protein_coding	NA	39.567	1.17933	0.248118	4.75308	2.00337e-06	0.000744752

## Sheet: SRP268422_B
GeneID	Function	Gene symbol	Base mean	log2(FC)	StdErr	Wald-Stats	P-value	P-adj
ENSGALG00000000349	protein_coding	PSMC5	156.613	-0.595736	0.165671	-3.5959	0.000323273	0.0250875
ENSGALG00000000618	protein_coding	ZCCHC17	78.5145	-0.727871	0.194882	-3.73493	0.000187764	0.0183511
ENSGALG00000000893	protein_coding	TAT	1666.97	0.777888	0.22147	3.51238	0.000444115	0.0295437
ENSGALG00000001000	protein_coding	HSPA5	2000.57	-1.8606	0.222679	-8.35551	6.51503e-17	1.4433e-13
ENSGALG00000001223	protein_coding	PEX10	580.66	-0.550907	0.146051	-3.77202	0.000161934	0.0170827
ENSGALG00000001313	protein_coding	EIF4H	343.958	-0.630982	0.131269	-4.80679	1.53374e-06	0.00056629
ENSGALG00000001325	protein_coding	CYP1A1	85.8999	-1.13703	0.254808	-4.46229	8.10892e-06	0.00224549
ENSGALG00000001525	protein_coding	NA	175.405	-0.62624	0.179353	-3.49166	0.000480031	0.0306759
ENSGALG00000002417	protein_coding	GMPPA	29.5002	-0.967009	0.24413	-3.96103	7.46258e-05	0.0103326
ENSGALG00000002448	protein_coding	CCT6A	249.129	-0.702421	0.185245	-3.79184	0.000149537	0.0165638
ENSGALG00000002463	protein_coding	SUMF2	749.319	-0.728958	0.162726	-4.47966	7.47618e-06	0.00216029
ENSGALG00000002542	protein_coding	GUSB	485.757	-0.721115	0.189182	-3.81174	0.000137991	0.0158118
ENSGALG00000002725	protein_coding	UAP1	56.8826	-0.80721	0.230846	-3.49675	0.000470967	0.0305697
ENSGALG00000002987	protein_coding	SERPINF2	994.254	-0.507628	0.130389	-3.89319	9.89347e-05	0.0128925
ENSGALG00000003153	protein_coding	COPE	139.473	-0.581037	0.154663	-3.75679	0.000172109	0.0171844
ENSGALG00000003154	protein_coding	TXNDC11	47.787	-1.26375	0.219212	-5.76499	8.16604e-09	6.03016e-06
ENSGALG00000003288	protein_coding	TARS	131.92	-0.721974	0.18414	-3.92079	8.82603e-05	0.011971
ENSGALG00000004442	protein_coding	PPA1	294.853	-0.752217	0.138793	-5.4197	5.97004e-08	3.30641e-05
ENSGALG00000004491	protein_coding	DMGDH	175.821	0.620377	0.164406	3.77345	0.000161004	0.0170827
ENSGALG00000004518	protein_coding	NA	2067.49	0.663616	0.162039	4.09542	4.214e-05	0.0068308
ENSGALG00000004645	protein_coding	TBC1D13	67.3868	0.701896	0.210152	3.33995	0.000837936	0.0484254
ENSGALG00000005001	protein_coding	CNBP	740.487	-0.387337	0.114126	-3.39394	0.000688956	0.0420073
ENSGALG00000005181	protein_coding	NA	260.232	-0.786938	0.164642	-4.7797	1.75554e-06	0.000614068
ENSGALG00000005309	protein_coding	TKT	202.592	-0.589663	0.161686	-3.64696	0.000265357	0.0228738
ENSGALG00000005357	protein_coding	COPB2	218.064	-0.601252	0.170379	-3.52891	0.000417269	0.0295018
ENSGALG00000005391	protein_coding	SELENOK	75.9101	-0.861613	0.210041	-4.10213	4.09372e-05	0.00680171
ENSGALG00000005408	protein_coding	BCO1	165.765	0.637983	0.186107	3.42805	0.000607939	0.0377604
ENSGALG00000005702	protein_coding	TMEM97	764.914	-0.502768	0.116014	-4.33369	1.46633e-05	0.00348044
ENSGALG00000005966	protein_coding	SEC61A1	484.905	-0.727645	0.154905	-4.69736	2.6354e-06	0.000875744
ENSGALG00000005994	protein_coding	DERL3	124.79	-1.03397	0.174139	-5.93763	2.89165e-09	2.74541e-06
ENSGALG00000006015	protein_coding	COPB1	160.403	-0.891092	0.149957	-5.94232	2.81015e-09	2.74541e-06
ENSGALG00000006512	protein_coding	HSPA8	1287.08	-1.76643	0.179319	-9.85075	6.80341e-23	4.52155e-19
ENSGALG00000006672	protein_coding	LARP4B	56.206	0.69624	0.203656	3.4187	0.000629204	0.0387193
ENSGALG00000007102	protein_coding	MLEC	165.753	-0.62327	0.165613	-3.76341	0.000167614	0.0171844
ENSGALG00000007177	protein_coding	PTPRG	179.526	0.826951	0.234712	3.52327	0.000426264	0.0295437
ENSGALG00000007430	protein_coding	ARCN1	227.771	-0.526763	0.146229	-3.60231	0.0003154	0.0249541
ENSGALG00000007491	protein_coding	VWA9	994.705	-0.713431	0.199968	-3.56773	0.000360085	0.0262981
ENSGALG00000007659	protein_coding	HYOU1	806.835	-0.766044	0.143822	-5.32631	1.00225e-07	5.12383e-05
ENSGALG00000008236	protein_coding	PSMC2	185.251	-0.547309	0.153816	-3.55822	0.000373381	0.0268201
ENSGALG00000008436	protein_coding	CRY2	54.3272	1.01753	0.223304	4.55669	5.19653e-06	0.00156982
ENSGALG00000008586	protein_coding	TUBB4B	312.805	-0.761864	0.197087	-3.86563	0.000110802	0.0136369
ENSGALG00000008787	protein_coding	CEP68	1729.69	-0.527577	0.142223	-3.7095	0.000207667	0.0197165
ENSGALG00000008793	protein_coding	SEC23B	99.5984	-0.599265	0.178626	-3.35485	0.000794068	0.0462928
ENSGALG00000008912	protein_coding	ABCB1	27.4531	1.15017	0.284214	4.04685	5.19114e-05	0.00766674
ENSGALG00000009320	protein_coding	PSEN1	74.5054	0.817243	0.204282	4.00055	6.31944e-05	0.00913021
ENSGALG00000009927	protein_coding	RAP1B	113.816	-0.584428	0.160669	-3.63746	0.000275339	0.0228738
ENSGALG00000010229	protein_coding	ABCD4	171.58	0.784694	0.217489	3.60797	0.000308607	0.0248873
ENSGALG00000010243	protein_coding	PRDX1	928.437	-0.471636	0.125464	-3.75913	0.000170505	0.0171844
ENSGALG00000010302	protein_coding	NA	57.7034	-0.961087	0.220204	-4.36454	1.27392e-05	0.00313572
ENSGALG00000010401	protein_coding	EIF2A	75.086	-0.718791	0.19634	-3.66094	0.000251288	0.0222674
ENSGALG00000010463	protein_coding	AHSA1	103.172	-0.669929	0.187028	-3.58197	0.000341013	0.0254649
ENSGALG00000010839	protein_coding	SPCS3	184.478	-0.64393	0.150921	-4.26666	1.9842e-05	0.00425386
ENSGALG00000011445	protein_coding	AAMP	2652.7	-0.490989	0.139705	-3.51447	0.000440629	0.0295437
ENSGALG00000011651	protein_coding	ARL1	123.172	-0.653531	0.155761	-4.19573	2.71993e-05	0.00516476
ENSGALG00000011885	protein_coding	ANXA5	908.356	-0.482167	0.116517	-4.13816	3.50108e-05	0.0059662
ENSGALG00000012638	protein_coding	CRY1	83.2375	0.771022	0.202272	3.81181	0.000137956	0.0158118
ENSGALG00000012798	protein_coding	SSR1	544.458	-0.609569	0.141431	-4.31002	1.63241e-05	0.00361634
ENSGALG00000013057	protein_coding	NA	105.734	-1.16302	0.263943	-4.40633	1.05135e-05	0.00268741
ENSGALG00000013376	protein_coding	CAPSL	82.7501	-0.888533	0.236617	-3.75515	0.00017324	0.0171844
ENSGALG00000013569	protein_coding	SEC61B	212.476	-0.674791	0.172772	-3.90567	9.3963e-05	0.0124896
ENSGALG00000013628	protein_coding	C6orf62	173.301	0.49809	0.147184	3.38414	0.000714026	0.0431402
ENSGALG00000014568	protein_coding	EMG1	51.5293	-0.821649	0.217247	-3.7821	0.000155509	0.0169428
ENSGALG00000014703	protein_coding	PRRC1	97.7604	-0.7403	0.191773	-3.86028	0.000113256	0.0136855
ENSGALG00000014920	protein_coding	USP14	93.5738	-0.689408	0.193141	-3.56946	0.00035772	0.0262981
ENSGALG00000015286	protein_coding	SESN1	137.867	0.860815	0.225294	3.82085	0.000132993	0.0157834
ENSGALG00000016400	protein_coding	RSAD2	35.411	-1.15952	0.275261	-4.21244	2.52628e-05	0.00493814
ENSGALG00000016444	protein_coding	ODC1	56.5665	-1.09697	0.23712	-4.62622	3.72408e-06	0.00117858
ENSGALG00000016764	protein_coding	EIF5B	260.452	-0.616513	0.170963	-3.60612	0.000310811	0.0248873
ENSGALG00000016781	protein_coding	MAP4K4	134.924	0.580965	0.164971	3.52162	0.000428918	0.0295437
ENSGALG00000017077	protein_coding	HSPH1	49.0104	-1.21451	0.232413	-5.22565	1.73545e-07	8.23842e-05
ENSGALG00000019290	protein_coding	SLC6A12	26.2847	0.965731	0.259579	3.72038	0.000198926	0.0191603
ENSGALG00000020342	protein_coding	NA	615.434	-0.516856	0.14188	-3.6429	0.000269583	0.0228738
ENSGALG00000021039	protein_coding	HKDC1	134.925	1.41631	0.222349	6.36979	1.89286e-10	3.14498e-07
ENSGALG00000023066	protein_coding	DNAJA1	291.162	-0.79613	0.190913	-4.17011	3.04448e-05	0.00546855
ENSGALG00000023757	protein_coding	TMEM199	4680.12	-1.07145	0.248585	-4.31018	1.63119e-05	0.00361634
ENSGALG00000024485	protein_coding	BET1	28.6463	-0.921768	0.237665	-3.87844	0.000105128	0.0134361
ENSGALG00000027872	protein_coding	STBD1	131.589	0.586298	0.163472	3.58653	0.000335104	0.0253303
ENSGALG00000028683	protein_coding	SSR3	331.492	-0.522658	0.148565	-3.51803	0.000434759	0.0295437
ENSGALG00000028982	protein_coding	CMPK2	158.208	-1.14644	0.270688	-4.23527	2.28275e-05	0.00459733
ENSGALG00000029820	protein_coding	NMRAL1	319.259	-0.657033	0.161295	-4.07348	4.6315e-05	0.00699567
ENSGALG00000031035	protein_coding	PCMTD1	74.3741	0.816562	0.191965	4.25371	2.10257e-05	0.00436678
ENSGALG00000031982	protein_coding	SDF2L1	114.954	-0.879581	0.199064	-4.41859	9.9345e-06	0.00264099
ENSGALG00000032287	protein_coding	ATP2A2	172.341	-0.750686	0.20324	-3.69359	0.00022111	0.0205265
ENSGALG00000033212	protein_coding	HSP90AA1	1928.74	-1.72308	0.192116	-8.96892	2.9943e-19	9.95007e-16
ENSGALG00000033498	protein_coding	NA	29.2205	-1.3661	0.278838	-4.89927	9.61917e-07	0.000376053
ENSGALG00000033520	protein_coding	DCSTAMP	34.5933	0.88687	0.263528	3.36537	0.000764414	0.0449584
ENSGALG00000033950	protein_coding	DERL1	214.481	-0.469708	0.139163	-3.37524	0.000737503	0.044117
ENSGALG00000035803	protein_coding	THRSP	2628.81	-0.637473	0.176426	-3.61325	0.000302381	0.0248102
ENSGALG00000036190	protein_coding	AOC1	293.426	0.452186	0.130825	3.45642	0.000547405	0.0343213
ENSGALG00000036796	protein_coding	HYLS1	99.6556	-0.756368	0.210905	-3.5863	0.0003354	0.0253303
ENSGALG00000037325	protein_coding	SERP1	268.993	-0.540952	0.152087	-3.55687	0.000375304	0.0268201
ENSGALG00000038440	protein_coding	COQ10B	32.2273	1.04621	0.287365	3.6407	0.000271895	0.0228738
ENSGALG00000039238	protein_coding	SALL1	146.571	1.18413	0.200275	5.91252	3.36921e-09	2.79897e-06
ENSGALG00000039704	protein_coding	SEC22B	102.778	-0.752551	0.184139	-4.08687	4.37223e-05	0.00691854
ENSGALG00000039750	protein_coding	EDSC	157.426	-1.0587	0.255704	-4.14034	3.46787e-05	0.0059662
ENSGALG00000040335	protein_coding	CEBPZ	334.154	-0.485151	0.131537	-3.68831	0.000225744	0.020552
ENSGALG00000040573	protein_coding	FMO3	1050.38	0.481785	0.121541	3.96397	7.37136e-05	0.0103326
ENSGALG00000041331	protein_coding	RRP12	1995.59	-0.461899	0.132397	-3.48875	0.000485288	0.0307164
ENSGALG00000041663	protein_coding	KLB	34.8349	0.907336	0.238888	3.79817	0.000145768	0.0164199
ENSGALG00000041969	protein_coding	MTSS1	158.031	0.605786	0.145098	4.17501	2.97969e-05	0.00546855
ENSGALG00000043329	protein_coding	NA	251.714	-0.472567	0.134553	-3.51213	0.000444534	0.0295437
ENSGALG00000045172	protein_coding	FAM166A	437.269	-1.05117	0.184624	-5.69358	1.24402e-08	8.26778e-06
ENSGALG00000046877	protein_coding	NA	1360.81	-0.775766	0.127872	-6.06672	1.30548e-09	1.73524e-06
ENSGALG00000047432	lncRNA	NA	61.5482	-0.658413	0.1952	-3.37303	0.000743471	0.044117
ENSGALG00000047480	protein_coding	NA	370.637	0.552735	0.13569	4.07352	4.63083e-05	0.00699567
ENSGALG00000049205	lncRNA	NA	36.0512	0.926457	0.250927	3.69214	0.000222376	0.0205265
ENSGALG00000049379	pseudogene	NA	38.2291	1.00234	0.286206	3.50217	0.000461484	0.0303666
ENSGALG00000049499	protein_coding	NA	112.684	-0.984522	0.1765	-5.57802	2.43277e-08	1.46983e-05
ENSGALG00000049568	lncRNA	NA	102.36	-0.705598	0.193858	-3.63977	0.000272882	0.0228738
ENSGALG00000052087	protein_coding	NA	76.7546	1.14397	0.221725	5.1594	2.47739e-07	0.000109765
ENSGALG00000052514	lncRNA	NA	447.178	-0.828158	0.236944	-3.49516	0.000473771	0.0305697
ENSGALG00000052583	protein_coding	NA	189.75	0.76325	0.197317	3.86814	0.000109668	0.0136369
ENSGALG00000052867	protein_coding	CABP4	196.5	-0.545627	0.14891	-3.66414	0.000248168	0.0222674
ENSGALG00000053187	protein_coding	NA	69.1243	0.803279	0.223456	3.5948	0.000324635	0.0250875
ENSGALG00000055101	protein_coding	TASOR2	1748.94	-0.555247	0.111793	-4.96676	6.80807e-07	0.00028279

## Sheet: ERP014602_A
GeneID	Function	Gene symbol	Base mean	log2(FC)	StdErr	Wald-Stats	P-value	P-adj
ENSGALG00000000893	protein_coding	TAT	12173.3	0.921903	0.217586	4.23697	2.26558e-05	0.0138742
ENSGALG00000003381	protein_coding	HERC1	1733.49	0.764643	0.191749	3.98773	6.67077e-05	0.0263293
ENSGALG00000004288	protein_coding	HDAC4	175.042	0.79392	0.20071	3.95556	7.63544e-05	0.0290226
ENSGALG00000004587	protein_coding	RC3H1	479.223	0.795081	0.194962	4.07814	4.5397e-05	0.021757
ENSGALG00000005332	protein_coding	CACNA1D	122.817	1.32542	0.279444	4.74308	2.10491e-06	0.003469
ENSGALG00000006425	protein_coding	SLC6A6	485.119	1.02414	0.222585	4.60111	4.20239e-06	0.00579036
ENSGALG00000006637	protein_coding	NA	221.158	-1.19506	0.296915	-4.02494	5.69897e-05	0.0251279
ENSGALG00000006646	protein_coding	ABCC1	121.643	0.671962	0.174202	3.85737	0.000114612	0.0371579
ENSGALG00000006707	protein_coding	NOX1	57.4068	-1.59458	0.294864	-5.40783	6.37938e-08	0.0001758
ENSGALG00000007769	protein_coding	FOXP1	342.519	1.30438	0.294395	4.43071	9.39227e-06	0.00724205
ENSGALG00000007843	protein_coding	ATRX	349.018	0.702789	0.183782	3.82404	0.000131284	0.041347
ENSGALG00000008603	protein_coding	ITPKA	263.753	1.07317	0.276224	3.88514	0.000102272	0.0341619
ENSGALG00000008842	protein_coding	PIKFYVE	306.248	1.04988	0.266776	3.93545	8.30425e-05	0.0305126
ENSGALG00000009424	protein_coding	FOXP2	267.43	1.06427	0.224822	4.73386	2.20294e-06	0.003469
ENSGALG00000009942	protein_coding	MDM2	176.209	0.863027	0.219985	3.92311	8.74129e-05	0.0306136
ENSGALG00000011266	protein_coding	PPM1K	61.6375	1.19196	0.268555	4.43841	9.06271e-06	0.00724205
ENSGALG00000011330	protein_coding	DYNC1H1	2501.54	0.489451	0.130394	3.75364	0.000174285	0.04926
ENSGALG00000011621	protein_coding	IGF2R	887.391	0.605343	0.136945	4.42033	9.85492e-06	0.00724205
ENSGALG00000011854	protein_coding	UBN2	168.876	0.651088	0.148301	4.39032	1.13186e-05	0.00733914
ENSGALG00000012367	protein_coding	TRIM9	174.556	-1.8794	0.267742	-7.01944	2.22755e-12	2.45543e-08
ENSGALG00000013090	protein_coding	LOXL4	50.857	-1.13882	0.280913	-4.05401	5.03475e-05	0.0231242
ENSGALG00000014261	protein_coding	UCHL1	284.946	-1.22362	0.289787	-4.22247	2.41636e-05	0.0140187
ENSGALG00000014365	protein_coding	RBPJ	316.177	1.48968	0.289928	5.13811	2.77516e-07	0.000611812
ENSGALG00000015297	protein_coding	NA	151.835	0.775804	0.203316	3.81576	0.000135766	0.0415707
ENSGALG00000016050	protein_coding	TTC3	570.819	0.62798	0.156686	4.00789	6.1264e-05	0.0259736
ENSGALG00000026137	protein_coding	CDKN2B	269.093	-1.62331	0.299919	-5.4125	6.21513e-08	0.0001758
ENSGALG00000026470	protein_coding	NA	304.912	0.626653	0.166638	3.76056	0.000169534	0.0491781
ENSGALG00000030542	protein_coding	SEMA6D	238.223	1.02639	0.261894	3.91912	8.88719e-05	0.0306136
ENSGALG00000031013	protein_coding	DHDH	83.0999	-0.924957	0.210286	-4.39857	1.08964e-05	0.00733914
ENSGALG00000034316	protein_coding	CNOT6	566.996	0.712016	0.178579	3.98712	6.68801e-05	0.0263293
ENSGALG00000038540	protein_coding	ZBTB32	37.0848	1.24558	0.305182	4.08144	4.47573e-05	0.021757
ENSGALG00000040724	protein_coding	AKAP9	988.249	0.648975	0.142739	4.54657	5.45267e-06	0.00601048
ENSGALG00000041505	protein_coding	PRRC2B	509.005	0.692036	0.181967	3.80308	0.000142911	0.0425759
ENSGALG00000046322	lncRNA	NA	430.443	-0.771084	0.132726	-5.80961	6.26185e-09	3.45122e-05
ENSGALG00000046985	lncRNA	NA	81.5938	-1.36603	0.306262	-4.46035	8.18278e-06	0.00724205
ENSGALG00000052223	protein_coding	YPEL1	441.903	1.02891	0.230626	4.46138	8.1432e-06	0.00724205
ENSGALG00000052354	protein_coding	NA	1961.55	0.613304	0.14839	4.13305	3.57984e-05	0.0187907
ENSGALG00000052425	protein_coding	BATF3	54.0005	-1.10781	0.242578	-4.56684	4.95139e-06	0.00601048
ENSGALG00000052648	protein_coding	PRR14L	146.278	0.818126	0.197483	4.14278	3.43126e-05	0.0187907

## Sheet: ERP014602_B
GeneID	Function	Gene symbol	Base mean	log2(FC)	StdErr	Wald-Stats	P-value	P-adj
ENSGALG00000004047	protein_coding	GALE	865.409	-0.72858	0.174158	-4.18343	2.87e-05	0.0421916
ENSGALG00000006344	protein_coding	GSTT1	1549.37	-0.415248	0.102764	-4.04078	5.33e-05	0.0488204
ENSGALG00000015233	protein_coding	ATP1B1	1107.06	-0.629863	0.136871	-4.60188	4.19e-06	0.0115109
ENSGALG00000016556	protein_coding	NA	633.471	-0.716923	0.175069	-4.09508	4.22e-05	0.0421916
ENSGALG00000020985	lncRNA	NA	312.532	0.825792	0.174657	4.72809	2.27e-06	0.0115109
ENSGALG00000023454	protein_coding	C9ORF152	197.292	-0.714864	0.145616	-4.90924	9.14e-07	0.0100544
ENSGALG00000030436	protein_coding	ND3	8869.5	0.509436	0.124286	4.0989	4.15e-05	0.0421916
ENSGALG00000031197	Mt_tRNA	NA	175.286	0.717947	0.172997	4.15005	3.32e-05	0.0421916
ENSGALG00000035685	Mt_tRNA	NA	144.371	0.657733	0.152778	4.30515	1.67e-05	0.0367015
ENSGALG00000042168	protein_coding	NA	35.391	0.76163	0.164954	4.61721	3.89e-06	0.0115109
ENSGALG00000049530	lncRNA	NA	26.0914	0.717779	0.174632	4.11024	3.95e-05	0.0421916
ENSGALG00000055053	protein_coding	PRSS35	142.398	0.739058	0.174214	4.24224	2.21e-05	0.0405601
