# Supplementary material for: Gene expression networks and functionally enriched pathways involved in the response of domestic chicken to acute heat stress
Source: Front Genet. 2023 May 2;14:1102136. doi: 10.3389/fgene.2023.1102136 (PMC10185895; doi:10.3389/fgene.2023.1102136)
Supplement: Supplementary file 17 [file DataSheet2.xlsx]

## Sheet: Sheet1
Names of 77 metagenes identified from the comparison of liver gene expression profile of acute heat stress-treated and un-treated control groups
id	id	id	log2(FC)	log2(FC)	log2(FC)	log2(FC)	P-adj	P-adj	P-adj	P-adj	meta-padj
ENSGALG00000000893	protein_coding	TAT	0.541089	0.777888	0.921903	0.261999	0.265972	0.0295437	0.0138742	0.99861	1.80614e-08
ENSGALG00000001000	protein_coding	HSPA5	-1.89413	-1.8606	-0.307413	-0.0534118	4.5564e-16	1.4433e-13	0.606626	0.99861	0
ENSGALG00000001220	protein_coding	HERPUD1	-1.01969	-0.607132	-0.15441	-0.47342	1.85555e-05	0.148325	0.795313	0.477319	5.93207e-08
ENSGALG00000001223	protein_coding	PEX10	-0.289022	-0.550907	-0.39959	-0.0148396	0.78787	0.0170827	0.141947	0.99861	0.00140999
ENSGALG00000001313	protein_coding	EIF4H	-0.0887218	-0.630982	-0.194646	-0.0929526	0.944766	0.00056629	0.491161	0.99861	0.00127083
ENSGALG00000001325	protein_coding	CYP1A1	-0.778129	-1.13703	-0.338174	-0.250544	0.100917	0.00224549	0.619495	NA	1.99948e-06
ENSGALG00000001802	protein_coding	JMJD6	-1.09132	-0.473603	-0.161286	-0.137792	0.0131177	0.408548	0.754826	0.99861	0.00161479
ENSGALG00000002417	protein_coding	GMPPA	-0.986355	-0.967009	-0.274459	-0.181123	0.00565421	0.0103326	0.513252	0.99861	4.90784e-07
ENSGALG00000002542	protein_coding	GUSB	-0.531004	-0.721115	-0.0147637	-0.0241242	0.156246	0.0158118	0.977665	0.99861	0.0211309
ENSGALG00000002725	protein_coding	UAP1	-0.860378	-0.80721	-0.143962	-0.117833	0.0115464	0.0305697	0.743677	0.99861	4.32596e-05
ENSGALG00000002987	protein_coding	SERPINF2	-0.165814	-0.507628	-0.127625	-0.323307	0.827144	0.0128925	0.817308	0.837964	0.000954683
ENSGALG00000003154	protein_coding	TXNDC11	-0.871675	-1.26375	-0.548317	-0.0396541	0.0570552	6.03016e-06	0.173426	0.99861	3.62232e-08
ENSGALG00000003381	protein_coding	HERC1	0.218254	0.32332	0.764643	0.0239213	0.799527	0.388404	0.0263293	0.99861	0.0051216
ENSGALG00000004288	protein_coding	HDAC4	0.16742	0.325763	0.79392	0.103938	NA	NA	0.0290226	0.99861	0.0112829
ENSGALG00000004345	protein_coding	OIT3	1.01294	0.159861	0.490289	0.0459265	1.85555e-05	0.849497	0.374911	0.99861	0.000594325
ENSGALG00000004587	protein_coding	RC3H1	0.189934	0.30921	0.795081	0.0399855	0.898482	0.580114	0.021757	0.99861	0.0145177
ENSGALG00000005001	protein_coding	CNBP	-0.309434	-0.387337	-0.24579	-0.0279093	0.504134	0.0420073	0.311397	0.99861	0.00162197
ENSGALG00000005181	protein_coding	NA	-0.446868	-0.786938	-0.00399131	-0.036969	0.375909	0.000614068	0.995204	0.99861	0.025394
ENSGALG00000005309	protein_coding	TKT	-0.386473	-0.589663	-0.14739	-0.0936684	0.452303	0.0228738	0.672027	0.99861	0.00195499
ENSGALG00000005391	protein_coding	SELENOK	-0.418933	-0.861613	-0.542604	-0.192622	0.482553	0.00680171	0.200234	0.99861	2.31363e-06
ENSGALG00000005966	protein_coding	SEC61A1	-0.527871	-0.727645	-0.108686	-0.149577	0.328976	0.000875744	0.795313	0.99861	0.000116319
ENSGALG00000005994	protein_coding	DERL3	-0.998036	-1.03397	-0.230872	-0.0397828	2.72185e-05	2.74541e-06	0.681191	0.99861	3.28291e-08
ENSGALG00000006672	protein_coding	LARP4B	0.112006	0.69624	0.524515	0.114713	0.954974	0.0387193	0.299689	0.99861	0.0050543
ENSGALG00000007177	protein_coding	PTPRG	0.363651	0.826951	0.814234	0.0521047	0.425676	0.0295437	0.17369	0.99861	0.000184583
ENSGALG00000007430	protein_coding	ARCN1	-0.314291	-0.526763	-0.132606	-0.104595	0.482553	0.0249541	0.673537	0.99861	0.00100963
ENSGALG00000007491	protein_coding	VWA9	-0.459563	-0.713431	-0.30244	-0.106367	0.505886	0.0262981	0.300295	0.99861	0.000208033
ENSGALG00000007646	protein_coding	NA	0.961485	0.176041	0.869331	0.108552	0.00146232	0.865657	0.157617	0.99861	0.000244187
ENSGALG00000007769	protein_coding	FOXP1	0.462823	0.673443	1.30438	0.0615631	0.53697	0.216764	0.00724205	0.99861	9.31509e-05
ENSGALG00000008172	protein_coding	ERLEC1	-0.696694	-0.389722	-0.294353	-0.0663532	0.0063529	0.326151	0.367556	0.99861	0.00011929
ENSGALG00000008193	protein_coding	RELN	0.927979	0.224861	0.890301	0.128214	0.0154422	0.775295	0.123245	0.99861	0.000117774
ENSGALG00000008236	protein_coding	PSMC2	-0.322543	-0.547309	-0.0983012	-0.0774682	0.505886	0.0268201	0.739622	0.99861	0.00301705
ENSGALG00000008436	protein_coding	CRY2	0.369316	1.01753	0.190804	0.375745	0.691737	0.00156982	0.692617	0.807202	3.55553e-05
ENSGALG00000008787	protein_coding	CEP68	-0.489828	-0.527577	-0.351596	-0.0252852	0.4147	0.0197165	0.296132	0.99861	0.000651258
ENSGALG00000008793	protein_coding	SEC23B	-0.588044	-0.599265	-0.253008	-0.0725411	0.156246	0.0462928	0.3998	0.99861	0.000119491
ENSGALG00000010053	protein_coding	PTPRF	0.731499	0.367493	0.519954	0.231341	0.0159325	0.326151	0.0995627	0.975614	9.58138e-08
ENSGALG00000010243	protein_coding	PRDX1	-0.248683	-0.471636	-0.0441337	-0.19483	0.717767	0.0171844	0.934754	0.99861	0.00850595
ENSGALG00000010302	protein_coding	NA	-0.471263	-0.961087	-0.141429	-0.187823	0.463509	0.00313572	0.767165	0.99861	0.0001096
ENSGALG00000010401	protein_coding	EIF2A	-0.706255	-0.718791	-0.116381	-0.267311	0.156246	0.0222674	0.79808	0.975614	4.01136e-05
ENSGALG00000011266	protein_coding	PPM1K	0.933531	0.424036	1.19196	0.139259	0.0315558	NA	0.00724205	0.99861	2.18557e-06
ENSGALG00000011621	protein_coding	IGF2R	0.186541	0.1491	0.605343	0.0584346	0.842814	0.736488	0.00724205	0.99861	0.00581083
ENSGALG00000011854	protein_coding	UBN2	0.0728091	0.754995	0.651088	0.122624	NA	NA	0.00733914	0.99861	0.000555488
ENSGALG00000011885	protein_coding	ANXA5	-0.265005	-0.482167	-0.208069	-0.022097	0.62967	0.0059662	0.659976	0.99861	0.00730483
ENSGALG00000012414	protein_coding	GNPNAT1	-0.838311	-0.269829	-0.0376583	-0.264739	0.00379839	0.639505	0.946529	0.99861	0.00287986
ENSGALG00000012798	protein_coding	SSR1	-0.454185	-0.609569	-0.223243	-0.114545	0.314961	0.00361634	0.540928	0.99861	4.99773e-05
ENSGALG00000013569	protein_coding	SEC61B	-0.462325	-0.674791	-0.346357	-0.208698	0.380887	0.0124896	0.464001	0.99861	1.80909e-05
ENSGALG00000013628	protein_coding	C6orf62	0.458499	0.49809	0.153988	0.196824	0.242177	0.0431402	0.68187	0.898846	3.77954e-05
ENSGALG00000014365	protein_coding	RBPJ	0.716391	0.348991	1.48968	0.242559	0.317114	NA	0.000611812	0.99861	2.45722e-06
ENSGALG00000014568	protein_coding	EMG1	-0.346812	-0.821649	-0.0580748	-0.149918	0.772207	0.0169428	0.918886	0.99861	0.0182729
ENSGALG00000014703	protein_coding	PRRC1	-0.475624	-0.7403	-0.213825	-0.148471	0.333581	0.0136855	0.577696	0.99861	0.000110184
ENSGALG00000014920	protein_coding	USP14	-0.468893	-0.689408	-0.183952	-0.104379	0.347626	0.0262981	0.714613	0.99861	0.000847872
ENSGALG00000015286	protein_coding	SESN1	0.301145	0.860815	0.639416	0.15552	0.71454	0.0157834	0.155567	0.99861	3.02541e-05
ENSGALG00000015297	protein_coding	NA	0.385892	0.70432	0.775804	0.17233	0.685398	0.234256	0.0415707	0.99861	9.65957e-05
ENSGALG00000016764	protein_coding	EIF5B	-0.516449	-0.616513	-0.0582418	-0.112499	0.0588087	0.0248873	0.870059	0.99861	0.000257609
ENSGALG00000023454	protein_coding	C9ORF152	-0.932296	-0.164852	-0.2042	-0.714864	NA	NA	0.785811	0.0100544	5.57562e-05
ENSGALG00000024485	protein_coding	BET1	-0.809824	-0.921768	-0.458027	-0.167809	0.163772	0.0134361	0.137146	0.99861	3.03524e-07
ENSGALG00000027872	protein_coding	STBD1	0.28822	0.586298	0.243514	0.175021	0.783498	0.0253303	0.474415	0.99861	0.00106165
ENSGALG00000028009	protein_coding	NA	-0.696543	-0.213877	-0.242536	-0.0323415	0.039546	0.642928	0.403196	0.99861	0.00491086
ENSGALG00000028982	protein_coding	CMPK2	-0.400208	-1.14644	-0.164074	-0.251797	NA	0.00459733	0.827383	NA	0.00233256
ENSGALG00000029820	protein_coding	NMRAL1	-0.608582	-0.657033	-0.235214	-0.091258	0.226537	0.00699567	0.604691	0.99861	0.000194282
ENSGALG00000030542	protein_coding	SEMA6D	0.157	0.431735	1.02639	0.364529	0.930744	0.489205	0.0306136	0.769612	0.000164416
ENSGALG00000031982	protein_coding	SDF2L1	-0.751269	-0.879581	-0.383746	-0.0588156	0.156251	0.00264099	0.352149	0.99861	1.9202e-05
ENSGALG00000036796	protein_coding	HYLS1	-0.211316	-0.756368	-0.22695	-0.106475	0.854549	0.0253303	0.734471	0.99861	0.0210098
ENSGALG00000037325	protein_coding	SERP1	-0.44815	-0.540952	-0.297396	-0.0626344	0.328976	0.0268201	0.456045	0.99861	0.000463233
ENSGALG00000038540	protein_coding	ZBTB32	0.207965	0.356893	1.24558	0.0378936	NA	NA	0.021757	0.99861	0.0064925
ENSGALG00000039238	protein_coding	SALL1	0.310074	1.18413	0.222593	0.286161	0.644595	2.79897e-06	0.672027	0.99861	3.0713e-06
ENSGALG00000039704	protein_coding	SEC22B	-0.43786	-0.752551	-0.29514	-0.13342	0.40178	0.00691854	0.326406	0.99861	1.05434e-05
ENSGALG00000039750	protein_coding	EDSC	-0.348974	-1.0587	-0.0895866	-0.128791	0.78946	0.0059662	NA	NA	0.0154555
ENSGALG00000041505	protein_coding	PRRC2B	0.454413	0.326069	0.692036	0.121439	0.433427	0.524465	0.0425759	0.99861	0.000203835
ENSGALG00000045172	protein_coding	FAM166A	-1.12726	-1.05117	-0.427248	-0.0312413	0.000297515	8.26778e-06	0.513911	0.99861	9.54278e-08
ENSGALG00000049499	protein_coding	NA	-0.493119	-0.984522	-0.473552	-0.082653	0.386065	1.46983e-05	NA	0.99861	1.33277e-05
ENSGALG00000049530	lncRNA	NA	0.510794	0.470977	0.111197	0.717779	NA	0.486681	NA	0.0421916	0.000970355
ENSGALG00000049568	lncRNA	NA	-0.681621	-0.705598	-0.389192	-0.038027	0.347626	0.0228738	0.562757	0.99861	0.00253872
ENSGALG00000052223	protein_coding	YPEL1	0.604011	0.450869	1.02891	0.276174	0.197343	0.340549	0.00724205	0.968873	8.9334e-08
ENSGALG00000052425	protein_coding	BATF3	-0.111023	-0.336623	-1.10781	-0.129312	NA	NA	0.00601048	0.99861	0.00843643
ENSGALG00000052514	lncRNA	NA	-0.189228	-0.828158	-0.316161	-0.259163	0.926511	0.0305697	0.619288	0.99861	0.00460695
ENSGALG00000052648	protein_coding	PRR14L	0.0493931	0.201259	0.818126	0.139634	NA	NA	0.0187907	0.99861	0.0427636
ENSGALG00000053187	protein_coding	NA	0.0591979	0.803279	0.106341	0.248713	0.983106	0.0250875	0.831621	0.766482	0.0124653
